# Supplementary material for: High-Resolution Transcriptome Maps Reveal Strain-Specific Regulatory Features of Multiple Campylobacter jejuni Isolates
Source: PLoS Genet. 2013 May 16;9(5):e1003495. doi: 10.1371/journal.pgen.1003495 (PMC3656092; doi:10.1371/journal.pgen.1003495)
Supplement: Table S3 — SuperGenome TSS table. The table contains information on positions and assigned classes of all annotated TSS. It lists all TSS that were detected in the SuperGenome (column “detected” = 1). In case a TSS was not detected in a certain strain the value of detected is “0”. If a TSS was mapped in more than one genome via the SuperGenome, there is one row for each genome the TSS was mapped to. Also, if the TSS is assigned to more than one class, there is one row for each class assignment and each associated gene. A detailed description of the individual columns of this table is listed as an extended legend in Text S1. (XLSX) [file pgen.1003495.s003.xlsx]

## Sheet: Supplementary_Table_S3_Supergen
Table S3. SuperGenome TSS table.
The table contains information on positions and assigned classes of all annotated TSS. It lists all TSS that were detected in the SuperGenome (column "detected" = 1). In case a TSS was not detected in a certain strain the value of detected is "0". If a TSS was mapped in more than one genome via the SuperGenome, there is one row for each genome the TSS was mapped to. Also, if the TSS is assigned t…
SuperPos	SuperStrand	mapCount	detCount	Genome	detected	enriched	stepHeight	stepFactor	enrichmentFactor	classCount	Pos	Strand	Locus_tag	Product	UTRlength	GeneLength	Primary	Secondary	Internal	Antisense	Automated	Manual	Putative sRNA	Putative asRNA	Comment	Sequence -50 nt upstream + TSS (51nt)
856	'-'	4	1	NC_003912	0	0	NA	NA	NA	1	856	'-'	CJE0001	chromosomal replication initiation protein	NA	1323	0	0	0	1	1	0	0	1		TATATTATCCCCTAAAGAAGTAGCGATATAGTTTATAATATCATTAGAAAG
856	'-'	4	1	NC_002163	0	0	NA	NA	NA	1	856	'-'	Cj0001	chromosomal replication initiation protein	NA	1323	0	0	0	1	1	0	0	1		TATATTATCCCCTAAAGAAGTAGCGATATAGTTTATAATATCATTAGAAAG
856	'-'	4	1	NC_008787	0	0	NA	NA	NA	1	856	'-'	CJJ81176_0027	chromosomal replication initiation protein	NA	1323	0	0	0	1	1	0	0	1		TATATTATCCCCTAAAGAAGTGGCGATATAGTTTATGATATCATTAGAAAG
856	'-'	4	1	NC_009839	1	1	5.73	5	6.12	1	856	'-'	C8J_0001	chromosomal replication initiation protein	NA	1323	0	0	0	1	1	0	0	1		TATATTATCCCCTAAAGAAGTAGCGATATAGTTTATGATATCATTAGAAAG
878	'+'	4	2	NC_003912	0	0	6.37	8.5	0.61	1	878	'+'	CJE0001	chromosomal replication initiation protein	NA	1323	0	0	1	0	1	0	0	0		AAAAAAATGTGAATTTAACGATATCAATCTTTCTAATGATATTATAAACTA
878	'+'	4	2	NC_002163	0	0	NA	NA	NA	1	878	'+'	Cj0001	chromosomal replication initiation protein	NA	1323	0	0	1	0	1	0	0	0		AAAAAAATGTGAATTTAACGATATCAATCTTTCTAATGATATTATAAACTA
878	'+'	4	2	NC_008787	1	1	10.61	26	2.39	1	878	'+'	CJJ81176_0027	chromosomal replication initiation protein	NA	1323	0	0	1	0	1	0	0	0		AAAAAAATGTGAATTTAACGATATCAATCTTTCTAATGATATCATAAACTA
878	'+'	4	2	NC_009839	1	0	3.82	2.33	1.13	1	878	'+'	C8J_0001	chromosomal replication initiation protein	NA	1323	0	0	1	0	1	0	0	0		AAAAAAATGTGAATTTAACGATATCAATCTTTCTAATGATATCATAAACTA
1036	'-'	4	1	NC_003912	0	0	NA	NA	NA	1	1036	'-'	CJE0001	chromosomal replication initiation protein	NA	1323	0	0	0	1	1	0	0	1		ATCGCTTGGTTTGATGTTAAATTCTTTACATACCAAAGATAAAATGTCATC
1036	'-'	4	1	NC_002163	0	0	NA	NA	NA	1	1036	'-'	Cj0001	chromosomal replication initiation protein	NA	1323	0	0	0	1	1	0	0	1		ATCGCTTGGTTTGATGTTAAATTCTTTACATACCAAAGATAAAATGTCATC
1036	'-'	4	1	NC_008787	1	1	6.97	>100	32.89	1	1036	'-'	CJJ81176_0027	chromosomal replication initiation protein	NA	1323	0	0	0	1	1	0	0	1		ATCGCTTGGTTTGATGTTAAATTCTTTACATACCAAAGATAAAATGTCATC
1036	'-'	4	1	NC_009839	0	0	NA	NA	NA	1	1036	'-'	C8J_0001	chromosomal replication initiation protein	NA	1323	0	0	0	1	1	0	0	1		ATCGCTTGGTTTGATGTTAAATTCTTTACATACCAAAGATAAAATGTCATC
1396	'+'	4	4	NC_003912	1	1	81.47	3.39	9.51	1	1396	'+'	CJE0002	DNA polymerase III subunit beta	87	1068	1	0	0	0	1	0	0	0		TTCTAGAGTGTGAAAAAAAGAAATTAAGCAAAGTATGATAAAATACAAATT
1396	'+'	4	4	NC_002163	1	1	89.44	3.47	6.99	1	1396	'+'	Cj0002	DNA polymerase III subunit beta	87	1068	1	0	0	0	1	0	0	0		TTCTAGAGTGTGAAAAAAAGAAATTAAGCAAAGTATGATAAAATACAAATT
1396	'+'	4	4	NC_008787	1	1	105.34	3.7	8.95	1	1396	'+'	CJJ81176_0028	DNA polymerase III subunit beta	87	1068	1	0	0	0	1	0	0	0		TTCTAGAGTGTGAAAAAAAGAAATTAAGCAAAGTATGATAAAATACAAATT
1396	'+'	4	4	NC_009839	1	1	75.43	3.67	9.07	1	1396	'+'	C8J_0002	DNA polymerase III subunit beta	87	1068	1	0	0	0	1	0	0	0		TTCTAGAGTGTGAAAAAAAGAAATTAAGCAAAGTATGATAAAATACAAATT
1896	'-'	4	3	NC_003912	1	1	1.27	>100	4.34	1	1896	'-'	CJE0002	DNA polymerase III subunit beta	NA	1068	0	0	0	1	1	0	0	1		TTTAAGGAGTATTTTGGGTTGTTTGTATCAATACTTGGTAATATCTTTTTA
1896	'-'	4	3	NC_002163	1	1	3.33	10	3.32	1	1896	'-'	Cj0002	DNA polymerase III subunit beta	NA	1068	0	0	0	1	1	0	0	1		TTTAAGGAGTATTTTGGGTTATTTGTATCAATACTTGGTAATATCTTTTTA
1896	'-'	4	3	NC_008787	0	0	NA	NA	NA	1	1896	'-'	CJJ81176_0028	DNA polymerase III subunit beta	NA	1068	0	0	0	1	1	0	0	1		TTTAAGGAGTATTTCGGGTTATTTGTATCAATACTTGGTAATATCTTTTTA
1896	'-'	4	3	NC_009839	1	1	3.82	>100	9.53	1	1896	'-'	C8J_0002	DNA polymerase III subunit beta	NA	1068	0	0	0	1	1	0	0	1		TTTAAGGAGTATTTTGGGTTATTTGTATCAATACTTGGTAATATCTTTTTA
2199	'-'	4	3	NC_003912	1	1	6.79	9	>100	1	2199	'-'	CJE0002	DNA polymerase III subunit beta	NA	1068	0	0	0	1	1	0	0	1		TCAGTTGAAAAGCTGAGTTCTTGTTTGAAAGTTTTTGGTATAACTTTTTCA
2199	'-'	4	3	NC_002163	1	1	2.22	>100	>100	1	2199	'-'	Cj0002	DNA polymerase III subunit beta	NA	1068	0	0	0	1	1	0	0	1		TCAGTTGAAAAACTGAGTTCTTGTTTGAAAGTTTTTGGTATAACTTTTTCA
2199	'-'	4	3	NC_008787	0	0	NA	NA	NA	1	2199	'-'	CJJ81176_0028	DNA polymerase III subunit beta	NA	1068	0	0	0	1	1	0	0	1		TCAGTTGAAAAACTGAGTTCTTGTTTGAAAGTTTTTGGTATAACTTTTTCA
2199	'-'	4	3	NC_009839	1	1	5.25	12	29.17	1	2199	'-'	C8J_0002	DNA polymerase III subunit beta	NA	1068	0	0	0	1	1	0	0	1		TCAGTTGAAAAACTGAGTTCTTGTTTGAAAGTTTTTGGTATAACTTTTTCA
2398	'-'	4	4	NC_003912	1	1	2.77	8	>100	1	2398	'-'	CJE0002	DNA polymerase III subunit beta	NA	1068	0	0	0	1	1	0	0	1		AGAAGTTAAGAAATCAAGTAAATATTTGATTTTTATAGTAAGATTAAATTC
2398	'-'	4	4	NC_002163	1	1	6.65	10	>100	1	2398	'-'	Cj0002	DNA polymerase III subunit beta	NA	1068	0	0	0	1	1	0	0	1		AGAAGTTAAGAAATCAAGTAAATGTTTGATTTTTATAGTAAGATTAAATTC
2398	'-'	4	4	NC_008787	1	1	5.09	>100	8.1	1	2398	'-'	CJJ81176_0028	DNA polymerase III subunit beta	NA	1068	0	0	0	1	1	0	0	1		AGAAGTTAAGAAATCAAGTAAATGTTTGATTTTTATAGTAAGATTAAATTC
2398	'-'	4	4	NC_009839	1	1	3.34	>100	26.74	1	2398	'-'	C8J_0002	DNA polymerase III subunit beta	NA	1068	0	0	0	1	1	0	0	1		AGAAGTTAAGAAATCAAGTAAATATTTGATTTTTATAGTAAGATTAAATTC
2522	'-'	4	1	NC_003912	1	1	11.85	16	10.02	1	2522	'-'	CJE0002	DNA polymerase III subunit beta	NA	1068	0	0	0	1	1	0	0	1		CCTTTATCTTTTACTTGTTTTATTACAAAATCATAGGCATAATAATCATTG
2522	'-'	4	1	NC_003912	1	1	11.85	16	10.02	1	2522	'-'	CJE0003	DNA gyrase subunit B	NA	2310	0	0	0	1	1	0	0	1		CCTTTATCTTTTACTTGTTTTATTACAAAATCATAGGCATAATAATCATTG
2522	'-'	4	1	NC_002163	0	0	NA	NA	NA	1	2522	'-'	Cj0002	DNA polymerase III subunit beta	NA	1068	0	0	0	1	1	0	0	1		CCTTTATCTTTTACTTGTTTTATTACAAAATCATAGGCATGATAATCATTG
2522	'-'	4	1	NC_002163	0	0	NA	NA	NA	1	2522	'-'	Cj0003	DNA gyrase subunit B	NA	2310	0	0	0	1	1	0	0	1		CCTTTATCTTTTACTTGTTTTATTACAAAATCATAGGCATGATAATCATTG
2522	'-'	4	1	NC_008787	0	0	NA	NA	NA	1	2522	'-'	CJJ81176_0028	DNA polymerase III subunit beta	NA	1068	0	0	0	1	1	0	0	1		CCTTTATCTTTTACTTGTTTTATTACAAAATCATAGGCATGATAATCATTG
2522	'-'	4	1	NC_008787	0	0	NA	NA	NA	1	2522	'-'	CJJ81176_0029	DNA gyrase subunit B	NA	2310	0	0	0	1	1	0	0	1		CCTTTATCTTTTACTTGTTTTATTACAAAATCATAGGCATGATAATCATTG
2522	'-'	4	1	NC_009839	0	0	NA	NA	NA	1	2522	'-'	C8J_0002	DNA polymerase III subunit beta	NA	1068	0	0	0	1	1	0	0	1		CCTTTATCTTTTACTTGTTTTATTACAAAATCATAGGCATGATAATCATTG
2522	'-'	4	1	NC_009839	0	0	NA	NA	NA	1	2522	'-'	C8J_0003	DNA gyrase subunit B	NA	2310	0	0	0	1	1	0	0	1		CCTTTATCTTTTACTTGTTTTATTACAAAATCATAGGCATGATAATCATTG
4464	'-'	4	4	NC_003912	1	1	11.46	3.64	12.52	1	4464	'-'	CJE0003	DNA gyrase subunit B	NA	2310	0	0	0	1	1	0	0	1		TTTGAGTTTGAACGAAAGCTCGAATTTCATTTTCGTTGATATAATGATTTA
4464	'-'	4	4	NC_002163	1	1	5.91	>100	9.95	1	4464	'-'	Cj0003	DNA gyrase subunit B	NA	2310	0	0	0	1	1	0	0	1		TTTGAGTTTGAACGAAAGCTCGAATTTCATTTTCGTTGATATAATGATTTA
4464	'-'	4	4	NC_008787	1	1	7.47	>100	17.22	1	4464	'-'	CJJ81176_0029	DNA gyrase subunit B	NA	2310	0	0	0	1	1	0	0	1		TTTGAGTTTGAACGAAAGCTCGAATTTCATTTTCGTTGATATAATGATTTA
4464	'-'	4	4	NC_009839	1	1	10.03	2.91	4.34	1	4464	'-'	C8J_0003	DNA gyrase subunit B	NA	2310	0	0	0	1	1	0	0	1		TTTGAGTTTGAACGAAAGCTCGAATTTCATTTTCATTGATATAATGATTTA
6525	'-'	4	4	NC_003912	1	1	342.87	19.68	3.83	1	6523	'-'	CJE0005	molybdopterin oxidoreductase family protein	27	1239	1	0	0	0	1	0	0	0		ATTAATTATATTAATTATTTAAATTTTTAAAATTTATAATAAAATAAAAGA
6525	'-'	4	4	NC_002163	1	1	804.97	19.62	3.75	1	6525	'-'	Cj0005c	molydopterin containing oxidoreductase	27	1239	1	0	0	0	1	0	0	0		ATTAATTATATTAATTATTTAAATTTTTAAAATTTATAATAAAATAAAAGA
6525	'-'	4	4	NC_008787	1	1	960.93	15.03	4.46	1	6523	'-'	CJJ81176_0031	molybdopterin oxidoreductase family protein	27	1239	1	0	0	0	1	0	0	0		ATTAATTATATTAATTATTTAAATTTTTAAAATTTATAATAAAATAAAAGA
6525	'-'	4	4	NC_009839	1	1	4.77	4.33	2.11	1	6522	'-'	C8J_0005	hypothetical protein	26	1239	1	0	0	0	1	0	0	0		ATTAATATAATCAATTATTTAAATTCCTAAAATTTATAATAAAATAAAAAA
6679	'+'	4	4	NC_003912	1	1	2.97	2.5	10.96	1	6677	'+'	CJE0006	Na%2B%2FH%2B antiporter family protein	30	1302	0	1	0	0	1	0	0	0		TCATCATATGTTCGAGTTTTATTACATTTTAACTAAGTTTTTTCTACAATT
6679	'+'	4	4	NC_002163	1	1	6.65	9.5	9.83	1	6679	'+'	Cj0006	putative Na%2B%2FH%2B antiporter family protein	24	1308	0	1	0	0	1	0	0	0		TCATCATATGTTCGAGTTTTATTACATTTTAACTAAGTTTTTTCTACAATT
6679	'+'	4	4	NC_008787	1	1	7.97	3	9.4	1	6677	'+'	CJJ81176_0032	Na%2B%2FH%2B antiporter family protein	30	1302	0	1	0	0	1	0	0	0		TCATCATATGTTCGAGTTTTATTACATTTTAACTAAGTTTTTTCTACAATT
6679	'+'	4	4	NC_009839	1	1	4.3	5.5	7.29	1	6676	'+'	C8J_0006	Na%2B%2FH%2B antiporter family protein	30	1302	0	1	0	0	1	0	0	0		TCATTATATGTTCGAGTTTTATTACATTTTAACTAAGTTTTTTCTACAATT
6683	'+'	4	4	NC_003912	1	1	79.35	26.4	12.58	1	6681	'+'	CJE0006	Na%2B%2FH%2B antiporter family protein	26	1302	1	0	0	0	1	0	0	0		CATATGTTCGAGTTTTATTACATTTTAACTAAGTTTTTTCTACAATTAAAT
6683	'+'	4	4	NC_002163	1	1	156.71	16.14	11.15	1	6683	'+'	Cj0006	putative Na%2B%2FH%2B antiporter family protein	20	1308	1	0	0	0	1	0	0	0		CATATGTTCGAGTTTTATTACATTTTAACTAAGTTTTTTCTACAATTAAAT
6683	'+'	4	4	NC_008787	1	1	170.86	14.19	9.13	1	6681	'+'	CJJ81176_0032	Na%2B%2FH%2B antiporter family protein	26	1302	1	0	0	0	1	0	0	0		CATATGTTCGAGTTTTATTACATTTTAACTAAGTTTTTTCTACAATTAAAT
6683	'+'	4	4	NC_009839	1	1	95.48	13.5	8.6	1	6680	'+'	C8J_0006	Na%2B%2FH%2B antiporter family protein	26	1302	1	0	0	0	1	0	0	0		TATATGTTCGAGTTTTATTACATTTTAACTAAGTTTTTTCTACAATTAAAT
8101	'+'	4	1	NC_003912	0	0	NA	NA	NA	1	8099	'+'	CJE0007	glutamate synthase%2C large subunit	43	4491	0	1	0	0	1	0	0	0		TTTAAGATAAAAATTATATCGATTTTAAAAAAATGTATGCTATAATCCTTA
8101	'+'	4	1	NC_002163	0	0	NA	NA	NA	1	8101	'+'	Cj0007	glutamate synthase large subunit	43	4491	0	1	0	0	1	0	0	0		TTTAAGATAAAAATTATATCGATTTTAAAAAAATGTATGCTATAATCCTTA
8101	'+'	4	1	NC_008787	0	0	NA	NA	NA	1	8099	'+'	CJJ81176_0033	glutamate synthase%2C large subunit	43	4488	0	1	0	0	1	0	0	0		TTTAAGATAAAAATTATATCGATTTTAAAAAAATGTATGCTATAATCCTTA
8101	'+'	4	1	NC_009839	1	1	4.3	>100	3.18	1	8098	'+'	C8J_0007	glutamate synthase%2C large subunit	44	4491	0	1	0	0	1	0	0	0		TTTAAGATAAAAATTATATCGATTTTAAAAAAATGTATGCTATAATCCTTA
8103	'+'	4	3	NC_003912	1	1	15.28	4.27	5.01	1	8101	'+'	CJE0007	glutamate synthase%2C large subunit	41	4491	1	0	0	0	1	0	0	0		TAAGATAAAAATTATATCGATTTTAAAAAAATGTATGCTATAATCCTTATA
8103	'+'	4	3	NC_002163	1	1	79.83	5.41	8.13	1	8103	'+'	Cj0007	glutamate synthase large subunit	41	4491	1	0	0	0	1	0	0	0		TAAGATAAAAATTATATCGATTTTAAAAAAATGTATGCTATAATCCTTATA
8103	'+'	4	3	NC_008787	1	1	19.43	4	3.29	1	8101	'+'	CJJ81176_0033	glutamate synthase%2C large subunit	41	4488	1	0	0	0	1	0	0	0		TAAGATAAAAATTATATCGATTTTAAAAAAATGTATGCTATAATCCTTATA
8103	'+'	4	3	NC_009839	0	0	NA	NA	NA	1	8100	'+'	C8J_0007	glutamate synthase%2C large subunit	42	4491	1	0	0	0	1	0	0	0		TAAGATAAAAATTATATCGATTTTAAAAAAATGTATGCTATAATCCTTATA
9298	'+'	4	3	NC_003912	1	1	11.03	>100	3.76	1	9295	'+'	CJE0007	glutamate synthase%2C large subunit	NA	4491	0	0	1	0	1	0	0	0		TGGTTTTCGTCCTTCAAGGTATTATCTTACAAAAGATGATATGCTCATACT
9298	'+'	4	3	NC_002163	0	0	NA	NA	NA	1	9297	'+'	Cj0007	glutamate synthase large subunit	NA	4491	0	0	1	0	1	0	0	0		TGGTTTTCGTCCTTCAAGGTATTATCTTACAAAAGATGATATGCTCATACT
9298	'+'	4	3	NC_008787	1	1	7.21	>100	2.65	1	9295	'+'	CJJ81176_0033	glutamate synthase%2C large subunit	NA	4488	0	0	1	0	1	0	0	0		TGGTTTTCGTCCTTCAAGGTATTATCTTACAAAAGATGATATGCTCATACT
9298	'+'	4	3	NC_009839	1	1	6.21	>100	3.54	1	9295	'+'	C8J_0007	glutamate synthase%2C large subunit	NA	4491	0	0	1	0	1	0	0	0		TGGTTTTCGTCCTTCAAGGTATTATCTTACAAAAGATGATATGCTCATACT
11738	'+'	4	2	NC_003912	0	0	NA	NA	NA	1	11735	'+'	CJE0007	glutamate synthase%2C large subunit	NA	4491	0	0	1	0	1	0	0	0		AAAAGTGTGCAAGGTAAAGCAGGAAAGCTAAATTTAGATAAAATTTTAAAA
11738	'+'	4	2	NC_002163	0	0	NA	NA	NA	1	11737	'+'	Cj0007	glutamate synthase large subunit	NA	4491	0	0	1	0	1	0	0	0		AAAAGTGTGCAAGGTAAAGCAGGAAAGCTAAATTTAGATAAAATTTTAAAA
11738	'+'	4	2	NC_008787	1	1	5.94	2.56	5.82	1	11735	'+'	CJJ81176_0033	glutamate synthase%2C large subunit	NA	4488	0	0	1	0	1	0	0	0		AAAAGTGTGCAAGGTAAAGCAGGAAAGCTAAATTTAGATAAAATTTTAAAA
11738	'+'	4	2	NC_009839	1	1	4.3	5	2.38	1	11735	'+'	C8J_0007	glutamate synthase%2C large subunit	NA	4491	0	0	1	0	1	0	0	0		AAAAGTGTGCAAGGTAAAGCAGGAAAGCTAAATTTGGATAAAATTTTAAAA
11740	'+'	4	2	NC_003912	1	1	11.88	1.78	3.86	1	11737	'+'	CJE0007	glutamate synthase%2C large subunit	NA	4491	0	0	1	0	1	0	0	0		AAGTGTGCAAGGTAAAGCAGGAAAGCTAAATTTAGATAAAATTTTAAAATC
11740	'+'	4	2	NC_002163	1	1	11.09	2.2	3.28	1	11739	'+'	Cj0007	glutamate synthase large subunit	NA	4491	0	0	1	0	1	0	0	0		AAGTGTGCAAGGTAAAGCAGGAAAGCTAAATTTAGATAAAATTTTAAAATC
11740	'+'	4	2	NC_008787	0	0	NA	NA	NA	1	11737	'+'	CJJ81176_0033	glutamate synthase%2C large subunit	NA	4488	0	0	1	0	1	0	0	0		AAGTGTGCAAGGTAAAGCAGGAAAGCTAAATTTAGATAAAATTTTAAAATC
11740	'+'	4	2	NC_009839	0	0	NA	NA	NA	1	11737	'+'	C8J_0007	glutamate synthase%2C large subunit	NA	4491	0	0	1	0	1	0	0	0		AAGTGTGCAAGGTAAAGCAGGAAAGCTAAATTTGGATAAAATTTTAAAATC
11813	'-'	4	3	NC_003912	1	1	9.34	2.69	9.08	1	11810	'-'	CJE0007	glutamate synthase%2C large subunit	NA	4491	0	0	0	1	1	0	0	1		GGCTCTTTTTTCTCCACAGCATTTTTACAAAGTGGTAGTAAAATTCTATAA
11813	'-'	4	3	NC_002163	1	1	8.13	4	11.35	1	11812	'-'	Cj0007	glutamate synthase large subunit	NA	4491	0	0	0	1	1	0	0	1		GGCTCTTTTTTCTCCACAGCATTTTTACAAAGTGGTAGTAAAATTCTATAA
11813	'-'	4	3	NC_008787	1	1	5.48	3.25	4.7	1	11810	'-'	CJJ81176_0033	glutamate synthase%2C large subunit	NA	4488	0	0	0	1	1	0	0	1		GGTTCTTTTTTCTCCACAGCATTTTTACAAAGTGGAAGTAAAATTCTATAA
11813	'-'	4	3	NC_009839	0	0	NA	NA	NA	1	11810	'-'	C8J_0007	glutamate synthase%2C large subunit	NA	4491	0	0	0	1	1	0	0	1		GGTTCTTTTTTCTCCACAGCATTTTTACAAAGTGGAAGTAAAATTCTATAA
12086	'-'	4	4	NC_003912	1	1	9.48	>100	30.68	1	12083	'-'	CJE0007	glutamate synthase%2C large subunit	NA	4491	0	0	0	1	1	0	0	1		TCTTCAGGTGAAAAAGTGGCTTCATTTGAAATTTTTGCTATGATTTTACCA
12086	'-'	4	4	NC_002163	1	1	10.53	>100	21	1	12085	'-'	Cj0007	glutamate synthase large subunit	NA	4491	0	0	0	1	1	0	0	1		TCTTCAGGTGAAAAAGTGGCTTCATTTGAAATTTTTGCTATGATTTTACCA
12086	'-'	4	4	NC_008787	1	1	2.49	5	>100	1	12083	'-'	CJJ81176_0033	glutamate synthase%2C large subunit	NA	4488	0	0	0	1	1	0	0	1		TCTTCAGGTGAAAAAGTGGCTTCATTTGAAATTTTTGCTATGATTTTGCCA
12086	'-'	4	4	NC_009839	1	1	2.86	>100	7.14	1	12083	'-'	C8J_0007	glutamate synthase%2C large subunit	NA	4491	0	0	0	1	1	0	0	1		TCTTCAGGTGAAAAAGTGGCTTCATTTGAAATTTTTGCTATGATTTTACCA
13413	'-'	1	1	NC_008787	1	1	4.48	>100	21.15	1	13410	'-'	CJJ81176_0034	hypothetical protein	NA	1722	0	0	0	1	1	0	0	1		AAGGAATGATAATTAAAAATTCTTGCCTCTAATTCTTGATAAAATTGAACA
13921	'+'	1	1	NC_008787	1	1	6.48	4	2.47	1	13918	'+'	CJJ81176_0034	hypothetical protein	NA	1722	0	0	1	0	1	0	0	0		ATTGTAATAAATGTATAAAAAGAGCAGGTTATTATGATATAAATGAATTTA
14049	'-'	1	1	NC_008787	1	1	35.87	13	4.58	1	14046	'-'	CJJ81176_0034	hypothetical protein	NA	1722	0	0	0	1	1	0	0	1		TAATTTTTTAATAGACCATTATTTATTATATTTTGAGGTATAATATGTTCA
14208	'-'	1	1	NC_008787	1	1	5.98	>100	9.45	1	14205	'-'	CJJ81176_0034	hypothetical protein	NA	1722	0	0	0	1	1	0	0	1		GCAAAAGATAAATTACAAGATAATTTTGATTTTTTATAGTATTCTTTCTTA
15426	'-'	1	1	NC_002163	1	1	412.47	3.74	8.55	1	13687	'-'	Cj0008	hypothetical protein	NA	1752	0	0	0	1	1	0	0	1		TTTGTCAAATTTTTATGATAAATAAAATATAAAATGGGTAAAATAGCATTA
15526	'+'	1	1	NC_002163	1	1	89.44	2.53	5.82	1	13787	'+'	Cj0008	hypothetical protein	NA	1752	0	0	1	0	1	0	0	0		ATAATATAGTAGATTCTGTCAAGTGTAATGAAAATAGAGCTATAATAAAAA
15773	'-'	1	1	NC_002163	1	1	3.7	>100	6.63	1	14034	'-'	Cj0008	hypothetical protein	NA	1752	0	0	0	1	1	0	0	1		CTTTATGAAAATTATTATTTTTATAATCTAAATTTGGATAAAGTAAAGATA
16282	'+'	4	2	NC_003912	0	0	NA	NA	NA	1	12787	'+'	CJE0008	glutamate synthase subunit beta	NA	1446	0	0	1	0	1	0	0	0		ACCTTTGGATAAAAAAGAACAAGAAATTCAAGGTGGACGATGTATGGATTG
16282	'+'	4	2	NC_002163	1	1	8.87	8	3.32	1	14543	'+'	Cj0009	glutamate synthase subunit beta	NA	1446	0	0	1	0	1	0	0	0		ACCTTTGGATAAAAAAGAACAAGAAGTTCAAGGTGGACGATGTATGGATTG
16282	'+'	4	2	NC_008787	0	0	NA	NA	NA	1	14526	'+'	CJJ81176_0035	glutamate synthase subunit beta	NA	1446	0	0	1	0	1	0	0	0		ACCTTTGGATAAAAAAGAACAAGAAATTCAAGGCGGGCGTTGTATGGATTG
16282	'+'	4	2	NC_009839	1	1	2.86	7	2.78	1	12788	'+'	C8J_0008	glutamate synthase subunit beta	NA	1446	0	0	1	0	1	0	0	0		ACCTTTGGATAAAAAAGAACAAGAAATTCAAGGTGGACGATGTATGGATTG
16615	'+'	4	2	NC_003912	0	0	NA	NA	NA	1	13120	'+'	CJE0008	glutamate synthase subunit beta	NA	1446	0	0	1	0	1	0	0	0		AGTAAATAAACCTAAGCAATACAATGGCAAAAAAATCGCTGTCATAGGAAG
16615	'+'	4	2	NC_002163	0	0	NA	NA	NA	1	14876	'+'	Cj0009	glutamate synthase subunit beta	NA	1446	0	0	1	0	1	0	0	0		AGTAAATAAACCTAAGCAATACAATGGCAAAAAAATCGCTGTCATAGGAAG
16615	'+'	4	2	NC_008787	1	0	5.98	3.4	1.74	1	14859	'+'	CJJ81176_0035	glutamate synthase subunit beta	NA	1446	0	0	1	0	1	0	0	0		AGTAAATAAACCTAAGCAATACAATGGTAAAAAAATCGCTATCATAGGAAG
16615	'+'	4	2	NC_009839	1	1	4.77	6	3.57	1	13121	'+'	C8J_0008	glutamate synthase subunit beta	NA	1446	0	0	1	0	1	0	0	0		AGTAAATAAACCTAAGCAATACAATGGCAAAAAAATCGCTATCATAGGAAG
17646	'+'	4	2	NC_003912	1	0	1.98	6	1.46	1	14151	'+'	CJE0009	ribonuclease HII	NA	576	0	0	0	1	1	0	0	1		AAACTTTTTCGGTGGAGTTTGCAAATTCCAAATTTAGCTATAAATTCTTTA
17646	'+'	4	2	NC_002163	1	1	4.44	7	5.29	1	15907	'+'	Cj0010c	ribonuclease HII	NA	576	0	0	0	1	1	0	0	1		AAACTTTTTCGGTGGAGTTTGCAAATTCCAAATTTAGCTATAAATTCTTTA
17646	'+'	4	2	NC_008787	0	0	NA	NA	NA	1	15890	'+'	CJJ81176_0036	ribonuclease HII	NA	576	0	0	0	1	1	0	0	1		AAACTTTTTCGGTGGAGTTTGCAAATTCCAAATTTAGCTATAAATTCTTTA
17646	'+'	4	2	NC_009839	0	0	NA	NA	NA	1	14152	'+'	C8J_0009	ribonuclease HII	NA	576	0	0	0	1	1	0	0	1		AAACTTTTTCGGTGGAGTTTGCAAATTCCAAATTTAGCTATAAGTTCTTTA
18306	'+'	4	4	NC_003912	1	1	5.09	>100	>100	1	14811	'+'	CJE0010	competence protein ComEA	NA	240	0	0	0	1	1	0	0	1		TAAGATCATCAATACTTGTAAAATTTGCTTCTTTGCGGTATTCTAAAATCG
18306	'+'	4	4	NC_002163	1	1	3.1	>100	5.53	1	16567	'+'	Cj0011c	putative non-specific DNA binding protein	NA	240	0	0	0	1	1	0	0	1		TAAGATCATCAATACTTGTAAAATTTGCTTCTTTGCGGTATTCTAAAATCG
18306	'+'	4	4	NC_008787	1	1	4.48	>100	>100	1	16550	'+'	CJJ81176_0037	competence protein ComEA	NA	240	0	0	0	1	1	0	0	1		TAAGATCATCAATACTTGTAAAATTTGCTTCTTTGCGGTATTCTAAAATCG
18306	'+'	4	4	NC_009839	1	1	4.77	>100	14.29	1	14812	'+'	C8J_0010	competence protein ComEA	NA	240	0	0	0	1	1	0	0	1		TAAGATCATCAATACTTGTAAAATTTGCTTCTTTGCGGTATTCTAAAATCG
18457	'-'	4	4	NC_003912	1	0	45.83	6.8	1.57	1	14962	'-'	CJE0010	competence protein ComEA	27	240	1	0	0	0	1	0	0	0		ATTTTTGGGTTAAGTTAAGAAATTCTTATCCTTTTTAAGATAATATTATAA
18457	'-'	4	4	NC_002163	1	0	56.18	3.81	1.4	1	16718	'-'	Cj0011c	putative non-specific DNA binding protein	27	240	1	0	0	0	1	0	0	0		ATTTTTGGGTTAAGTTAAGAAATTCTTATCCTTTTTAAGATAATATTATAA
18457	'-'	4	4	NC_008787	1	1	135.37	6.32	3.05	1	16701	'-'	CJJ81176_0037	competence protein ComEA	27	240	1	0	0	0	1	0	0	0		ATTTTTGGGTTAAGTTAAGAAATTCTTATCCTTTTTAAGATAATATTATAA
18457	'-'	4	4	NC_009839	1	0	85.45	3.84	1.98	1	14963	'-'	C8J_0010	competence protein ComEA	27	240	1	0	0	0	1	0	0	0		ATTTTTGGGTTAAGTTAAGAAATTCTTATCCTTTTTAAGATAATATTATAA
18470	'+'	4	4	NC_003912	1	1	5.94	>100	>100	1	14975	'+'	CJE0010	competence protein ComEA	NA	240	0	0	0	1	1	0	0	1		AATTTTTTCATTTTCTTATCCTTTTATTAAAAAATAATTATAATATTATCT
18470	'+'	4	4	NC_003912	1	1	5.94	>100	>100	1	14975	'+'	CJE0011	rubrerythrin	NA	552	0	0	0	1	1	0	0	1		AATTTTTTCATTTTCTTATCCTTTTATTAAAAAATAATTATAATATTATCT
18470	'+'	4	4	NC_002163	1	1	4.8	>100	7.37	1	16731	'+'	Cj0011c	putative non-specific DNA binding protein	NA	240	0	0	0	1	1	0	0	1		AATTTTTTCATTTTCTTATCCTTTTATTAAAAAATAATTATAATATTATCT
18470	'+'	4	4	NC_002163	1	1	4.8	>100	7.37	1	16731	'+'	Cj0012c	non-haem iron protein	NA	648	0	0	0	1	1	0	0	1		AATTTTTTCATTTTCTTATCCTTTTATTAAAAAATAATTATAATATTATCT
18470	'+'	4	4	NC_008787	1	1	15.94	35	7.88	1	16714	'+'	CJJ81176_0037	competence protein ComEA	NA	240	0	0	0	1	1	0	0	1		AATTTTTTCATTTTCTTATCCTTTTATTAAAAAATAATTATAATATTATCT
18470	'+'	4	4	NC_008787	1	1	15.94	35	7.88	1	16714	'+'	CJJ81176_0038	rubrerythrin	NA	552	0	0	0	1	1	0	0	1		AATTTTTTCATTTTCTTATCCTTTTATTAAAAAATAATTATAATATTATCT
18470	'+'	4	4	NC_009839	1	1	14.32	31	12.65	1	14976	'+'	C8J_0010	competence protein ComEA	NA	240	0	0	0	1	1	0	0	1		AATTTTTTCATTTTCTTATCCTTTTATTAAAAAATAATTATAATATTATCT
18470	'+'	4	4	NC_009839	1	1	14.32	31	12.65	1	14976	'+'	C8J_0011	rubrerythrin	NA	648	0	0	0	1	1	0	0	1		AATTTTTTCATTTTCTTATCCTTTTATTAAAAAATAATTATAATATTATCT
18868	'+'	4	2	NC_003912	1	1	2.55	7	5.11	1	15373	'+'	CJE0011	rubrerythrin	NA	552	0	0	0	1	1	0	0	1		TAGTTACTTCTAAAGGTTTTCCATCAACGATTTCATGATAAGCTTTAAATT
18868	'+'	4	2	NC_002163	0	0	NA	NA	NA	1	17129	'+'	Cj0012c	non-haem iron protein	NA	648	0	0	0	1	1	0	0	1		TAGTTACTTCTAAAGGTTTGCCATCAACGATTTCATGATAAGCTTTAAATT
18868	'+'	4	2	NC_008787	0	0	NA	NA	NA	1	17112	'+'	CJJ81176_0038	rubrerythrin	NA	552	0	0	0	1	1	0	0	1		TAGTTACTTCTAAAGGTTTGCCATCAACGATTTCATGATAAGCTTTAAATT
18868	'+'	4	2	NC_009839	1	1	3.82	>100	21.43	1	15374	'+'	C8J_0011	rubrerythrin	NA	648	0	0	0	1	1	0	0	1		TAGTTACTTCTAAAGGTTTGCCATCAACGATTTCATGATATGCTTTAAATT
19164	'-'	4	4	NC_003912	1	1	230.21	14.91	3.74	1	15669	'-'	CJE0011	rubrerythrin	118	552	1	0	0	0	1	0	0	0		ATAAAAATTATTAATTGACAAAAATATTTTTTTATAATACAATGCTTTTTG
19164	'-'	4	4	NC_002163	1	1	250.21	3.67	2.73	1	17425	'-'	Cj0012c	non-haem iron protein	22	648	1	0	0	0	1	0	0	0		ATAAAAATTATTAATTGACAAAAATATTTTTTTATAATACAATACTTTTTG
19164	'-'	4	4	NC_008787	1	1	82.75	12.07	3.03	1	17408	'-'	CJJ81176_0038	rubrerythrin	118	552	1	0	0	0	1	0	0	0		ATAAAAATTATTAATTGACAAAAATATTTTTTTATAATACAATGCTTTTTG
19164	'-'	4	4	NC_009839	1	1	561.89	17.12	4.89	1	15670	'-'	C8J_0011	rubrerythrin	22	648	1	0	0	0	1	0	0	0		ATAAAAATTATTAATTGACAAAAATATTTTTTTATAATACAATGCTTTTTG
19475	'+'	4	4	NC_003912	1	0	11.46	3.08	1.56	1	15980	'+'	CJE0012	dihydroxy-acid dehydratase	NA	1677	0	0	1	0	1	0	0	0		GATATAATCCCAGGACATTATTTTTTAAATAATTATGCTAAAATCATTAAA
19475	'+'	4	4	NC_002163	1	0	9.29	5.29	1.04	1	17736	'+'	Cj0013	dihydroxy-acid dehydratase	NA	1677	0	0	1	0	1	0	0	0		GATATAATCCCAGGGCATTATTTTTTAAATGATTATGCTAAAATCATTAAA
19475	'+'	4	4	NC_008787	1	0	7.64	10	0.84	1	17719	'+'	CJJ81176_0039	dihydroxy-acid dehydratase	NA	1677	0	0	1	0	1	0	0	0		GACATAATCCCAGGACATTATTTTTTAAATGATTATGCTAAAATCATTAAA
19475	'+'	4	4	NC_009839	1	1	11.46	3.67	2.25	1	15981	'+'	C8J_0012	dihydroxy-acid dehydratase	NA	1677	0	0	1	0	1	0	0	0		GACATAATCCCAGGGCATTATTTTTTAAATGATTATGCTAAAATCATTAAA
20223	'-'	4	1	NC_003912	0	0	NA	NA	NA	1	16728	'-'	CJE0012	dihydroxy-acid dehydratase	NA	1677	0	0	0	1	1	0	0	1		ACTCACACCGCCTGCTTTGTGGATATCATCCATATAAACACTATTTAGCGA
20223	'-'	4	1	NC_002163	0	0	NA	NA	NA	1	18484	'-'	Cj0013	dihydroxy-acid dehydratase	NA	1677	0	0	0	1	1	0	0	1		ACTCACACCGCCTGCTTTGTGGATATCATCCATATAAACACTATTTAGCGA
20223	'-'	4	1	NC_008787	1	1	4.32	>100	11.14	1	18467	'-'	CJJ81176_0039	dihydroxy-acid dehydratase	NA	1677	0	0	0	1	1	0	0	1		ACTCACACCCCCTGCTTTATGAATATCATCCATATAAACACTATTTAGCGA
20223	'-'	4	1	NC_009839	0	0	NA	NA	NA	1	16729	'-'	C8J_0012	dihydroxy-acid dehydratase	NA	1677	0	0	0	1	1	0	0	1		ACTCACACCACCTGCTTTGTGGACATCATCCATATAAACACTATTTAGCGA
20383	'+'	4	1	NC_003912	0	0	NA	NA	NA	1	16888	'+'	CJE0012	dihydroxy-acid dehydratase	NA	1677	0	0	1	0	1	0	0	0		CATTACAGGAGAAAGTCTCAAAGAACGCTTAAAAAATGCCAAAATCAAAGA
20383	'+'	4	1	NC_002163	0	0	NA	NA	NA	1	18644	'+'	Cj0013	dihydroxy-acid dehydratase	NA	1677	0	0	1	0	1	0	0	0		CATTACAGGAGAAAGTCTCAAAGAACGCTTAAAAAATGCCAAAATCAAAGA
20383	'+'	4	1	NC_008787	1	1	4.48	>100	3.02	1	18627	'+'	CJJ81176_0039	dihydroxy-acid dehydratase	NA	1677	0	0	1	0	1	0	0	0		TATCACAGGAGAAAGTCTCGAAGAACGCTTAAAAAATGCTAAAATCAAAGA
20383	'+'	4	1	NC_009839	0	0	NA	NA	NA	1	16889	'+'	C8J_0012	dihydroxy-acid dehydratase	NA	1677	0	0	1	0	1	0	0	0		TATCACAGGAGAAAGTCTCAAAGAACGCTTAAAAAATGCCAAAATCAAAGA
21232	'+'	2	1	NC_002163	0	0	NA	NA	NA	1	19493	'+'	Cj0014c	putative integral membrane protein	NA	525	0	0	0	1	1	0	0	1		TGCACCTTGCCACATAGTAATACGGTGCCATTTTTCCGCTATCATACAATA
21232	'+'	2	1	NC_009839	1	1	13.84	>100	8.93	1	17738	'+'	C8J_0013	putative integral membrane protein	NA	525	0	0	0	1	1	0	0	1		TGCACCTTGCCACATAGTAATACGGTGCCATTTTTCTGCTATCATACAATA
21547	'-'	4	3	NC_003912	0	0	NA	NA	NA	1	17924	'-'	CJE0013	pseudo	33	397	1	0	0	0	1	0	0	0		TTTATACTACTATTTTCAATATGTTTTAAATAAAAATATTATAATTTCAAA
21547	'-'	4	3	NC_002163	1	1	598	1.97	8.99	1	19808	'-'	Cj0014c	putative integral membrane protein	33	525	1	0	0	0	1	0	0	0		TTTATACTCCTATTTTCAATATGTTTTAAATAAAAATATTATAAATTCAAA
21547	'-'	4	3	NC_008787	1	1	511.6	1.89	8.37	1	19663	'-'	CJJ81176_0041	membrane protein%2C putative%2C degenerate	33	282	1	0	0	0	1	0	0	0		TTTATACTCCTATTTTCAATATGTTTTAAATAAAAATATTATAAATTCAAA
21547	'-'	4	3	NC_009839	1	1	158.02	2.12	6.73	1	18053	'-'	C8J_0013	putative integral membrane protein	33	525	1	0	0	0	1	0	0	0		TTTATACTCCTATTTTCAATATGTTTTAAATAAAAATATTATAAATTCAAA
21580	'-'	4	1	NC_003912	1	1	62.38	19.37	4.57	1	17957	'-'	CJE0013	pseudo	66	397	0	1	0	0	1	0	0	0		TTTAAGAGAGTATTTTAAAATTTAAATAAGATTTTTATACTACTATTTTCA
21580	'-'	4	1	NC_002163	0	0	NA	NA	NA	1	19841	'-'	Cj0014c	putative integral membrane protein	66	525	0	1	0	0	1	0	0	0		TTTAAGAGAATATTTTAAAATTTAAATAAGATTTTTATACTCCTATTTTCA
21580	'-'	4	1	NC_008787	0	0	NA	NA	NA	1	19696	'-'	CJJ81176_0041	membrane protein%2C putative%2C degenerate	66	282	0	1	0	0	1	0	0	0		TTTAAGAGAATATTTTAAAATTTAAATAAGATTTTTATACTCCTATTTTCA
21580	'-'	4	1	NC_009839	0	0	NA	NA	NA	1	18086	'-'	C8J_0013	putative integral membrane protein	66	525	0	1	0	0	1	0	0	0		TTTAAGAGAGTATTTTAAAATTTAAATAAGATTTTTATACTCCTATTTTCA
21854	'-'	4	1	NC_003912	0	0	NA	NA	NA	1	18231	'-'	CJE0015	hypothetical protein	NA	1227	0	0	1	0	1	0	0	0		TTGTAAAAAATGAGTTTGAAAATCGCACTTATAAAAATGCTAAAATCGAGC
21854	'-'	4	1	NC_002163	0	0	NA	NA	NA	1	20115	'-'	Cj0015c	hypothetical protein	NA	1227	0	0	1	0	1	0	0	0		TTGTAAAAAATGAGTTTGAAAATCGCACTTATAAAAATGCTAAAATCGAGC
21854	'-'	4	1	NC_008787	0	0	NA	NA	NA	1	19970	'-'	CJJ81176_0042	hypothetical protein	NA	1227	0	0	1	0	1	0	0	0		TTGTAAAAAATGAGTTTGAAAATCGCACTTATAAAAATGCTAAAATCGAGC
21854	'-'	4	1	NC_009839	1	1	9.07	5.75	3.04	1	18360	'-'	C8J_0014	hypothetical protein	NA	1227	0	0	1	0	1	0	0	0		TTGTAAAAAATGAGTTTGAAAATCGCACTTATAAAAATGCTAAAATAGAGC
22018	'-'	4	2	NC_003912	1	1	5.53	2.38	2.37	1	18395	'-'	CJE0015	hypothetical protein	NA	1227	0	0	1	0	1	0	0	0		TATCAGCCCTGTAAAATACGGCATTGATGGACTTCATGATATCATAAATGA
22018	'-'	4	2	NC_002163	0	0	NA	NA	NA	1	20279	'-'	Cj0015c	hypothetical protein	NA	1227	0	0	1	0	1	0	0	0		TATCAGCCCTGTAAAATACGGCATTGATGGACTTCATGATATCATAAATGA
22018	'-'	4	2	NC_008787	1	0	3.49	2.17	1.7	1	20134	'-'	CJJ81176_0042	hypothetical protein	NA	1227	0	0	1	0	1	0	0	0		TATCAGCCCTGTAAAATACGGCATTGATGGACTTCATGATATCATAAATGA
22018	'-'	4	2	NC_009839	0	0	NA	NA	NA	1	18524	'-'	C8J_0014	hypothetical protein	NA	1227	0	0	1	0	1	0	0	0		TATCAGCCCTGTAAAATATGGCATTGATGGACTTCATGATATTATAAATGA
22040	'+'	4	3	NC_003912	1	1	5.52	3.17	13.74	1	18417	'+'	CJE0015	hypothetical protein	NA	1227	0	0	0	1	1	0	0	1		TCTTTCATTAATAAGTTTCATTTCATAATCATTTATGATATCATGAAGTCC
22040	'+'	4	3	NC_002163	1	1	4.07	2.6	5.39	1	20301	'+'	Cj0015c	hypothetical protein	NA	1227	0	0	0	1	1	0	0	1		TCTTTCATTAATAAGTTTCATTTCATAATCATTTATGATATCATGAAGTCC
22040	'+'	4	3	NC_008787	1	1	7.21	6.67	5.79	1	20156	'+'	CJJ81176_0042	hypothetical protein	NA	1227	0	0	0	1	1	0	0	1		TCTTTCATTAATAAGTTTCATTTCATAATCATTTATGATATCATGAAGTCC
22040	'+'	4	3	NC_009839	0	0	NA	NA	NA	1	18546	'+'	C8J_0014	hypothetical protein	NA	1227	0	0	0	1	1	0	0	1		TCTTTCATTGATCAGTTTCATTTCATAATCATTTATAATATCATGAAGTCC
22714	'+'	4	1	NC_003912	0	0	NA	NA	NA	2	19091	'+'	CJE0016	ExsB	196	675	0	1	0	0	1	0	0	1		TAATCACTCTCATATCCACATCTTTTTCCATTTTAGCGATAAAATATGCGA
22714	'+'	4	1	NC_003912	0	0	NA	NA	NA	2	19091	'+'	CJE0015	hypothetical protein	NA	1227	0	0	0	1	1	0	0	1		TAATCACTCTCATATCCACATCTTTTTCCATTTTAGCGATAAAATATGCGA
22714	'+'	4	1	NC_002163	0	0	NA	NA	NA	2	20975	'+'	Cj0016	putative transcriptional regulatory protein	184	675	0	1	0	0	1	0	0	1		TAATCACTCTCATATCCACATCTTTTTCCATTTTAGCGATAAAATATGCGA
22714	'+'	4	1	NC_002163	0	0	NA	NA	NA	2	20975	'+'	Cj0015c	hypothetical protein	NA	1227	0	0	0	1	1	0	0	1		TAATCACTCTCATATCCACATCTTTTTCCATTTTAGCGATAAAATATGCGA
22714	'+'	4	1	NC_008787	1	1	3.49	>100	16.45	2	20830	'+'	CJJ81176_0043	exsB protein	195	675	0	1	0	0	1	0	0	1		TAATCACTCTCATATCCACATCTTTTTCCATTTTAGCGATAAAATATGCAA
22714	'+'	4	1	NC_008787	1	1	3.49	>100	16.45	2	20830	'+'	CJJ81176_0042	hypothetical protein	NA	1227	0	0	0	1	1	0	0	1		TAATCACTCTCATATCCACATCTTTTTCCATTTTAGCGATAAAATATGCAA
22714	'+'	4	1	NC_009839	0	0	NA	NA	NA	2	19220	'+'	C8J_0015	putative transcriptional regulatory protein	195	675	0	1	0	0	1	0	0	1		TAATCACTCTCATATCTACATCTTTTTCCATTTTAGCGATAAAATATGCGA
22714	'+'	4	1	NC_009839	0	0	NA	NA	NA	2	19220	'+'	C8J_0014	hypothetical protein	NA	1227	0	0	0	1	1	0	0	1		TAATCACTCTCATATCTACATCTTTTTCCATTTTAGCGATAAAATATGCGA
22880	'-'	4	4	NC_003912	1	1	50.5	63	6.74	2	19257	'-'	CJE0015	hypothetical protein	48	1227	1	0	0	0	1	0	0	1		ACAAAGTGCTTTTTTACTCATTTTTATCCTTAAATTTGCTATAATTTCACA
22880	'-'	4	4	NC_003912	1	1	50.5	63	6.74	2	19257	'-'	CJE0016	ExsB	NA	675	0	0	0	1	1	0	0	1		ACAAAGTGCTTTTTTACTCATTTTTATCCTTAAATTTGCTATAATTTCACA
22880	'-'	4	4	NC_002163	1	1	122.71	48.43	2.65	2	21129	'-'	Cj0015c	hypothetical protein	36	1227	1	0	0	0	1	0	0	1		ACAAAGTGCTTTTTTACTCATTTTTATCCTTAAATTTGCTATAATTTCACA
22880	'-'	4	4	NC_002163	1	1	122.71	48.43	2.65	2	21129	'-'	Cj0016	putative transcriptional regulatory protein	NA	675	0	0	0	1	1	0	0	1		ACAAAGTGCTTTTTTACTCATTTTTATCCTTAAATTTGCTATAATTTCACA
22880	'-'	4	4	NC_008787	1	1	52.62	97	3.4	2	20995	'-'	CJJ81176_0042	hypothetical protein	47	1227	1	0	0	0	1	0	0	1		ACAAAGTGCTTTTTTACTCATTTTTATCCTTAAATTTGCTATAATTTCACA
22880	'-'	4	4	NC_008787	1	1	52.62	97	3.4	2	20995	'-'	CJJ81176_0043	exsB protein	NA	675	0	0	0	1	1	0	0	1		ACAAAGTGCTTTTTTACTCATTTTTATCCTTAAATTTGCTATAATTTCACA
22880	'-'	4	4	NC_009839	1	1	14.8	>100	4.14	2	19385	'-'	C8J_0014	hypothetical protein	47	1227	1	0	0	0	1	0	0	1		ACAAAGTGCTTTTTTACTCATTTTTATCCTTAAATTTGCTATAATTTCGCA
22880	'-'	4	4	NC_009839	1	1	14.8	>100	4.14	2	19385	'-'	C8J_0015	putative transcriptional regulatory protein	NA	675	0	0	0	1	1	0	0	1		ACAAAGTGCTTTTTTACTCATTTTTATCCTTAAATTTGCTATAATTTCGCA
22886	'+'	4	4	NC_003912	1	1	125.18	3.38	5.33	2	19263	'+'	CJE0016	ExsB	24	675	1	0	0	0	1	0	0	1		TTTGCCTTTTTTTGCAATTTAAATTTAAAAATTTTCGTTAAAATTGTGAAA
22886	'+'	4	4	NC_003912	1	1	125.18	3.38	5.33	2	19263	'+'	CJE0015	hypothetical protein	NA	1227	0	0	0	1	1	0	0	1		TTTGCCTTTTTTTGCAATTTAAATTTAAAAATTTTCGTTAAAATTGTGAAA
22886	'+'	4	4	NC_002163	1	1	177.04	4.26	4.18	2	21135	'+'	Cj0016	putative transcriptional regulatory protein	24	675	1	0	0	0	1	0	0	1		GTTTATCATGCTTTTGCCTTTTTTTTAAAAATTTTCGTTAAAATTGTGAAA
22886	'+'	4	4	NC_002163	1	1	177.04	4.26	4.18	2	21135	'+'	Cj0015c	hypothetical protein	NA	1227	0	0	0	1	1	0	0	1		GTTTATCATGCTTTTGCCTTTTTTTTAAAAATTTTCGTTAAAATTGTGAAA
22886	'+'	4	4	NC_008787	1	1	138.98	4.17	4.49	2	21001	'+'	CJJ81176_0043	exsB protein	24	675	1	0	0	0	1	0	0	1		TTTTGCCTTTTTTGCAATTTAAATTTAAAAATTTTCGTTAAAATTGTGAAA
22886	'+'	4	4	NC_008787	1	1	138.98	4.17	4.49	2	21001	'+'	CJJ81176_0042	hypothetical protein	NA	1227	0	0	0	1	1	0	0	1		TTTTGCCTTTTTTGCAATTTAAATTTAAAAATTTTCGTTAAAATTGTGAAA
22886	'+'	4	4	NC_009839	1	1	32.46	5	2.65	2	19391	'+'	C8J_0015	putative transcriptional regulatory protein	24	675	1	0	0	0	1	0	0	1		TTTTGCCTTTTTTGCAATTTAAATTTAAAAATTTTCGTTAAAATTGCGAAA
22886	'+'	4	4	NC_009839	1	1	32.46	5	2.65	2	19391	'+'	C8J_0014	hypothetical protein	NA	1227	0	0	0	1	1	0	0	1		TTTTGCCTTTTTTGCAATTTAAATTTAAAAATTTTCGTTAAAATTGCGAAA
24179	'-'	4	3	NC_003912	1	1	196.75	9.31	5.76	1	20556	'-'	CJE0017	DsbB family disulfide bond formation protein	NA	1527	0	0	1	0	1	0	0	0		TGATCCTTATTTTTCAGCTACTATTGATCCAATCATCGGTATCATACCTTA
24179	'-'	4	3	NC_002163	1	1	5.54	>100	2.65	1	22428	'-'	Cj0017c	disulphide bond formation protein	NA	1527	0	0	1	0	1	0	0	0		TGATCCTTATTTTTCAGCTTCTATCGATCCAATCATCGGTATCATACCTTA
24179	'-'	4	3	NC_008787	1	1	6.37	4.75	2.03	1	22294	'-'	CJJ81176_0044	DsbB family disulfide bond formation protein	NA	1527	0	0	1	0	1	0	0	0		TGATCCTTATTTTTCAGCTTCTATCGATCCAATCATCGGTATCATACCTTA
24179	'-'	4	3	NC_009839	0	0	NA	NA	NA	1	20684	'-'	C8J_0016	disulfide bond formation protein%2C DsbB family	NA	1527	0	0	1	0	1	0	0	0		TGATCCTTATTTTTCGGCTTCTATTGATCCAATCATCGGTATCATACCTTA
25333	'-'	4	4	NC_003912	1	1	91.8	>100	7.18	1	21710	'-'	CJE0018	hypothetical protein	23	168	1	0	0	0	1	0	0	0		TTTCAATAAAAATTTTATTTTTAATTTATGTTTTTCAAGTAAAATTAGCAG
25333	'-'	4	4	NC_002163	1	1	61.72	34.4	17.74	1	23582	'-'	Cj0018c	disulphide bond formation protein	23	168	1	0	0	0	1	0	0	0		TTTCAATAAAAATTTTATTTTTAATTTATGTTTTTCAAGTAAAATTAGCAG
25333	'-'	4	4	NC_008787	1	1	38.86	20.5	16.05	1	23448	'-'	CJJ81176_0045	hypothetical protein	23	168	1	0	0	0	1	0	0	0		TTTCAATAAAAATTTTATTTTTAATTTATGTTTTTCAAGTAAAATTAGCAG
25333	'-'	4	4	NC_009839	1	1	10.03	6.25	5.71	1	21838	'-'	C8J_0017	hypothetical protein	23	168	1	0	0	0	1	0	0	0		TTTTAATAAAAAATTTATTTTTAATTTATGTTTTTCAAGTAAAATTAGCGG
26562	'+'	4	2	NC_003912	1	1	2.97	>100	>100	1	22939	'+'	CJE0019	methyl-accepting chemotaxis protein	NA	1782	0	0	0	1	1	0	0	1		TGGGTAAAAGTGTTAAGTTGTTTTAACTCTTTCATGAGAGAATTATTCTCA
26562	'+'	4	2	NC_002163	0	0	NA	NA	NA	1	24811	'+'	Cj0019c	putative MCP-domain signal transduction protein	NA	1779	0	0	0	1	1	0	0	1		TGGGTAAAAGTGTTAAGTTGTTTTAACTCTTTCATGAGAGAATTATTCTCA
26562	'+'	4	2	NC_008787	1	1	8.47	>100	8.46	1	24677	'+'	CJJ81176_0046	methyl-accepting chemotaxis protein	NA	1755	0	0	0	1	1	0	0	1		TGGGTAAAAGTGTTAAGTTGTTTTAACTCTTTCATGAGAGAATTATTCTCA
26562	'+'	4	2	NC_009839	0	0	NA	NA	NA	1	23067	'+'	C8J_0018	MCP domain-containing signal transducer	NA	1779	0	0	0	1	1	0	0	1		TGAGTAAAAGTGTTAAGTTGTTTTAACTCTTTCATAAGAGAATTATTCTCA
27104	'-'	4	3	NC_003912	0	0	NA	NA	NA	1	23481	'-'	CJE0019	methyl-accepting chemotaxis protein	NA	1782	0	0	1	0	1	0	0	0		TATCTATACTAGTTTTGACTTTCATTCTTGTTTTATTGGCTATTATTTTTA
27104	'-'	4	3	NC_002163	1	0	6.65	10	1.39	1	25350	'-'	Cj0019c	putative MCP-domain signal transduction protein	NA	1779	0	0	1	0	1	0	0	0		TATCTACACTAGTTTTAGCTTTCATTCTTGTTTTATTAGGTATTATTTTTA
27104	'-'	4	3	NC_008787	1	1	10.96	22	2.12	1	25216	'-'	CJJ81176_0046	methyl-accepting chemotaxis protein	NA	1755	0	0	1	0	1	0	0	0		TATCTACACTAGTTTTAGCTTTCATTCTTGTTTTATTAGGTATTATTTTTA
27104	'-'	4	3	NC_009839	1	0	9.07	10.5	1.56	1	23606	'-'	C8J_0018	MCP domain-containing signal transducer	NA	1779	0	0	1	0	1	0	0	0		TATCTACACTAGTTTTAGCTTTCATTCTTGTTTTATTAGGTATTATTTTTA
27971	'+'	4	4	NC_003912	1	1	4.74	>100	>100	1	24348	'+'	CJE0020	cytochrome c551 peroxidase	NA	915	0	0	0	1	1	0	0	1		TATGGCAAGTATTGCACGAAACTTTTCCATCTTTGGATAAACTTTTATCCA
27971	'+'	4	4	NC_002163	1	1	2.96	>100	>100	1	26217	'+'	Cj0020c	cytochrome C551 peroxidase	NA	915	0	0	0	1	1	0	0	1		TATGGCAAGTATTGCACGAAACTTTTCCATCTTTGGATAAACTTTTATCCA
27971	'+'	4	4	NC_008787	1	1	5.98	>100	4.03	1	26083	'+'	CJJ81176_0047	cytochrome c551 peroxidase	NA	915	0	0	0	1	1	0	0	1		TATGGCAAGTATTGCACGAAACTTTTCCATCTTTGGATAAACTTTTATCCA
27971	'+'	4	4	NC_009839	1	1	5.25	>100	6.55	1	24473	'+'	C8J_0019	cytochrome C551 peroxidase	NA	915	0	0	0	1	1	0	0	1		TATGGCAAGTATTGCACGAAACTTTTCCATCTTTGGATAAACTTTTATCCA
28135	'-'	4	4	NC_003912	1	1	186.29	4.66	11.22	1	24512	'-'	CJE0020	cytochrome c551 peroxidase	34	915	1	0	0	0	1	0	0	0		ATAAAAAATATCAATTATTAAATAATTTACTAAAATTATACTATAATGGCA
28135	'-'	4	4	NC_002163	1	1	149.32	4.27	7.28	1	26381	'-'	Cj0020c	cytochrome C551 peroxidase	34	915	1	0	0	0	1	0	0	0		ATAAAAAATATCAATTATTAAACAATTTACTAAAATTACACTATAATGGCA
28135	'-'	4	4	NC_008787	1	1	203.74	4.38	6.73	1	26247	'-'	CJJ81176_0047	cytochrome c551 peroxidase	34	915	1	0	0	0	1	0	0	0		ATAAAAAATATCAATTATTAAACAATTTACTAAAATTACACTATAATGGCA
28135	'-'	4	4	NC_009839	1	1	88.79	3.78	9.05	1	24637	'-'	C8J_0019	cytochrome C551 peroxidase	34	915	1	0	0	0	1	0	0	0		ATAAAAAATATCAATTATTAAATAATTTACTAAAATTACACTATAATGGCA
28158	'+'	4	1	NC_003912	1	1	7.9	15	8.04	1	24535	'+'	CJE0020	cytochrome c551 peroxidase	NA	915	0	0	0	1	1	0	0	1		TTTCTGCCTTAATTTAAGTTTTTAAAATGCCATTATAGTATAATTTTAGTA
28158	'+'	4	1	NC_003912	1	1	7.9	15	8.04	1	24535	'+'	CJE0021	fumarylacetoacetate hydrolase family protein	NA	879	0	0	0	1	1	0	0	1		TTTCTGCCTTAATTTAAGTTTTTAAAATGCCATTATAGTATAATTTTAGTA
28158	'+'	4	1	NC_002163	0	0	NA	NA	NA	1	26404	'+'	Cj0020c	cytochrome C551 peroxidase	NA	915	0	0	0	1	1	0	0	1		TTTCTGCCTTAATTTAAGTTTTTAAAATGCCATTATAGTGTAATTTTAGTA
28158	'+'	4	1	NC_002163	0	0	NA	NA	NA	1	26404	'+'	Cj0021c	putative fumarylacetoacetate %28FAA%29 hydrolase family protein	NA	879	0	0	0	1	1	0	0	1		TTTCTGCCTTAATTTAAGTTTTTAAAATGCCATTATAGTGTAATTTTAGTA
28158	'+'	4	1	NC_008787	0	0	NA	NA	NA	1	26270	'+'	CJJ81176_0047	cytochrome c551 peroxidase	NA	915	0	0	0	1	1	0	0	1		TTTCTGCCTTAATTTAAGTTTTTAAAATGCCATTATAGTGTAATTTTAGTA
28158	'+'	4	1	NC_008787	0	0	NA	NA	NA	1	26270	'+'	CJJ81176_0048	fumarylacetoacetate hydrolase family protein	NA	879	0	0	0	1	1	0	0	1		TTTCTGCCTTAATTTAAGTTTTTAAAATGCCATTATAGTGTAATTTTAGTA
28158	'+'	4	1	NC_009839	0	0	NA	NA	NA	1	24660	'+'	C8J_0019	cytochrome C551 peroxidase	NA	915	0	0	0	1	1	0	0	1		TTTCTGCCTTAATTTAAGTTTTTAAAATGCCATTATAGTGTAATTTTAGTA
28158	'+'	4	1	NC_009839	0	0	NA	NA	NA	1	24660	'+'	C8J_0020	fumarylacetoacetate hydrolase family protein	NA	867	0	0	0	1	1	0	0	1		TTTCTGCCTTAATTTAAGTTTTTAAAATGCCATTATAGTGTAATTTTAGTA
28571	'-'	4	4	NC_003912	1	1	29.7	24.33	3.08	1	24928	'-'	CJE0021	fumarylacetoacetate hydrolase family protein	NA	879	0	0	1	0	1	0	0	0		AAATCAAAGCTAAAGATGCAAAAGATTATATCTTTGGCTATACTATTATCA
28571	'-'	4	4	NC_002163	1	1	19.22	14	2.08	1	26797	'-'	Cj0021c	putative fumarylacetoacetate %28FAA%29 hydrolase family protein	NA	879	0	0	1	0	1	0	0	0		AAATCAAAGCTAAAGATGCAAAAGATTATATCTTTGGCTATACTATTATCA
28571	'-'	4	4	NC_008787	1	0	15.44	>100	0.71	1	26663	'-'	CJJ81176_0048	fumarylacetoacetate hydrolase family protein	NA	879	0	0	1	0	1	0	0	0		AAATCAAAGCTAAAGATGCAAAAGATTATATCTTTGGCTATACTATTATCA
28571	'-'	4	4	NC_009839	1	0	13.37	4.2	1.04	1	25073	'-'	C8J_0020	fumarylacetoacetate hydrolase family protein	NA	867	0	0	1	0	1	0	0	0		AAATCAAAGCTGAAGATGCAAAAGATTATATCTTTGGCTATACTATTATCA
29017	'+'	4	4	NC_003912	1	1	7.51	>100	41.64	1	25374	'+'	CJE0021	fumarylacetoacetate hydrolase family protein	NA	879	0	0	0	1	1	0	0	1		TTTCAATGCCAAGATCATCAAAACTTACAATTTTTCCACTAGAATTTAGTA
29017	'+'	4	4	NC_002163	1	1	2.96	>100	13.26	1	27243	'+'	Cj0021c	putative fumarylacetoacetate %28FAA%29 hydrolase family protein	NA	879	0	0	0	1	1	0	0	1		TTTCAATGCCAAGATCATCAAAACTTACAATTTTTCCACTAGAATTTAGTA
29017	'+'	4	4	NC_008787	1	1	4.48	>100	3.52	1	27109	'+'	CJJ81176_0048	fumarylacetoacetate hydrolase family protein	NA	879	0	0	0	1	1	0	0	1		TTTCAATGCCAAGATCAGTAAAACTTACAATTTTTCCACTAGAATTTAGTA
29017	'+'	4	4	NC_009839	1	1	5.73	>100	14.59	1	25519	'+'	C8J_0020	fumarylacetoacetate hydrolase family protein	NA	867	0	0	0	1	1	0	0	1		TTTCAATGCCAAGATCAGTAAAACTTACAATTTTTCCACTAGAATTTAGTA
29541	'-'	4	3	NC_003912	0	0	NA	NA	NA	1	25898	'-'	CJE0022	RNA pseudouridylate synthase family protein	NA	903	0	0	1	0	1	0	0	0		TTATAATTGATAAAGCCATAAATTTAGCCAAAAACTACGATGATGTAAAAA
29541	'-'	4	3	NC_002163	1	1	6.28	8.5	2.82	1	27767	'-'	Cj0022c	putative ribosomal pseudouridine synthase	NA	903	0	0	1	0	1	0	0	0		TTATAGTTGATAAAGCTATAAATTTAACTAAAAACTACGATGATGTAAAAA
29541	'-'	4	3	NC_008787	1	1	6.79	6	6.75	1	27632	'-'	CJJ81176_0049	RNA pseudouridine synthase family protein	NA	903	0	0	1	0	1	0	0	0		TTATAGTTGATAAAGCTATAAATTTAACTAAAAACTACGATGATGTAAAAA
29541	'-'	4	3	NC_009839	1	1	9.55	3.86	5.36	1	26042	'-'	C8J_0021	putative ribosomal pseudouridine synthase	NA	846	0	0	1	0	1	0	0	0		TTATAGTTGATAAAGCTATAAATTTAACTAAAAACTACGATGATATAAAAA
29639	'+'	4	1	NC_003912	1	1	6.79	4.33	14.25	1	25996	'+'	CJE0022	RNA pseudouridylate synthase family protein	NA	903	0	0	0	1	1	0	0	1		TAAAATTTTCTTCTATTTTTCCGTTAGCTAGAGCAAGGTATTCTTTTTGAA
29639	'+'	4	1	NC_002163	0	0	NA	NA	NA	1	27865	'+'	Cj0022c	putative ribosomal pseudouridine synthase	NA	903	0	0	0	1	1	0	0	1		TAAAATTTTCTTCTATTTTTCCATGAGCTAGAGCAAGGTATTCTTTTTGAA
29639	'+'	4	1	NC_008787	0	0	NA	NA	NA	1	27730	'+'	CJJ81176_0049	RNA pseudouridine synthase family protein	NA	903	0	0	0	1	1	0	0	1		TAAAATTTTCTTCTATTTTTCCATGAGCTAGAGCAAGGTATTCTTTTTGAA
29639	'+'	4	1	NC_009839	0	0	NA	NA	NA	1	26140	'+'	C8J_0021	putative ribosomal pseudouridine synthase	NA	846	0	0	0	1	1	0	0	1		TAAAATTTTCTTCTATTTTTCCATGAGCTAGAGCAAGGTATTCTTTTTGAA
29918	'-'	4	1	NC_003912	0	0	NA	NA	NA	1	26275	'-'	CJE0022	RNA pseudouridylate synthase family protein	NA	903	0	0	1	0	1	0	0	0		AAGACTTTTTTGCGATGGAATTTTAGTAGAAGAAAAGAATGAAATTTTAAA
29918	'-'	4	1	NC_002163	0	0	NA	NA	NA	1	28144	'-'	Cj0022c	putative ribosomal pseudouridine synthase	NA	903	0	0	1	0	1	0	0	0		AAGACTTTTTTGTGATGGAATTTTAGTAGAAGAAAAGAATAAAATTTTAAA
29918	'-'	4	1	NC_008787	0	0	NA	NA	NA	1	28009	'-'	CJJ81176_0049	RNA pseudouridine synthase family protein	NA	903	0	0	1	0	1	0	0	0		AAGACTTTTTTGTGATGGAATTTTAGTAGAAGAAAAGAATAAAATTTTAAA
29918	'-'	4	1	NC_009839	1	1	4.3	>100	4.05	1	26419	'-'	C8J_0021	putative ribosomal pseudouridine synthase	NA	846	0	0	1	0	1	0	0	0		AAGGCTTTTTTGTGATGGAATTTTAGTAGAAGAAAAGAATAAAATTTTAAA
30114	'+'	4	1	NC_003912	0	0	NA	NA	NA	2	26471	'+'	CJE0023	adenylosuccinate lyase	42	1329	0	1	0	0	1	0	0	1		TTTTATGTAAGCCATTTAATAACTTTCTTAGGATAATTTGATATAATTTCT
30114	'+'	4	1	NC_003912	0	0	NA	NA	NA	2	26471	'+'	CJE0022	RNA pseudouridylate synthase family protein	NA	903	0	0	0	1	1	0	0	1		TTTTATGTAAGCCATTTAATAACTTTCTTAGGATAATTTGATATAATTTCT
30114	'+'	4	1	NC_002163	0	0	NA	NA	NA	2	28340	'+'	Cj0023	adenylosuccinate lyase	42	1329	0	1	0	0	1	0	0	1		TTTTATGTAGGCCATTTAATAACTTTCTTAGGATAATTTGATATAATTTCT
30114	'+'	4	1	NC_002163	0	0	NA	NA	NA	2	28340	'+'	Cj0022c	putative ribosomal pseudouridine synthase	NA	903	0	0	0	1	1	0	0	1		TTTTATGTAGGCCATTTAATAACTTTCTTAGGATAATTTGATATAATTTCT
30114	'+'	4	1	NC_008787	1	1	219.19	3.19	10.19	2	28205	'+'	CJJ81176_0050	adenylosuccinate lyase	42	1329	0	1	0	0	1	0	0	1		TTTTATGTAGGCCATTTAATAACTTTCTTAGGATAATTTGATATAATTTCT
30114	'+'	4	1	NC_008787	1	1	219.19	3.19	10.19	2	28205	'+'	CJJ81176_0049	RNA pseudouridine synthase family protein	NA	903	0	0	0	1	1	0	0	1		TTTTATGTAGGCCATTTAATAACTTTCTTAGGATAATTTGATATAATTTCT
30114	'+'	4	1	NC_009839	0	0	NA	NA	NA	2	26615	'+'	C8J_0022	adenylosuccinate lyase	42	1329	0	1	0	0	1	0	0	1		TTTTATGTAGGCCATTTAATAACTTTCTTAGGATAATTTGATATAATTTCT
30114	'+'	4	1	NC_009839	0	0	NA	NA	NA	2	26615	'+'	C8J_0021	putative ribosomal pseudouridine synthase	NA	846	0	0	0	1	1	0	0	1		TTTTATGTAGGCCATTTAATAACTTTCTTAGGATAATTTGATATAATTTCT
30116	'+'	4	3	NC_003912	1	1	177.38	1.83	7.02	2	26473	'+'	CJE0023	adenylosuccinate lyase	40	1329	1	0	0	0	1	0	0	1		TTATGTAAGCCATTTAATAACTTTCTTAGGATAATTTGATATAATTTCTGT
30116	'+'	4	3	NC_003912	1	1	177.38	1.83	7.02	2	26473	'+'	CJE0022	RNA pseudouridylate synthase family protein	NA	903	0	0	0	1	1	0	0	1		TTATGTAAGCCATTTAATAACTTTCTTAGGATAATTTGATATAATTTCTGT
30116	'+'	4	3	NC_002163	1	1	329.68	2.02	6.92	2	28342	'+'	Cj0023	adenylosuccinate lyase	40	1329	1	0	0	0	1	0	0	1		TTATGTAGGCCATTTAATAACTTTCTTAGGATAATTTGATATAATTTCTGT
30116	'+'	4	3	NC_002163	1	1	329.68	2.02	6.92	2	28342	'+'	Cj0022c	putative ribosomal pseudouridine synthase	NA	903	0	0	0	1	1	0	0	1		TTATGTAGGCCATTTAATAACTTTCTTAGGATAATTTGATATAATTTCTGT
30116	'+'	4	3	NC_008787	0	0	NA	NA	NA	2	28207	'+'	CJJ81176_0050	adenylosuccinate lyase	40	1329	1	0	0	0	1	0	0	1		TTATGTAGGCCATTTAATAACTTTCTTAGGATAATTTGATATAATTTCTGT
30116	'+'	4	3	NC_008787	0	0	NA	NA	NA	2	28207	'+'	CJJ81176_0049	RNA pseudouridine synthase family protein	NA	903	0	0	0	1	1	0	0	1		TTATGTAGGCCATTTAATAACTTTCTTAGGATAATTTGATATAATTTCTGT
30116	'+'	4	3	NC_009839	1	1	145.6	1.89	10.43	2	26617	'+'	C8J_0022	adenylosuccinate lyase	40	1329	1	0	0	0	1	0	0	1		TTATGTAGGCCATTTAATAACTTTCTTAGGATAATTTGATATAATTTCTGT
30116	'+'	4	3	NC_009839	1	1	145.6	1.89	10.43	2	26617	'+'	C8J_0021	putative ribosomal pseudouridine synthase	NA	846	0	0	0	1	1	0	0	1		TTATGTAGGCCATTTAATAACTTTCTTAGGATAATTTGATATAATTTCTGT
30126	'-'	4	4	NC_003912	1	1	29.28	6.31	9.34	2	26483	'-'	CJE0022	RNA pseudouridylate synthase family protein	48	903	1	0	0	0	1	0	0	1		TCTGCTATATCTTTCAACCATCTTTGAAACCTTTTTAGCTATAATTTTATA
30126	'-'	4	4	NC_003912	1	1	29.28	6.31	9.34	2	26483	'-'	CJE0023	adenylosuccinate lyase	NA	1329	0	0	0	1	1	0	0	1		TCTGCTATATCTTTCAACCATCTTTGAAACCTTTTTAGCTATAATTTTATA
30126	'-'	4	4	NC_002163	1	1	51	8.88	4.13	2	28352	'-'	Cj0022c	putative ribosomal pseudouridine synthase	48	903	1	0	0	0	1	0	0	1		TCTGCTATATCTTTCAACCATCTTTGAAACCTTTTTAGCTATAATTTTATA
30126	'-'	4	4	NC_002163	1	1	51	8.88	4.13	2	28352	'-'	Cj0023	adenylosuccinate lyase	NA	1329	0	0	0	1	1	0	0	1		TCTGCTATATCTTTCAACCATCTTTGAAACCTTTTTAGCTATAATTTTATA
30126	'-'	4	4	NC_008787	1	1	38.62	6.69	4.93	2	28217	'-'	CJJ81176_0049	RNA pseudouridine synthase family protein	48	903	1	0	0	0	1	0	0	1		TCTGCTATATCTTTCAACCATCTTTGAAACCTTTTTAGCTATAATTTTATA
30126	'-'	4	4	NC_008787	1	1	38.62	6.69	4.93	2	28217	'-'	CJJ81176_0050	adenylosuccinate lyase	NA	1329	0	0	0	1	1	0	0	1		TCTGCTATATCTTTCAACCATCTTTGAAACCTTTTTAGCTATAATTTTATA
30126	'-'	4	4	NC_009839	1	1	27.21	5.75	5.22	2	26627	'-'	C8J_0021	putative ribosomal pseudouridine synthase	105	846	1	0	0	0	1	0	0	1		TCTGCTATATCTTTCAACCATCTTTGAAACCTTTTTAGCTATAATTTTATA
30126	'-'	4	4	NC_009839	1	1	27.21	5.75	5.22	2	26627	'-'	C8J_0022	adenylosuccinate lyase	NA	1329	0	0	0	1	1	0	0	1		TCTGCTATATCTTTCAACCATCTTTGAAACCTTTTTAGCTATAATTTTATA
31795	'+'	4	4	NC_003912	1	1	12.73	8.5	3.21	1	28152	'+'	CJE0024	ribonucleotide-diphosphate reductase subunit alpha	NA	2370	0	0	1	0	1	0	0	0		ATTTGATTTATATAAAAAAGTTAATGGTATGAATCGCTATAATCATTTGCG
31795	'+'	4	4	NC_002163	1	0	5.26	2.13	1.4	1	30021	'+'	Cj0024	ribonucleotide-diphosphate reductase subunit alpha	NA	2370	0	0	1	0	1	0	0	0		ATTTGATTTATATAAAAAAGTTAATGGTATGAATCGCTATAATCATTTGCG
31795	'+'	4	4	NC_008787	1	1	3.99	2	5.29	1	29886	'+'	CJJ81176_0051	ribonucleotide-diphosphate reductase subunit alpha	NA	2370	0	0	1	0	1	0	0	0		ATTTGATTTATATAAAAAAGTTAATGGTATGAATCGCTATAATCATTTGCG
31795	'+'	4	4	NC_009839	1	1	13.84	4.71	4.17	1	28296	'+'	C8J_0023	ribonucleotide-diphosphate reductase subunit alpha	NA	2370	0	0	1	0	1	0	0	0		ATTTGATTTATATAAAAAAGTTAATGGTATGAATCGCTATAATCATTTGCG
34597	'-'	4	1	NC_003912	0	0	NA	NA	NA	1	30954	'-'	CJE0025	sodium%2Fdicarboxylate symporter	NA	1386	0	0	1	0	1	0	0	0		AAGCCTTTAAAAGTTTTCATAATTTTATCCTAACCTTTTATAATATTATGA
34597	'-'	4	1	NC_002163	0	0	NA	NA	NA	1	32823	'-'	Cj0025c	putative sodium:dicarboxylate family transmembrane symporter	NA	1386	0	0	1	0	1	0	0	0		AAGCCTTTAAAAGTTTTCATAATTTTATCCTAACCTTTTATAATATTATGA
34597	'-'	4	1	NC_008787	1	1	4.24	>100	4.05	1	32688	'-'	CJJ81176_0052	sodium%2Fdicarboxylate symporter	NA	1386	0	0	1	0	1	0	0	0		AAGCCTTTAAAAGTTTTCATAATTTTATCCTAACCTTTTATAATATTATGA
34597	'-'	4	1	NC_009839	0	0	NA	NA	NA	1	31098	'-'	C8J_0024	sodium%2Fdicarboxylate symporter	NA	1386	0	0	1	0	1	0	0	0		AAGCCTTTAAAAGTTTTCATAATTTTATCCTAACCTTTTATAATATTATGA
35215	'-'	4	1	NC_003912	0	0	NA	NA	NA	1	31572	'-'	CJE0025	sodium%2Fdicarboxylate symporter	NA	1386	0	0	1	0	1	0	0	0		TAATGCTTTCACAAGCTCATACTATAACTACTCTTGCTATGCTTTGTGTTG
35215	'-'	4	1	NC_002163	0	0	NA	NA	NA	1	33441	'-'	Cj0025c	putative sodium:dicarboxylate family transmembrane symporter	NA	1386	0	0	1	0	1	0	0	0		TAATGCTTTCACAAGCTCATACTATAGCTACTCTTGCTATACTTTGTGTTG
35215	'-'	4	1	NC_008787	0	0	NA	NA	NA	1	33306	'-'	CJJ81176_0052	sodium%2Fdicarboxylate symporter	NA	1386	0	0	1	0	1	0	0	0		TAATGCTTTCACAAGCTCATACTATAACTACTCTTGCTATGCTTTGTGTTG
35215	'-'	4	1	NC_009839	1	1	6.68	3	4.25	1	31716	'-'	C8J_0024	sodium%2Fdicarboxylate symporter	NA	1386	0	0	1	0	1	0	0	0		TAATGCTTTCACAAGCTCATACTATAGCTACTCTTGCTATACTTTGTGTTG
35366	'-'	4	4	NC_003912	1	1	47.01	13.33	6.48	1	31723	'-'	CJE0025	sodium%2Fdicarboxylate symporter	73	1386	1	0	0	0	1	0	0	0		ATAAATCATACTGATTTTATCTTATTTAAAATATTGTTATGCTACCATTTA
35366	'-'	4	4	NC_002163	1	1	14.24	26	7.84	1	33592	'-'	Cj0025c	putative sodium:dicarboxylate family transmembrane symporter	73	1386	1	0	0	0	1	0	0	0		ATAAATCATACTAATTTTATCTTATTTAAAATATTTTTATGCTACCATTTA
35366	'-'	4	4	NC_008787	1	1	27.58	>100	8.1	1	33457	'-'	CJJ81176_0052	sodium%2Fdicarboxylate symporter	73	1386	1	0	0	0	1	0	0	0		ATAAATCATACTAATTTTATCTTATTTAAAATATTGTTATGCTACCATTTA
35366	'-'	4	4	NC_009839	1	1	77.81	>100	10.65	1	31867	'-'	C8J_0024	sodium%2Fdicarboxylate symporter	73	1386	1	0	0	0	1	0	0	0		ATAAATCATACTAATTTTATCTTATTTAAAATATTTTTATGCTACCATTTA
36134	'+'	4	4	NC_003912	1	1	5.93	>100	3.73	2	32491	'+'	CJE0027	CTP synthetase	22	1632	1	0	0	0	1	0	0	1		TTACTTAAAATTCTAATGAAATAAAAAGTTTTATCAAGCTATAATTAGATA
36134	'+'	4	4	NC_003912	1	1	5.93	>100	3.73	2	32491	'+'	CJE0026	FAD-dependent thymidylate synthase	NA	624	0	0	0	1	1	0	0	1		TTACTTAAAATTCTAATGAAATAAAAAGTTTTATCAAGCTATAATTAGATA
36134	'+'	4	4	NC_002163	1	1	13.67	38	3.92	2	34360	'+'	Cj0027	CTP synthetase	22	1632	1	0	0	0	1	0	0	1		TTACTTAAAATTCTAATGAAATAAAAAGTTTTATCAAGCTATAATTAGATA
36134	'+'	4	4	NC_002163	1	1	13.67	38	3.92	2	34360	'+'	Cj0026c	FAD-dependent thymidylate synthase	NA	624	0	0	0	1	1	0	0	1		TTACTTAAAATTCTAATGAAATAAAAAGTTTTATCAAGCTATAATTAGATA
36134	'+'	4	4	NC_008787	1	1	3.49	>100	3.24	2	34225	'+'	CJJ81176_0054	CTP synthetase	22	1632	1	0	0	0	1	0	0	1		TTACTTAAAATTCTAATGAAATAAAAAGTTTTATCAAGCTATAATTAGATA
36134	'+'	4	4	NC_008787	1	1	3.49	>100	3.24	2	34225	'+'	CJJ81176_0053	FAD-dependent thymidylate synthase	NA	624	0	0	0	1	1	0	0	1		TTACTTAAAATTCTAATGAAATAAAAAGTTTTATCAAGCTATAATTAGATA
36134	'+'	4	4	NC_009839	1	0	5.73	>100	1.98	2	32634	'+'	C8J_0026	CTP synthetase	22	1632	1	0	0	0	1	0	0	1		TTACTTAAAATTCTAATGAAATAAAAAGTTTTATCAAGTTATAATTAGATA
36134	'+'	4	4	NC_009839	1	0	5.73	>100	1.98	2	32634	'+'	C8J_0025	FAD-dependent thymidylate synthase	NA	624	0	0	0	1	1	0	0	1		TTACTTAAAATTCTAATGAAATAAAAAGTTTTATCAAGTTATAATTAGATA
38008	'-'	4	1	NC_003912	0	0	NA	NA	NA	1	34365	'-'	CJE0028	single-stranded-DNA-specific exonuclease RecJ	NA	1572	0	0	0	1	1	0	0	1		TCCATATCCATCTTTAAAACGATTCGGAATTCTTATAATATAATCAAAACC
38008	'-'	4	1	NC_002163	0	0	NA	NA	NA	1	36234	'-'	Cj0028	putative single-stranded-DNA-specific exonuclease	NA	1572	0	0	0	1	1	0	0	1		TCCATATCCATCTTTAAAACGATTCGGAATTCTTATAATATAATCAAAACC
38008	'-'	4	1	NC_008787	0	0	NA	NA	NA	1	36099	'-'	CJJ81176_0055	single-stranded-DNA-specific exonuclease RecJ	NA	1572	0	0	0	1	1	0	0	1		TCCATATCCATCTTTAAAACGATTTGGAATTCTTATAATATAATCAAAACC
38008	'-'	4	1	NC_009839	1	1	4.3	>100	4.29	1	34508	'-'	C8J_0027	single-stranded-DNA-specific exonuclease RecJ	NA	1572	0	0	0	1	1	0	0	1		TCCATATCCATCTTTAAAACGATTTGGAATTCTTACTATATAATCAAAACC
38031	'+'	4	4	NC_003912	1	1	19.1	5.83	2.61	1	34388	'+'	CJE0028	single-stranded-DNA-specific exonuclease RecJ	NA	1572	0	0	1	0	1	0	0	0		ATTATGGCAGAATTTTTCGATGATATAGGTTTTGATTATATTATAAGAATT
38031	'+'	4	4	NC_002163	1	1	11.83	2.88	2.71	1	36257	'+'	Cj0028	putative single-stranded-DNA-specific exonuclease	NA	1572	0	0	1	0	1	0	0	0		ATTATGGCAGAATTTTTCGATGATATAGGTTTTGATTATATTATAAGAATT
38031	'+'	4	4	NC_008787	1	0	3.39	2.6	0.99	1	36122	'+'	CJJ81176_0055	single-stranded-DNA-specific exonuclease RecJ	NA	1572	0	0	1	0	1	0	0	0		ATTATGGCAGAATTTTTCGATGATATAGGTTTTGATTATATTATAAGAATT
38031	'+'	4	4	NC_009839	1	0	5.25	2.22	1.4	1	34531	'+'	C8J_0027	single-stranded-DNA-specific exonuclease RecJ	NA	1572	0	0	1	0	1	0	0	0		ATTATGGCAGAATTTTTCGATGATATAGGTTTTGATTATATAGTAAGAATT
38194	'-'	4	2	NC_003912	1	1	6.79	>100	8.77	1	34551	'-'	CJE0028	single-stranded-DNA-specific exonuclease RecJ	NA	1572	0	0	0	1	1	0	0	1		ATCTTTTTGCTTTGGATTGATAATGGCAAAAGCATCAGGTAAAATATCTTG
38194	'-'	4	2	NC_002163	1	1	3.33	>100	3.32	1	36420	'-'	Cj0028	putative single-stranded-DNA-specific exonuclease	NA	1572	0	0	0	1	1	0	0	1		ATCTTTTTGCTTTGGATTGATAATGGCAAAAGCATCAGGTAAAATATCTTG
38194	'-'	4	2	NC_008787	0	0	NA	NA	NA	1	36285	'-'	CJJ81176_0055	single-stranded-DNA-specific exonuclease RecJ	NA	1572	0	0	0	1	1	0	0	1		ATCTTTTTGCTTTGGATTGATAATGGCAAAAGCATCAGGTAAAACATCTTG
38194	'-'	4	2	NC_009839	0	0	NA	NA	NA	1	34694	'-'	C8J_0027	single-stranded-DNA-specific exonuclease RecJ	NA	1572	0	0	0	1	1	0	0	1		ATCTTTTTGCTTTGGATTGATAATGGCAAAAGCATCAGGCAAAACATCTTG
39182	'-'	4	1	NC_003912	0	0	NA	NA	NA	1	35539	'-'	CJE0028	single-stranded-DNA-specific exonuclease RecJ	NA	1572	0	0	0	1	1	0	0	1		TAAAAAATAAAGCTTCTATGGTTTTATTTTCCTTAGTTAAAACAAGCTTTA
39182	'-'	4	1	NC_002163	0	0	NA	NA	NA	1	37408	'-'	Cj0028	putative single-stranded-DNA-specific exonuclease	NA	1572	0	0	0	1	1	0	0	1		TAAAAAATAAAGCTTCTATGGTTTTATTTTCCTTAGTTAAAACAAGCTTTA
39182	'-'	4	1	NC_008787	0	0	NA	NA	NA	1	37273	'-'	CJJ81176_0055	single-stranded-DNA-specific exonuclease RecJ	NA	1572	0	0	0	1	1	0	0	1		TAAAAAATAAAGCTTCTATGGTTTTATTTTCCTTAGTTAAAACAAGCTTTA
39182	'-'	4	1	NC_009839	1	1	4.3	>100	>100	1	35682	'-'	C8J_0027	single-stranded-DNA-specific exonuclease RecJ	NA	1572	0	0	0	1	1	0	0	1		TAAAAAATAAAGCTTCTATGGTTTTATTTTCCTTGGTTAAAATAAGCTTTA
39367	'+'	2	1	NC_003912	1	1	11.46	>100	2.92	1	35724	'+'	CJE0029	L-asparaginase	74	996	0	1	0	0	1	0	0	0		CACAGTTTGTTGTTAAAGAGATTTTATAAAAATTTTTACTTATAATTTGCA
39367	'+'	2	1	NC_002163	0	0	NA	NA	NA	1	37593	'+'	Cj0029	cytoplasmic L-asparaginase	74	996	0	1	0	0	1	0	0	0		CACAGTTTGTTGTTAAAGAGATTTTATAAAAATTTTTACTTATAATTTGCA
39370	'+'	2	1	NC_003912	0	0	NA	NA	NA	1	35727	'+'	CJE0029	L-asparaginase	71	996	1	0	0	0	1	0	0	0		AGTTTGTTGTTAAAGAGATTTTATAAAAATTTTTACTTATAATTTGCATTA
39370	'+'	2	1	NC_002163	1	1	22.18	2.43	4.23	1	37596	'+'	Cj0029	cytoplasmic L-asparaginase	71	996	1	0	0	0	1	0	0	0		AGTTTGTTGTTAAAGAGATTTTATAAAAATTTTTACTTATAATTTGCATTA
39445	'-'	2	2	NC_008787	1	1	4.48	2.5	5.48	1	37461	'-'	CJJ81176_0055	single-stranded-DNA-specific exonuclease RecJ	NA	1572	0	0	0	1	1	0	0	1		TTATTTTGTTAAAATTCGTTTCATTAATGAAACTTATATAATATTAATAAA
39445	'-'	2	2	NC_008787	1	1	4.48	2.5	5.48	1	37461	'-'	CJJ81176_0056	L-asparaginase	NA	1047	0	0	0	1	1	0	0	1		TTATTTTGTTAAAATTCGTTTCATTAATGAAACTTATATAATATTAATAAA
39445	'-'	2	2	NC_009839	1	1	7.64	2.07	6.35	1	35870	'-'	C8J_0027	single-stranded-DNA-specific exonuclease RecJ	NA	1572	0	0	0	1	1	0	0	1		TTATTTTGTTAAAATTCGTTTCATTAATGAAACTTATATAATATTAATAAA
39461	'+'	2	2	NC_008787	1	1	1843.64	>100	7.7	1	37477	'+'	CJJ81176_0056	L-asparaginase	45	1047	1	0	0	0	1	0	0	0		AATTTTATAAAATTTATAAAATTTTTATTTATTATTTATTAATATTATATA
39461	'+'	2	2	NC_009839	1	1	861.21	>100	10.9	1	35886	'+'	C8J_0028	L-asparaginase	96	996	1	0	0	0	1	0	0	0		AATTTTATAAAATTTATAAAATTTTTATTTATTATTTATTAATATTATATA
40259	'+'	3	3	NC_003912	1	1	27.58	12	3.2	1	36471	'+'	CJE0029	L-asparaginase	NA	996	0	0	1	0	1	0	0	0		TTTTGATGTAAGCAAACTCACAAGTTTGCCAAAAGTAGATATTCTTTATAG
40259	'+'	3	3	NC_008787	1	1	122.05	16.31	3.87	1	38246	'+'	CJJ81176_0056	L-asparaginase	NA	1047	0	0	1	0	1	0	0	0		TTTTGATGTAAGCAAACTCACAAGTTTACCAAAAGTAGATATTCTTTATAG
40259	'+'	3	3	NC_009839	1	0	13.84	1.88	1.01	1	36655	'+'	C8J_0028	L-asparaginase	NA	996	0	0	1	0	1	0	0	0		TTTTGATGTAAGCAAACTCACAAGTTTGCCAAAAGTAGATATTCTTTATAG
40462	'+'	4	1	NC_003912	0	0	NA	NA	NA	1	36660	'+'	CJE0029	L-asparaginase	NA	996	0	0	1	0	1	0	0	0		GCTTAAGGTTGTTGTAAGTTCAAGGGTTGTAGCAGGTTGTGTTGCTGTGAG
40462	'+'	4	1	NC_002163	1	1	13.31	5	2.67	1	38340	'+'	Cj0029	cytoplasmic L-asparaginase	NA	996	0	0	1	0	1	0	0	0		TTTTGATGTAAGCAAACTCACAAGTTTGCCAAAAGTAGATATTCTTTATAG
40462	'+'	4	1	NC_008787	0	0	NA	NA	NA	1	38435	'+'	CJJ81176_0056	L-asparaginase	NA	1047	0	0	1	0	1	0	0	0		ACTTAATGTTGTTGTAAGTTCAAGGGTTGTAGCAGGTCGTGTTGCTGTGAG
40462	'+'	4	1	NC_009839	0	0	NA	NA	NA	1	36844	'+'	C8J_0028	L-asparaginase	NA	996	0	0	1	0	1	0	0	0		ACTTGATGTTGTTGTAAGTTCAAGGGTTGTGGCAGGGCGTGTTGCTGTGAG
40663	'-'	3	2	NC_003912	0	0	NA	NA	NA	2	36861	'-'	CjNC9	CjNC9	0	52	1	0	0	0	1	0	0	1		GTTAAATGATAATAAAAAATACAAGATATAATATAAAGATATAATATACTA
40663	'-'	3	2	NC_003912	0	0	NA	NA	NA	2	36861	'-'	CJE0029	L-asparaginase	NA	996	0	0	0	1	1	0	0	1		GTTAAATGATAATAAAAAATACAAGATATAATATAAAGATATAATATACTA
40663	'-'	3	2	NC_008787	1	1	89.67	26.71	6.81	2	38635	'-'	CjNC9	CjNC9	0	52	1	0	0	0	1	0	0	1		AATGGGGGCTATATTTTAATGATAATAAAAAATGCAAGATATAATATACTA
40663	'-'	3	2	NC_008787	1	1	89.67	26.71	6.81	2	38635	'-'	CJJ81176_0056	L-asparaginase	NA	1047	0	0	0	1	1	0	0	1		AATGGGGGCTATATTTTAATGATAATAAAAAATGCAAGATATAATATACTA
40663	'-'	3	2	NC_009839	1	1	66.76	15.29	3.17	2	37044	'-'	CjNC9	CjNC9	0	52	1	0	0	0	1	0	0	1		AATGGGGGTTATATTTTAATGATAATAAAAAATGCAAGATATAATATACTA
40663	'-'	3	2	NC_009839	1	1	66.76	15.29	3.17	2	37044	'-'	C8J_0028	L-asparaginase	NA	996	0	0	0	1	1	0	0	1		AATGGGGGTTATATTTTAATGATAATAAAAAATGCAAGATATAATATACTA
40675	'-'	1	1	NC_003912	1	1	86.14	4.76	3.57	2	36873	'-'	CjNC9	CjNC9	12	52	0	1	0	0	1	0	0	1		GGGGGGGGAGGGGTTAAATGATAATAAAAAATACAAGATATAATATAAAGA
40675	'-'	1	1	NC_003912	1	1	86.14	4.76	3.57	2	36873	'-'	CJE0029	L-asparaginase	NA	996	0	0	0	1	1	0	0	1		GGGGGGGGAGGGGTTAAATGATAATAAAAAATACAAGATATAATATAAAGA
40827	'+'	3	2	NC_003912	1	1	3.56	>100	6.82	1	37025	'+'	orphan	orphan	NA	NA	0	0	0	0	1	0	0	0		ACTATTTAATCCTTTGTTTAATCCCCTTTTAAGTTTAATTGGTTATACTTT
40827	'+'	3	2	NC_008787	0	0	NA	NA	NA	1	38782	'+'	orphan	orphan	NA	NA	0	0	0	0	1	0	0	0		ACTATTTAATCCTTTATTTAATCCCCTTTTAAGTTTAATTGGTTATACTTT
40827	'+'	3	2	NC_009839	1	1	2.55	>100	4.76	1	37191	'+'	orphan	orphan	NA	NA	0	0	0	0	1	0	0	0		ACTATTTAATCCTTTATTTAATCCCCTTTTAAGTTTAATTGGTTATACTTT
40832	'+'	3	3	NC_003912	1	1	60.82	8.96	7.18	1	37030	'+'	orphan	orphan	NA	NA	0	0	0	0	1	0	0	0		TTAATCCTTTGTTTAATCCCCTTTTAAGTTTAATTGGTTATACTTTCATTT
40832	'+'	3	3	NC_008787	1	1	44	5.08	7.64	1	38787	'+'	orphan	orphan	NA	NA	0	0	0	0	1	0	0	0		TTAATCCTTTATTTAATCCCCTTTTAAGTTTAATTGGTTATACTTTCATTT
40832	'+'	3	3	NC_009839	1	1	33.74	4.26	7.95	1	37196	'+'	orphan	orphan	NA	NA	0	0	0	0	1	0	0	0		TTAATCCTTTATTTAATCCCCTTTTAAGTTTAATTGGTTATACTTTCATTT
41763	'-'	1	1	NC_002163	1	1	234.32	5.4	5.01	2	38730	'-'	CjNC9	CjNC9	0	52	1	0	0	0	1	0	0	1		AATGGGGGCTATATTTTAATGATAATAAAAAATACAAGATATAATATACTA
41763	'-'	1	1	NC_002163	1	1	234.32	5.4	5.01	2	38730	'-'	Cj0029	cytoplasmic L-asparaginase	NA	996	0	0	0	1	1	0	0	1		AATGGGGGCTATATTTTAATGATAATAAAAAATACAAGATATAATATACTA
41915	'+'	1	1	NC_002163	1	1	37.94	6.03	8.73	1	38882	'+'	orphan	orphan	NA	NA	0	0	0	0	1	0	0	0		TTAATCCTTTATTTAATCCCCTTTTAAGTTTAATTGGTTATACTTTCATTT
44112	'+'	4	2	NC_003912	1	1	5790.73	10.41	18.41	2	38776	'+'	CJE_tRNA-Ala-1	tRNA-Ala	237	76	1	0	0	0	1	0	0	0		GTAGATCAGCCATGCTACGGTGAATACGTTCCCGGGTCTTGTACTCACCGC
44112	'+'	4	2	NC_003912	1	1	5790.73	10.41	18.41	2	38776	'+'	CJE_Cj16SA	16S ribosomal RNA	NA	1513	0	0	1	0	1	0	0	0		GTAGATCAGCCATGCTACGGTGAATACGTTCCCGGGTCTTGTACTCACCGC
44112	'+'	4	2	NC_002163	0	0	NA	NA	NA	2	40629	'+'	Cjp01	tRNA-Ala	237	76	1	0	0	0	1	0	0	0		GTAGATCAGCCATGCTACGGTGAATACGTTCCCGGGTCTTGTACTCACCGC
44112	'+'	4	2	NC_002163	0	0	NA	NA	NA	2	40629	'+'	Cjr01	16S ribosomal RNA	NA	1513	0	0	1	0	1	0	0	0		GTAGATCAGCCATGCTACGGTGAATACGTTCCCGGGTCTTGTACTCACCGC
44112	'+'	4	2	NC_008787	1	1	1555.38	8.78	7.42	2	40535	'+'	CJJ81176_1705	tRNA-Ala	237	76	1	0	0	0	1	0	0	0		GTAGATCAGCCATGCTACGGTGAATACGTTCCCGGGTCTTGTACTCACCGC
44112	'+'	4	2	NC_008787	1	1	1555.38	8.78	7.42	2	40535	'+'	CJJ81176_1704	16S ribosomal RNA	NA	1513	0	0	1	0	1	0	0	0		GTAGATCAGCCATGCTACGGTGAATACGTTCCCGGGTCTTGTACTCACCGC
44112	'+'	4	2	NC_009839	0	0	NA	NA	NA	2	38945	'+'	C8J_t0001	tRNA-Ala	237	76	1	0	0	0	1	0	0	0		GTAGATCAGCCATGCTACGGTGAATACGTTCCCGGGTCTTGTACTCACCGC
44112	'+'	4	2	NC_009839	0	0	NA	NA	NA	2	38945	'+'	C8J_Cj16SA	16S ribosomal RNA	NA	1513	0	0	1	0	1	0	0	0		GTAGATCAGCCATGCTACGGTGAATACGTTCCCGGGTCTTGTACTCACCGC
44224	'+'	4	4	NC_003912	1	1	96.4	1.97	2.82	2	38888	'+'	CJE_tRNA-Ala-1	tRNA-Ala	125	76	0	1	0	0	1	0	0	0		AGTGGAATCAGCGACTGGGGTGAAGTCGTAACAAGGTAACCGTAGGAGAAC
44224	'+'	4	4	NC_003912	1	1	96.4	1.97	2.82	2	38888	'+'	CJE_Cj16SA	16S ribosomal RNA	NA	1513	0	0	1	0	1	0	0	0		AGTGGAATCAGCGACTGGGGTGAAGTCGTAACAAGGTAACCGTAGGAGAAC
44224	'+'	4	4	NC_002163	1	1	137.18	2.13	3.26	2	40741	'+'	Cjp01	tRNA-Ala	125	76	0	1	0	0	1	0	0	0		AGTGGAATCAGCGACTGGGGTGAAGTCGTAACAAGGTAACCGTAGGAGAAC
44224	'+'	4	4	NC_002163	1	1	137.18	2.13	3.26	2	40741	'+'	Cjr01	16S ribosomal RNA	NA	1513	0	0	1	0	1	0	0	0		AGTGGAATCAGCGACTGGGGTGAAGTCGTAACAAGGTAACCGTAGGAGAAC
44224	'+'	4	4	NC_008787	1	1	96.61	1.72	3.39	2	40647	'+'	CJJ81176_1705	tRNA-Ala	125	76	0	1	0	0	1	0	0	0		AGTGGAATCAGCGACTGGGGTGAAGTCGTAACAAGGTAACCGTAGGAGAAC
44224	'+'	4	4	NC_008787	1	1	96.61	1.72	3.39	2	40647	'+'	CJJ81176_1704	16S ribosomal RNA	NA	1513	0	0	1	0	1	0	0	0		AGTGGAATCAGCGACTGGGGTGAAGTCGTAACAAGGTAACCGTAGGAGAAC
44224	'+'	4	4	NC_009839	1	1	211.17	4.71	6.93	2	39057	'+'	C8J_t0001	tRNA-Ala	125	76	0	1	0	0	1	0	0	0		AGTGGAATCAGCGACTGGGGTGAAGTCGTAACAAGGTAACCGTAGGAGAAC
44224	'+'	4	4	NC_009839	1	1	211.17	4.71	6.93	2	39057	'+'	C8J_Cj16SA	16S ribosomal RNA	NA	1513	0	0	1	0	1	0	0	0		AGTGGAATCAGCGACTGGGGTGAAGTCGTAACAAGGTAACCGTAGGAGAAC
44349	'+'	4	4	NC_003912	1	0	69.45	4.23	1.82	1	39013	'+'	CJE_tRNA-Ala-1	tRNA-Ala	0	76	0	1	0	0	1	0	0	0		ATTGATTCTTGTTTAGATTTCAAAGATTGATGATAAAGCTAATTGTTTATG
44349	'+'	4	4	NC_002163	1	1	54.09	3.71	3.04	1	40866	'+'	Cjp01	tRNA-Ala	0	76	0	1	0	0	1	0	0	0		ATTGATTCTTGTTTAGATTTCAAAGATTGATGATAAAGCTAATTGTTTATG
44349	'+'	4	4	NC_008787	1	0	64.93	15.19	1.89	1	40772	'+'	CJJ81176_1705	tRNA-Ala	0	76	0	1	0	0	1	0	0	0		ATTGATTCTTGTTTAGATTTCAAAGATTGATGATAAAGCTAATTGTTTATG
44349	'+'	4	4	NC_009839	1	1	60.15	4.5	2.76	1	39182	'+'	C8J_t0001	tRNA-Ala	0	76	0	1	0	0	1	0	0	0		ATTGATTCTTGTTTAGATTTCAAAGATTGATGATAAAGCTAATTGTTTATG
44688	'+'	4	3	NC_003912	1	1	3.54	3.5	6.74	1	39346	'+'	orphan	orphan	NA	NA	0	0	0	0	1	0	0	0		AATAGATATAAGTAGCATATACATTATGCATTTATATTTATAATGATTATG
44688	'+'	4	3	NC_002163	1	1	5.17	4.75	4.38	1	41200	'+'	orphan	orphan	NA	NA	0	0	0	0	1	0	0	0		AATAGATATAAGTAGCATATACATTATGCATTTATATTTATAATGATTATG
44688	'+'	4	3	NC_008787	1	1	6.81	4.55	5.92	1	41103	'+'	orphan	orphan	NA	NA	0	0	0	0	1	0	0	0		GATAGATATAAATAACATATACATTATGTATTTATATTTATAATGATTATA
44688	'+'	4	3	NC_009839	0	0	NA	NA	NA	1	39517	'+'	orphan	orphan	NA	NA	0	0	0	0	1	0	0	0		TAGATATAAATAGCATATACATTATGTATTTATATTTATAATGAGATTATA
44702	'+'	4	2	NC_003912	1	1	13.3	2.36	5.72	1	39360	'+'	orphan	orphan	NA	NA	0	0	0	0	1	0	0	0		GCATATACATTATGCATTTATATTTATAATGATTATGTTAATATATATACT
44702	'+'	4	2	NC_002163	1	1	37.58	2.88	7.36	1	41214	'+'	orphan	orphan	NA	NA	0	0	0	0	1	0	0	0		GCATATACATTATGCATTTATATTTATAATGATTATGTTAATATATATACT
44702	'+'	4	2	NC_008787	0	0	NA	NA	NA	1	41117	'+'	orphan	orphan	NA	NA	0	0	0	0	1	0	0	0		ACATATACATTATGTATTTATATTTATAATGATTATATTAATATATATACT
44702	'+'	4	2	NC_009839	0	0	NA	NA	NA	1	39531	'+'	orphan	orphan	NA	NA	0	0	0	0	1	0	0	0		ATATACATTATGTATTTATATTTATAATGAGATTATATTAATATATATACT
44989	'-'	3	3	NC_003912	1	1	6.51	>100	6.58	1	39636	'-'	CJE_Cj23SA	23S ribosomal RNA	NA	3063	0	0	0	1	1	0	0	1		TTCTAAAACGCATCACTTCCTTGTTAAAGTTTTTATGATAAGACTTCTTTA
44989	'-'	3	3	NC_008787	1	1	4.32	>100	9.4	1	41335	'-'	orphan	orphan	NA	NA	0	0	0	0	1	0	0	0		TTCTAAAACGCATCACTTCCTTGTTAAAGTTTTTATGATAAGACTTCTTTA
44989	'-'	3	3	NC_009839	1	1	6.37	>100	7.14	1	39808	'-'	C8J_Cj23SA	23S ribosomal RNA	NA	2955	0	0	0	1	1	0	0	1		TTCTAAAACGCATCACTTCCTTGTTAAAGTTTTTATGATAAGACTTCTTTA
45205	'-'	1	1	NC_002163	1	1	3.7	>100	46.42	1	41491	'-'	Cjr02	23S ribosomal RNA	NA	2890	0	0	0	1	1	0	0	1		TTCTAAAACGCATCACTTCCTTGTTAAAGTTTTTATGATAAGACTTCTTTA
45584	'+'	3	1	NC_003912	0	0	NA	NA	NA	1	39924	'+'	CJE_Cj23SA	23S ribosomal RNA	NA	3063	0	0	1	0	1	0	0	0		GAGGGGAATTGAAACATCTTAGTACCCTCAGGAAAAGAAATCAATAGAGAT
45584	'+'	3	1	NC_002163	0	0	NA	NA	NA	1	41780	'+'	Cjr02	23S ribosomal RNA	NA	2890	0	0	1	0	1	0	0	0		GAGGGGAATTGAAACATCTTAGTACCCTCAGGAAAAGAAATCAATAGAGAT
45584	'+'	3	1	NC_008787	1	1	255.03	4.86	3.12	1	41622	'+'	CJJ81176_1707	23S ribosomal RNA	NA	2794	0	0	1	0	1	0	0	0		CGAGGGGAATTGAAACATCTTAGTACCCTCAGAAAAGAAATCAATAGAGAT
45661	'+'	3	1	NC_003912	0	0	NA	NA	NA	1	40001	'+'	CJE_Cj23SA	23S ribosomal RNA	NA	3063	0	0	1	0	1	0	0	0		CAAGAGGGCAAACCCAGTGCTTGCACTGGGGGTTGTAGGACTGCAATGTGC
45661	'+'	3	1	NC_002163	0	0	NA	NA	NA	1	41857	'+'	Cjr02	23S ribosomal RNA	NA	2890	0	0	1	0	1	0	0	0		CAAGAGGGCAAACCCAGTGCTTGCACTGGGGGTTGTAGGACTGCAATGTGC
45661	'+'	3	1	NC_008787	1	1	101.56	3.46	3.6	1	41698	'+'	CJJ81176_1707	23S ribosomal RNA	NA	2794	0	0	1	0	1	0	0	0		GCAAGAGGGCAAACCCAGTGCTTGCACTGGGGGTTGTAGGACTGCATGTGC
47487	'+'	1	1	NC_009839	1	1	498.4	2.09	2.86	1	40054	'+'	C8J_Cj23SA	23S ribosomal RNA	NA	2955	0	0	1	0	1	0	0	0		CCCAATGTATAGAGATATACATTACCTATATAGGAGCGAACGAGGGGAATT
51302	'+'	1	1	NC_002163	1	1	8.87	>100	3.03	1	45311	'+'	Cj0030	hypothetical protein	NA	1398	0	0	1	0	1	0	0	0		GGATAGATATTTTAATAACATTAAGTGATAAAAGATATATTATAATAGAAA
51969	'-'	1	1	NC_002163	1	1	6.28	>100	14.92	1	45978	'-'	Cj0030	hypothetical protein	NA	1398	0	0	0	1	1	0	0	1		TACATGGATATATGCTTTCATTCTTATAATCAACAGGATAAAATATAAATA
52063	'+'	1	1	NC_002163	1	1	15.52	>100	2.94	1	46072	'+'	Cj0030	hypothetical protein	NA	1398	0	0	1	0	1	0	0	0		CCATGTATATATATTTATTTTAAAAAAAAATACTATGATATTATTGGTTTG
52393	'+'	1	1	NC_002163	1	1	93.88	8.09	3.94	1	46402	'+'	Cj0031	putative type IIS restriction%2Fmodification enzyme	22	3733	1	0	0	0	1	0	0	0		TTAAATTCTTAAAAAATTTTATATAAAAGTAAAATTTGATAAAATACAAAA
52781	'-'	1	1	NC_002163	1	1	14.86	6.33	3.26	1	46790	'-'	Cj0031	putative type IIS restriction%2Fmodification enzyme	NA	3733	0	0	0	1	1	0	0	1		GATGATAATAAATTTTAAGCTAAAACTATACTCTCTATTTCTAAAATAATA
53245	'+'	3	1	NC_003912	0	0	NA	NA	NA	1	42435	'+'	CJE_Cj23SA	23S ribosomal RNA	NA	3063	0	0	1	0	1	0	0	0		GCTCATCGCATCCTGGGGCTGGAGCAGGTCCCAAGGGTATGGCTGTTCGCC
53245	'+'	3	1	NC_008787	1	1	91.62	2.6	3.88	1	44120	'+'	CJJ81176_1707	23S ribosomal RNA	NA	2794	0	0	1	0	1	0	0	0		GCTCATCGCATCCTGGGGCTGGAGCAGGTCCCAAGGGTATGGCTGTTCACC
53245	'+'	3	1	NC_009839	0	0	NA	NA	NA	1	42500	'+'	C8J_Cj23SA	23S ribosomal RNA	NA	2955	0	0	1	0	1	0	0	0		GCTCATCGCATCCTGGGGCTGGAGCAGGTCCCAAGGGTATGGCTGTTCGCC
53852	'+'	3	3	NC_003912	1	1	112957	57.76	2.17	2	43018	'+'	CJE0030	hypothetical protein	223	1398	1	0	0	0	1	0	0	0		TTAAGCTTTATTTTTTAAATTCAATCTTTCAAAGAATATTTAAATAACAAT
53852	'+'	3	3	NC_003912	1	1	112957	57.76	2.17	2	43018	'+'	CJE_r01	5S ribosomal RNA	NA	120	0	0	1	0	1	0	0	0		TTAAGCTTTATTTTTTAAATTCAATCTTTCAAAGAATATTTAAATAACAAT
53852	'+'	3	3	NC_008787	1	1	95349.7	>100	4.93	2	44721	'+'	CJJ81176_1708	5S ribosomal RNA	NA	120	0	0	1	0	1	0	0	1		ATTAAGCTTTATTCTTAAATTCAATCTTTCAAAGAATATTTAAATAACAAT
53852	'+'	3	3	NC_008787	1	1	95349.7	>100	4.93	2	44721	'+'	CJJ81176_0061	hypothetical protein	NA	153	0	0	0	1	1	0	0	1		ATTAAGCTTTATTCTTAAATTCAATCTTTCAAAGAATATTTAAATAACAAT
53852	'+'	3	3	NC_009839	1	1	172122	>100	8.32	1	43101	'+'	C8J_Cj5SA	5S ribosomal RNA	21	120	1	0	0	0	1	0	0	0		TTAAGCTTTATTTTTTAAATTCAATCTTTCAAAGAATATTTAAATAACAAT
54303	'+'	2	2	NC_008787	1	0	1173.14	2.84	1.68	1	45167	'+'	CJJ81176_0063	hypothetical protein	97	1971	1	0	0	0	1	0	0	0		AAATTGTTAATTTTATTAATTATTAAGTTTAATTAACATAAAATTTATATA
54303	'+'	2	2	NC_009839	1	1	963.85	3.29	3.19	1	43543	'+'	C8J_0029	hypothetical protein	97	1971	1	0	0	0	1	0	0	0		AAATTGTTAATTTTATTAATTATTAAGTTTAATTAACATAAACTTTATATA
54858	'+'	1	1	NC_003912	1	1	11.06	29	3.97	1	43586	'+'	CJE0030	hypothetical protein	NA	1398	0	0	1	0	1	0	0	0		GGATAGATATTTTAATAACATTAAGTGATAAAAGATATATTATAATAGAAA
55525	'-'	1	1	NC_003912	1	1	4.24	2.13	12.42	1	44253	'-'	CJE0030	hypothetical protein	NA	1398	0	0	0	1	1	0	0	1		TACATGGATATATGCTTTCATTCTTATAATCAATAGGATAAAATATAAACA
55619	'+'	1	1	NC_003912	1	1	17.82	15	7.23	1	44347	'+'	CJE0030	hypothetical protein	NA	1398	0	0	1	0	1	0	0	0		CCATGTATATATATTTATTTTAAAAAAAAATACTATGATATTATTGGTTTG
55949	'+'	1	1	NC_003912	1	1	48.38	5.81	4.25	1	44677	'+'	CJE0031	type II restriction-modification enzyme	22	3774	1	0	0	0	1	0	0	0		TTAAATTCTTAAAAAATTTTATATAAAAGTAAAATTTGATAAAATACAAAA
56337	'-'	1	1	NC_003912	1	1	55.31	8.37	3.51	1	45065	'-'	CJE0031	type II restriction-modification enzyme	NA	3774	0	0	0	1	1	0	0	1		GATGATAATAAATTTTAAGCTAAAACTATACTCTCTATTTCTAAAATAATA
64022	'+'	2	1	NC_008787	1	1	6.97	>100	7.05	1	48770	'+'	CJJ81176_0064	cytochrome c family protein	NA	2070	0	0	1	0	1	0	0	0		AAGAGATTTAGTGCGTGATCCACAAACAGGAAAACTTGATAAAATGAAAAT
64022	'+'	2	1	NC_009839	0	0	7.16	4.33	0.59	1	47146	'+'	C8J_0030	hypothetical protein	NA	2070	0	0	1	0	1	0	0	0		AAGAGATTTAGTGCGTGATCCACAAACAGGAAAACTTGATAAAATGAAAAT
64948	'-'	2	2	NC_008787	1	1	39.35	7.56	9.93	1	49696	'-'	CJJ81176_0065	hypothetical protein	NA	585	0	0	0	1	1	0	0	1		TTATTGTCGTAATTATGAATTTTATGATAACTTGTATTGATATAATAAGAA
64948	'-'	2	2	NC_009839	1	1	14.08	5.83	10.19	1	48072	'-'	C8J_0031	hypothetical protein	NA	585	0	0	0	1	1	0	0	1		TTATTGTCGTAATTATGAATTTTATGATAACTTGTATTGATATAATAAGAA
64959	'-'	2	1	NC_008787	1	1	3.49	4	8.1	1	49707	'-'	CJJ81176_0065	hypothetical protein	NA	585	0	0	0	1	1	0	0	1		TGCTTGTTTTTTTATTGTCGTAATTATGAATTTTATGATAACTTGTATTGA
64959	'-'	2	1	NC_009839	0	0	NA	NA	NA	1	48083	'-'	C8J_0031	hypothetical protein	NA	585	0	0	0	1	1	0	0	1		TGCTTGTTTTTTTATTGTCGTAATTATGAATTTTATGATAACTTGTATTGA
65740	'-'	2	2	NC_008787	1	1	5.98	14	15.27	1	50488	'-'	CJJ81176_0066	cytochrome c biogenesis protein	NA	2706	0	0	0	1	1	0	0	1		CTTTGCTTTCATTATTAAAAGAAATTTGCATTTTGATGATAGGATTGCTCA
65740	'-'	2	2	NC_009839	1	1	1.43	>100	>100	1	48864	'-'	C8J_0032	hypothetical protein	NA	2706	0	0	0	1	1	0	0	1		CTTTGCTTTCATTATTAAAAGAAATTTGCATTTTGATGATAGGATTGCTCA
66492	'+'	2	2	NC_008787	1	1	27.9	>100	7.74	1	51232	'+'	CJJ81176_0066	cytochrome c biogenesis protein	NA	2706	0	0	1	0	1	0	0	0		TGATTTTTTAGGTTTAAACTATAATCAAATTTTTCTTGGTATGATGATGTA
66492	'+'	2	2	NC_009839	1	0	20.53	>100	1.87	1	49608	'+'	C8J_0032	hypothetical protein	NA	2706	0	0	1	0	1	0	0	0		TGATTTTTTAGGTTTAAACTATAATCAAATTTTTCTTGGTATGATGATGTA
67689	'+'	2	1	NC_008787	1	1	3.49	>100	3.29	1	52429	'+'	CJJ81176_0066	cytochrome c biogenesis protein	NA	2706	0	0	1	0	1	0	0	0		GGATTCTAAAGAAACTTGGGCTTTAATTTCTATTATTGTTTATACTATGAT
67689	'+'	2	1	NC_009839	0	0	NA	NA	NA	1	50805	'+'	C8J_0032	hypothetical protein	NA	2706	0	0	1	0	1	0	0	0		GGATTCTAAAGAAACTTGGGCTTTAATTTCTATTATTGTTTATACTATGAT
69660	'-'	2	2	NC_008787	1	1	2228.71	7.96	4.19	1	54400	'-'	CJJ81176_0067	gamma-glutamyltransferase	25	1671	1	0	0	0	1	0	0	0		ATATATCATTTTTTAAATTTATCAATACCCCTAGTTTTGTTACAATAATTC
69660	'-'	2	2	NC_009839	1	1	614.88	21.87	4.21	1	52776	'-'	C8J_0033	hypothetical protein	25	1671	1	0	0	0	1	0	0	0		ATATATCATTTTTTAAATTTATCAATACCCCTAGTTTTGTTACAATAATTC
73705	'+'	2	2	NC_003912	1	1	6.72	7	2.56	1	47764	'+'	CJE0031	type II restriction-modification enzyme	NA	3774	0	0	1	0	1	0	0	0		AAAAGAAATGAAATTTTAGCAAATTGCAAAGATGAAGCCGAAAAAGAACGC
73705	'+'	2	2	NC_002163	1	1	8.05	27	6.39	1	49490	'+'	Cj0031	putative type IIS restriction%2Fmodification enzyme	NA	3733	0	0	1	0	1	0	0	0		AAAAGAAATGAAATTTTAGCAAATTGCAAAGATGAAGCTGAAAAAGAACGC
75743	'-'	1	1	NC_002163	1	1	4.8	14	15.88	1	50251	'-'	Cj0031	putative type IIS restriction%2Fmodification enzyme	NA	3733	0	0	0	1	1	0	0	1		TTGTTTATTTTTCCTTTTATATCTCCAATAATATCTTGTATAATTTTATTA
75743	'-'	1	1	NC_002163	1	1	4.8	14	15.88	1	50251	'-'	Cj0033	putative integral membrane protein	NA	1782	0	0	0	1	1	0	0	1		TTGTTTATTTTTCCTTTTATATCTCCAATAATATCTTGTATAATTTTATTA
76069	'-'	1	1	NC_002163	1	1	64.68	18.5	7	1	50577	'-'	Cj0033	putative integral membrane protein	NA	1782	0	0	0	1	1	0	0	1		GTTTTTTGATTTGTTCTATGGGTGTTTTCTTATCTATTTTATAATCAAATA
78319	'+'	3	2	NC_003912	1	1	4.74	4	2.57	1	49312	'+'	CJE0032	hypothetical protein	NA	2457	0	0	1	0	1	0	0	0		ATCAAGATGAAAGTTATAAAAACGAACATAAATTAAGATATGCTAAAAATT
78319	'+'	3	2	NC_008787	0	0	NA	NA	NA	1	59347	'+'	CJJ81176_0070	transglycosylase domain-containing protein	114	1443	0	1	0	0	1	0	0	0		AATATGTTTAATATTTTGTTTTTTATTTGAATATTTAAAAAAATGAAAGCT
78319	'+'	3	2	NC_009839	1	0	4.77	4.33	1.24	1	57806	'+'	C8J_0035	hypothetical protein	NA	2742	0	0	1	0	1	0	0	0		AAGAGATTTTTAAAATTCAAAATGAATATAGATTAAGATATGCTAAAAATT
78364	'+'	3	1	NC_003912	0	0	NA	NA	NA	1	49357	'+'	CJE0032	hypothetical protein	NA	2457	0	0	1	0	1	0	0	0		AAAATTTAAAAGATTCTTTCAGGGTTATAAAAGATGTTTTAATCACTCAAA
78364	'+'	3	1	NC_008787	1	1	43.34	2.78	9.39	1	59388	'+'	CJJ81176_0070	transglycosylase domain-containing protein	73	1443	1	0	0	0	1	0	0	0		AATGAAAGCTTATAAAATCTTTTGGTTACGATTTATGCTATAATGGTCAGT
78364	'+'	3	1	NC_009839	0	0	NA	NA	NA	1	57851	'+'	C8J_0035	hypothetical protein	NA	2742	0	0	1	0	1	0	0	0		AAAATTTAAAAGATTCTTTCAGGGTTATAAAAGATGTTTTAATCACTCAAA
78556	'-'	1	1	NC_009839	1	1	9.07	2.19	83.35	1	57965	'-'	C8J_0035	hypothetical protein	NA	2742	0	0	0	1	1	0	0	1		TAGTCTTGAAGAATTTATTTTTTCATAATCCTTAGGATTATATACTTGATT
78716	'-'	2	1	NC_003912	0	0	NA	NA	NA	1	49640	'-'	CJE0032	hypothetical protein	NA	2457	0	0	0	1	1	0	0	1		TGCAAGATAAAATAATTTGTATTATTTTGCATATACTTTTTATAACATTGC
78716	'-'	2	1	NC_009839	1	1	10.5	7.67	6.99	1	58122	'-'	C8J_0035	hypothetical protein	NA	2742	0	0	0	1	1	0	0	1		AATAATAAAATAATTTTGATATTTTTATTAATATCTTTGTTATTATTTTTA
79058	'-'	2	2	NC_003912	1	1	7.21	18	6.58	1	49964	'-'	CJE0032	hypothetical protein	NA	2457	0	0	0	1	1	0	0	1		TAAGGCTAATAAAAATAATTAATAACATTAATAAAACGATATAATTCATTG
79058	'-'	2	2	NC_009839	1	1	7.16	12	6.25	1	58464	'-'	C8J_0035	hypothetical protein	NA	2742	0	0	0	1	1	0	0	1		TAAGGCTAATAAAAATAATTAATAACATTAATAAAACGATATAATTCATTG
79166	'-'	2	2	NC_003912	1	1	3.82	5.5	>100	1	50072	'-'	CJE0032	hypothetical protein	NA	2457	0	0	0	1	1	0	0	1		AATAAAAAGCTGGAATGTATATTGGTGATAAAAATGATACTATGCTGATTA
79166	'-'	2	2	NC_009839	1	1	2.39	6	2.43	1	58572	'-'	C8J_0035	hypothetical protein	NA	2742	0	0	0	1	1	0	0	1		AATAAAAAGCTGGAATGTATATTGGTGATAAAAATGATACTATGCTGATTA
79191	'+'	2	2	NC_003912	1	1	15.28	5.5	6.36	1	50097	'+'	CJE0032	hypothetical protein	NA	2457	0	0	1	0	1	0	0	0		TTATTTCTTATTTATGGTCTTTTTATAATCAGCATAGTATCATTTTTATCA
79191	'+'	2	2	NC_009839	1	1	14.32	2.71	4.76	1	58597	'+'	C8J_0035	hypothetical protein	NA	2742	0	0	1	0	1	0	0	0		TTATTTCTTATTTATGGTCTTTTTATAATCAGCATAGTATCATTTTTATCA
79582	'+'	2	1	NC_003912	0	0	NA	NA	NA	1	50488	'+'	CJE0032	hypothetical protein	NA	2457	0	0	1	0	1	0	0	0		TAATAGCAAATAAAGAAAAATTAAAAGAAATTTTATCTAAAGTGTATAATG
79582	'+'	2	1	NC_009839	1	1	4.77	4.33	2.11	1	58988	'+'	C8J_0035	hypothetical protein	NA	2742	0	0	1	0	1	0	0	0		TAATAGCAAATAAAGAAAAATTAAAAGAAATTTTATCTAAAGTGTATAATG
79587	'+'	2	1	NC_003912	1	1	5.93	2.36	3.17	1	50493	'+'	CJE0032	hypothetical protein	NA	2457	0	0	1	0	1	0	0	0		GCAAATAAAGAAAAATTAAAAGAAATTTTATCTAAAGTGTATAATGATAAA
79587	'+'	2	1	NC_009839	0	0	NA	NA	NA	1	58993	'+'	C8J_0035	hypothetical protein	NA	2742	0	0	1	0	1	0	0	0		GCAAATAAAGAAAAATTAAAAGAAATTTTATCTAAAGTGTATAATGATAAA
80171	'-'	1	1	NC_008787	1	1	146.95	>100	10.13	1	60022	'-'	CJJ81176_0070	transglycosylase domain-containing protein	NA	1443	0	0	0	1	1	0	0	1		AATGGCATACATTAAAGAATATCCTAAAAACATATGTATTATAATCAATAA
80191	'+'	1	1	NC_008787	1	1	4.98	>100	2.14	1	60042	'+'	CJJ81176_0070	transglycosylase domain-containing protein	NA	1443	0	0	1	0	1	0	0	0		CACATTATTCCTATTCTATGTGTTACAGCATTATTGATTATAATACATATG
80293	'+'	1	1	NC_008787	1	1	24.61	17.33	2.99	1	60144	'+'	CJJ81176_0070	transglycosylase domain-containing protein	NA	1443	0	0	1	0	1	0	0	0		ATAGCATTGTATTTATTTTATATTTATTGTATTTTAGATATAAATGAGACA
81448	'-'	1	1	NC_008787	1	1	113.08	2.55	6.69	1	61283	'-'	CJJ81176_0071	putative integral membrane protein	NA	1542	0	0	0	1	1	0	0	1		AACGACAATAAGCTATAACCACATTGCTTTTAAATTTGATATTATATGAAA
82137	'-'	1	1	NC_009839	1	1	3.82	>100	9.53	1	59569	'-'	C8J_0036	hypothetical protein	NA	1698	0	0	0	1	1	0	0	1		CTATTTTTTATAATTAATCTTTTAATGCCTTTTTCTTGTAAAATATTAAAA
82491	'+'	1	1	NC_009839	1	1	21.96	5.88	4.31	1	59923	'+'	C8J_0036	hypothetical protein	NA	1698	0	0	1	0	1	0	0	0		AAAATTATTGAAAATAATTTTAAAGAAGTAAAATTTTGTAATAATGTTACT
82976	'+'	1	1	NC_009839	1	1	5.25	6.5	2.65	1	60408	'+'	C8J_0036	hypothetical protein	NA	1698	0	0	1	0	1	0	0	0		TGAAAATTTAAATATTAATACTTTAAATTTTAAAAATGTTATATTTAACAA
83129	'+'	1	1	NC_009839	1	1	11.46	9	2.19	1	60561	'+'	C8J_0036	hypothetical protein	NA	1698	0	0	1	0	1	0	0	0		ATATAAATTTGATGAGATTGAAAAAACACAAGAATATGATAAATTATTAAA
83422	'+'	2	2	NC_002163	1	1	7.76	8	18.24	1	51353	'+'	Cj0033	putative integral membrane protein	NA	1782	0	0	1	0	1	0	0	0		CTTTGTTTGTTTTTGGTTTTACTTGGCTTCACGATGATAAACTAGAAGATA
83422	'+'	2	2	NC_008787	1	1	7.47	2.67	14.1	1	61975	'+'	CJJ81176_0071	putative integral membrane protein	NA	1542	0	0	1	0	1	0	0	0		CTTTGTTTGTTTTTGGTTTTACTTGGCTTCACGATGATAAACTAGAAGATA
83813	'-'	2	2	NC_002163	1	1	4.44	7	5.39	1	51744	'-'	Cj0033	putative integral membrane protein	NA	1782	0	0	0	1	1	0	0	1		TTAAAGGGTGAATTACATTAGGTTGTTTTATGAGCATTATAATAAATACTA
83813	'-'	2	2	NC_008787	1	1	4.98	>100	2.7	1	62366	'-'	CJJ81176_0071	putative integral membrane protein	NA	1542	0	0	0	1	1	0	0	1		TTAAAGGGTGAATTACATTAGGTTGTTTTATGAGCATTATAATAAATACTA
84262	'-'	4	1	NC_003912	0	0	NA	NA	NA	1	50940	'-'	CJE0032	hypothetical protein	NA	2457	0	0	0	1	1	0	0	1		GTTTCTACTATAGAATACTACTTAAAAGACTGATGATAAAATTTCAAGCTA
84262	'-'	4	1	NC_002163	0	0	NA	NA	NA	1	51949	'-'	Cj0033	putative integral membrane protein	NA	1782	0	0	0	1	1	0	0	1		GTTTCTACTATAGAATACTACTTAAAAGACTGATGATAAAATTTCAAGCTA
84262	'-'	4	1	NC_008787	1	1	22.49	4.75	4.51	1	62571	'-'	CJJ81176_0071	putative integral membrane protein	NA	1542	0	0	0	1	1	0	0	1		GGTTTCTACTATAGAATACTACTTAAAAGATTGATGATAAAATTCAAGCTA
84262	'-'	4	1	NC_009839	0	0	NA	NA	NA	1	61159	'-'	C8J_0036	hypothetical protein	NA	1698	0	0	0	1	1	0	0	1		GTTTCTACTATAGAATACTACTTAAAAGACTGATGATGAAATTTCAAGCTA
84264	'-'	4	1	NC_003912	1	1	7.51	8.5	2.12	1	50942	'-'	CJE0032	hypothetical protein	NA	2457	0	0	0	1	1	0	0	1		TGGTTTCTACTATAGAATACTACTTAAAAGACTGATGATAAAATTTCAAGC
84264	'-'	4	1	NC_002163	0	0	NA	NA	NA	1	51951	'-'	Cj0033	putative integral membrane protein	NA	1782	0	0	0	1	1	0	0	1		TGGTTTCTACTATAGAATACTACTTAAAAGACTGATGATAAAATTTCAAGC
84264	'-'	4	1	NC_008787	0	0	NA	NA	NA	1	62573	'-'	CJJ81176_0071	putative integral membrane protein	NA	1542	0	0	0	1	1	0	0	1		GTGGTTTCTACTATAGAATACTACTTAAAAGATTGATGATAAAATTCAAGC
84264	'-'	4	1	NC_009839	0	0	NA	NA	NA	1	61161	'-'	C8J_0036	hypothetical protein	NA	1698	0	0	0	1	1	0	0	1		TGGTTTCTACTATAGAATACTACTTAAAAGACTGATGATGAAATTTCAAGC
84524	'+'	4	1	NC_003912	0	0	NA	NA	NA	1	51202	'+'	CJE0033	hypothetical protein	NA	702	0	0	0	1	1	0	0	1		GTTTTATATCATTTAGCTTGGTGTAAAGGTATTCTATATCATAATCATCGA
84524	'+'	4	1	NC_002163	0	0	NA	NA	NA	1	52211	'+'	Cj0034c	putative periplasmic protein	NA	702	0	0	0	1	1	0	0	1		GTTTTATATCATTTAGCTTGGTGTAAAGGTATTCTATATCATAATCATCGA
84524	'+'	4	1	NC_008787	1	1	6.97	7	13.31	1	62832	'+'	CJJ81176_0072	hypothetical protein	NA	702	0	0	0	1	1	0	0	1		GTTTTATATCATTTAGCTTGGTGTAAAGGTATTCTATGTCATAATTATCGA
84524	'+'	4	1	NC_009839	0	0	NA	NA	NA	1	61421	'+'	C8J_0037	hypothetical protein	NA	702	0	0	0	1	1	0	0	1		GTTTTATCTCATTTAGCTTCGTGTAAAGGTATTCTATATCATAATCATCGA
85001	'-'	4	4	NC_003912	1	1	15.61	3.38	3.64	2	51679	'-'	CJE0033	hypothetical protein	20	702	1	0	0	0	1	0	0	0		CTTTTGTAATGTGTGCTTGCGTATTGGTTGCAAATATGATATATTTTCTAA
85001	'-'	4	4	NC_003912	1	1	15.61	3.38	3.64	2	51679	'-'	CJE0034	Bcr%2FCflA subfamily drug resistance transporter	NA	1203	0	0	1	0	1	0	0	0		CTTTTGTAATGTGTGCTTGCGTATTGGTTGCAAATATGATATATTTTCTAA
85001	'-'	4	4	NC_002163	1	1	20.33	6	2.28	2	52688	'-'	Cj0034c	putative periplasmic protein	20	702	1	0	0	0	1	0	0	0		CTTTTGTAATGTGTGCTTGCGTATTGGTTGCAAATATGATATATTTTCTAA
85001	'-'	4	4	NC_002163	1	1	20.33	6	2.28	2	52688	'-'	Cj0035c	putative efflux protein	NA	1203	0	0	1	0	1	0	0	0		CTTTTGTAATGTGTGCTTGCGTATTGGTTGCAAATATGATATATTTTCTAA
85001	'-'	4	4	NC_008787	1	1	15.28	6.6	2.7	2	63308	'-'	CJJ81176_0072	hypothetical protein	19	702	1	0	0	0	1	0	0	0		CTTTTGTAATGTGTGCTTGCGTATTGGTTGCAAATATGATATATTTTCTAA
85001	'-'	4	4	NC_008787	1	1	15.28	6.6	2.7	2	63308	'-'	CJJ81176_0073	Bcr%2FCflA subfamily drug resistance transporter	NA	1212	0	0	1	0	1	0	0	0		CTTTTGTAATGTGTGCTTGCGTATTGGTTGCAAATATGATATATTTTCTAA
85001	'-'	4	4	NC_009839	1	1	17.19	4.4	3.72	2	61898	'-'	C8J_0037	hypothetical protein	20	702	1	0	0	0	1	0	0	0		CTTTTGTAATGTGTGCTTGCGTATTGGTTGCAAATATGATATATTTTCTAA
85001	'-'	4	4	NC_009839	1	1	17.19	4.4	3.72	2	61898	'-'	C8J_0038	Bcr%2FCflA subfamily drug resistance transporter	NA	1203	0	0	1	0	1	0	0	0		CTTTTGTAATGTGTGCTTGCGTATTGGTTGCAAATATGATATATTTTCTAA
86147	'+'	4	1	NC_003912	0	0	NA	NA	NA	2	52825	'+'	CJE0035	hypothetical protein	136	1350	1	0	0	0	1	0	0	1		AAGTGGTGCTATGCTTGACATCAAGGCAAGGATAACGATGAGTTTAAATTT
86147	'+'	4	1	NC_003912	0	0	NA	NA	NA	2	52825	'+'	CJE0034	Bcr%2FCflA subfamily drug resistance transporter	NA	1203	0	0	0	1	1	0	0	1		AAGTGGTGCTATGCTTGACATCAAGGCAAGGATAACGATGAGTTTAAATTT
86147	'+'	4	1	NC_002163	0	0	NA	NA	NA	2	53834	'+'	Cj0036	hypothetical protein	136	1350	1	0	0	0	1	0	0	1		AAGTGGTGCTATGCTTGACATCAAAGCAAGGATAACGATGAGTTTAAATTT
86147	'+'	4	1	NC_002163	0	0	NA	NA	NA	2	53834	'+'	Cj0035c	putative efflux protein	NA	1203	0	0	0	1	1	0	0	1		AAGTGGTGCTATGCTTGACATCAAAGCAAGGATAACGATGAGTTTAAATTT
86147	'+'	4	1	NC_008787	0	0	NA	NA	NA	2	64454	'+'	CJJ81176_0074	hypothetical protein	136	1350	1	0	0	0	1	0	0	1		AAGTGGTGCTATGCTTGACATCAAAGCAAGGATAACGATGAGTTTAAATTT
86147	'+'	4	1	NC_008787	0	0	NA	NA	NA	2	64454	'+'	CJJ81176_0073	Bcr%2FCflA subfamily drug resistance transporter	NA	1212	0	0	0	1	1	0	0	1		AAGTGGTGCTATGCTTGACATCAAAGCAAGGATAACGATGAGTTTAAATTT
86147	'+'	4	1	NC_009839	1	1	3.82	>100	>100	2	63044	'+'	C8J_0039	hypothetical protein	136	1350	1	0	0	0	1	0	0	1		AAGTGGTGCTATGCTTGACATCAAAGCAAGGATAATGATAAGTTTAAATTT
86147	'+'	4	1	NC_009839	1	1	3.82	>100	>100	2	63044	'+'	C8J_0038	Bcr%2FCflA subfamily drug resistance transporter	NA	1203	0	0	0	1	1	0	0	1		AAGTGGTGCTATGCTTGACATCAAAGCAAGGATAATGATAAGTTTAAATTT
86205	'-'	4	2	NC_003912	1	1	13.58	3.82	9.21	2	52883	'-'	CJE0034	Bcr%2FCflA subfamily drug resistance transporter	25	1203	1	0	0	0	1	0	0	1		TTTAACATAGAAAAACAAAGATTATTCTAAGATTGACTTGTTAAAATCATT
86205	'-'	4	2	NC_003912	1	1	13.58	3.82	9.21	2	52883	'-'	CJE0035	hypothetical protein	NA	1350	0	0	0	1	1	0	0	1		TTTAACATAGAAAAACAAAGATTATTCTAAGATTGACTTGTTAAAATCATT
86205	'-'	4	2	NC_002163	0	0	NA	NA	NA	2	53892	'-'	Cj0035c	putative efflux protein	25	1203	1	0	0	0	1	0	0	1		TTTAACATAGAAAAACAAAGATTATTCTAAGATTGACTCGTTAAAATCATT
86205	'-'	4	2	NC_002163	0	0	NA	NA	NA	2	53892	'-'	Cj0036	hypothetical protein	NA	1350	0	0	0	1	1	0	0	1		TTTAACATAGAAAAACAAAGATTATTCTAAGATTGACTCGTTAAAATCATT
86205	'-'	4	2	NC_008787	1	1	9.46	2.4	9.4	2	64512	'-'	CJJ81176_0073	Bcr%2FCflA subfamily drug resistance transporter	25	1212	1	0	0	0	1	0	0	1		TTTAACATAGAAAAACAAAGATTATTCTAAGATTGACTTGTTAAAATCATT
86205	'-'	4	2	NC_008787	1	1	9.46	2.4	9.4	2	64512	'-'	CJJ81176_0074	hypothetical protein	NA	1350	0	0	0	1	1	0	0	1		TTTAACATAGAAAAACAAAGATTATTCTAAGATTGACTTGTTAAAATCATT
86205	'-'	4	2	NC_009839	0	0	NA	NA	NA	2	63102	'-'	C8J_0038	Bcr%2FCflA subfamily drug resistance transporter	25	1203	1	0	0	0	1	0	0	1		TTTAACATAGAAAAACAAAGATTATTCTAAGATTGACTCGTTAAAATCATT
86205	'-'	4	2	NC_009839	0	0	NA	NA	NA	2	63102	'-'	C8J_0039	hypothetical protein	NA	1350	0	0	0	1	1	0	0	1		TTTAACATAGAAAAACAAAGATTATTCTAAGATTGACTCGTTAAAATCATT
86216	'-'	4	1	NC_003912	1	1	3.82	>100	13.01	2	52894	'-'	CJE0034	Bcr%2FCflA subfamily drug resistance transporter	36	1203	0	1	0	0	1	0	0	1		TTTTCCCTAAATTTAACATAGAAAAACAAAGATTATTCTAAGATTGACTTG
86216	'-'	4	1	NC_003912	1	1	3.82	>100	13.01	2	52894	'-'	CJE0035	hypothetical protein	NA	1350	0	0	0	1	1	0	0	1		TTTTCCCTAAATTTAACATAGAAAAACAAAGATTATTCTAAGATTGACTTG
86216	'-'	4	1	NC_002163	0	0	NA	NA	NA	2	53903	'-'	Cj0035c	putative efflux protein	36	1203	0	1	0	0	1	0	0	1		TTTTCCCTAAATTTAACATAGAAAAACAAAGATTATTCTAAGATTGACTCG
86216	'-'	4	1	NC_002163	0	0	NA	NA	NA	2	53903	'-'	Cj0036	hypothetical protein	NA	1350	0	0	0	1	1	0	0	1		TTTTCCCTAAATTTAACATAGAAAAACAAAGATTATTCTAAGATTGACTCG
86216	'-'	4	1	NC_008787	0	0	NA	NA	NA	2	64523	'-'	CJJ81176_0073	Bcr%2FCflA subfamily drug resistance transporter	36	1212	0	1	0	0	1	0	0	1		TTTTCTCTAAATTTAACATAGAAAAACAAAGATTATTCTAAGATTGACTTG
86216	'-'	4	1	NC_008787	0	0	NA	NA	NA	2	64523	'-'	CJJ81176_0074	hypothetical protein	NA	1350	0	0	0	1	1	0	0	1		TTTTCTCTAAATTTAACATAGAAAAACAAAGATTATTCTAAGATTGACTTG
86216	'-'	4	1	NC_009839	0	0	NA	NA	NA	2	63113	'-'	C8J_0038	Bcr%2FCflA subfamily drug resistance transporter	36	1203	0	1	0	0	1	0	0	1		TTTTCCCTAAATTTAACATAGAAAAACAAAGATTATTCTAAGATTGACTCG
86216	'-'	4	1	NC_009839	0	0	NA	NA	NA	2	63113	'-'	C8J_0039	hypothetical protein	NA	1350	0	0	0	1	1	0	0	1		TTTTCCCTAAATTTAACATAGAAAAACAAAGATTATTCTAAGATTGACTCG
87158	'+'	4	1	NC_003912	0	0	NA	NA	NA	1	53836	'+'	CJE0035	hypothetical protein	NA	1350	0	0	1	0	1	0	0	0		AGCAAACGCACTAAAGAATTTAATAAAGAATGGCTTGATAAGCTTAAGCTA
87158	'+'	4	1	NC_002163	0	0	NA	NA	NA	1	54845	'+'	Cj0036	hypothetical protein	NA	1350	0	0	1	0	1	0	0	0		AGCAAACGCACTAAAGAATTTAATAAAGAATGGCTTGATAAGCTTAAGCTA
87158	'+'	4	1	NC_008787	0	0	NA	NA	NA	1	65465	'+'	CJJ81176_0074	hypothetical protein	NA	1350	0	0	1	0	1	0	0	0		AGCAAACGCACTAAAGAATTTAATAAAGAATGGCTTGATAAGCTTAAGCTA
87158	'+'	4	1	NC_009839	1	1	9.07	>100	3.48	1	64055	'+'	C8J_0039	hypothetical protein	NA	1350	0	0	1	0	1	0	0	0		AGCAAACGCACTAAAGAATTTAATAAAGAATGGCTTGATAAACTTAAACTA
87959	'+'	4	4	NC_003912	1	1	59.83	>100	14.25	1	54637	'+'	CJE0036	cytochrome c family protein	NA	1044	0	0	0	1	1	0	0	1		AAAGGCATGGCTGATTTTAAAAATCTTGCTAAAAATGGTATCATAGCCATG
87959	'+'	4	4	NC_002163	1	1	40.66	37.67	21.22	1	55646	'+'	Cj0037c	putative cytochrome C	NA	1044	0	0	0	1	1	0	0	1		AAAGGCATGGCTGATTTTAAAAATCTTGCTAAAAATGGTATCATAGCCATG
87959	'+'	4	4	NC_008787	1	1	81.7	42	19.74	1	66266	'+'	CJJ81176_0075	cytochrome c family protein	NA	1044	0	0	0	1	1	0	0	1		AAAGGCATGGCTGATTTTAAAAATCTTGCTAAAAATGGTATCATAGCCATG
87959	'+'	4	4	NC_009839	1	1	32.46	47	12.16	1	64856	'+'	C8J_0040	cytochrome c family protein	NA	1044	0	0	0	1	1	0	0	1		AAAGGCATGGCTGATTTTAAAAATCTTGCTAAAAATGGTATCATAGCCATG
88726	'-'	4	2	NC_003912	1	1	8.49	>100	>100	1	55404	'-'	CJE0036	cytochrome c family protein	27	1044	1	0	0	0	1	0	0	0		TTATTCTTATTATGCTTAATATTTAAGAAAAAATACACTAAAATCAATTTG
88726	'-'	4	2	NC_002163	0	0	NA	NA	NA	1	56413	'-'	Cj0037c	putative cytochrome C	27	1044	1	0	0	0	1	0	0	0		TTATTCTTATTATGCTTAATATTTAAGAAAAAATACATTAAAATCAATTTG
88726	'-'	4	2	NC_008787	0	0	NA	NA	NA	1	67033	'-'	CJJ81176_0075	cytochrome c family protein	27	1044	1	0	0	0	1	0	0	0		TTATTCTTATTATGCTTAATATTTAAGAAAAAATACATTAAAATCAATTTG
88726	'-'	4	2	NC_009839	1	1	3.34	2.75	14.29	1	65623	'-'	C8J_0040	cytochrome c family protein	27	1044	1	0	0	0	1	0	0	0		TTATTCTTATTATGCTTAATATTTAAGAAAAAATACACTAAAATCAATTTG
89325	'+'	4	1	NC_003912	0	0	NA	NA	NA	1	56003	'+'	CJE0037	hypothetical protein	NA	648	0	0	0	1	1	0	0	1		CAAAACGACGTAAAAATAAATTTAAAGCATTAATTTGTAATTCTTTTTGTG
89325	'+'	4	1	NC_002163	1	1	9.24	>100	7.09	1	57012	'+'	Cj0038c	putative poly%28A%29 polymerase family protein	NA	648	0	0	0	1	1	0	0	1		CAAAACGACGCAAAAACAAATTTAAAGCATTAATTTGTAATTCTTTTTGTG
89325	'+'	4	1	NC_008787	0	0	NA	NA	NA	1	67632	'+'	CJJ81176_0076	hypothetical protein	NA	648	0	0	0	1	1	0	0	1		CAAAACGACGCAAAAATAAATTTAAAGCATTAATTTGTAATTCTTTTTGTG
89325	'+'	4	1	NC_009839	0	0	NA	NA	NA	1	66222	'+'	C8J_0041	hypothetical protein	NA	648	0	0	0	1	1	0	0	1		CAAAACGACGTAAAAATAAATTTAAAGCATTAATTTGCAATTCTTTTTGTG
89766	'-'	4	4	NC_003912	1	0	6.79	4.2	1.39	2	56444	'-'	CJE0037	hypothetical protein	242	648	1	0	0	0	1	0	0	0		TACTTTTCATAGAGCCTCAAACTAAAGTTTATACCGGTATGATTATAGGTG
89766	'-'	4	4	NC_003912	1	0	6.79	4.2	1.39	2	56444	'-'	CJE0038	GTP-binding protein TypA	NA	1809	0	0	1	0	1	0	0	0		TACTTTTCATAGAGCCTCAAACTAAAGTTTATACCGGTATGATTATAGGTG
89766	'-'	4	4	NC_002163	1	0	5.26	2.62	1.66	2	57453	'-'	Cj0038c	putative poly%28A%29 polymerase family protein	242	648	1	0	0	0	1	0	0	0		TACTTTTCATAGAGCCTCAAACTAAAGTTTATACCGGTATGATTATAGGTG
89766	'-'	4	4	NC_002163	1	0	5.26	2.62	1.66	2	57453	'-'	Cj0039c	GTP-binding protein TypA	NA	1809	0	0	1	0	1	0	0	0		TACTTTTCATAGAGCCTCAAACTAAAGTTTATACCGGTATGATTATAGGTG
89766	'-'	4	4	NC_008787	1	1	7.21	6.67	2.38	2	68073	'-'	CJJ81176_0076	hypothetical protein	242	648	1	0	0	0	1	0	0	0		TACTTTTCATAGAGCCTCAAACTAAAGTTTATACCGGTATGATTATAGGTG
89766	'-'	4	4	NC_008787	1	1	7.21	6.67	2.38	2	68073	'-'	CJJ81176_0077	GTP-binding protein TypA	NA	1809	0	0	1	0	1	0	0	0		TACTTTTCATAGAGCCTCAAACTAAAGTTTATACCGGTATGATTATAGGTG
89766	'-'	4	4	NC_009839	1	1	10.98	5.6	3.4	2	66663	'-'	C8J_0041	hypothetical protein	242	648	1	0	0	0	1	0	0	0		TACTTTTCATAGAGCCTCAAACTAAAGTTTATACCGGTATGATTATAGGTG
89766	'-'	4	4	NC_009839	1	1	10.98	5.6	3.4	2	66663	'-'	C8J_0042	GTP-binding protein TypA	NA	1809	0	0	1	0	1	0	0	0		TACTTTTCATAGAGCCTCAAACTAAAGTTTATACCGGTATGATTATAGGTG
90840	'-'	4	3	NC_003912	1	1	30.13	5.73	4.97	1	57518	'-'	CJE0038	GTP-binding protein TypA	NA	1809	0	0	1	0	1	0	0	0		TAGCCCTAGATGCAAACGATGAGCAACTTGACTTTGCTATAGTTTATGCTG
90840	'-'	4	3	NC_002163	1	1	18.48	5.55	3.46	1	58527	'-'	Cj0039c	GTP-binding protein TypA	NA	1809	0	0	1	0	1	0	0	0		TAGCCCTAGATGCAAACGATGAGCAACTTGACTTTGCTATAGTTTATGCTG
90840	'-'	4	3	NC_008787	1	1	7.97	4.2	4.11	1	69147	'-'	CJJ81176_0077	GTP-binding protein TypA	NA	1809	0	0	1	0	1	0	0	0		TAGCCCTAGATGCAAACGATGAGCAACTTGACTTTGCTATAGTTTATGCTG
90840	'-'	4	3	NC_009839	0	0	NA	NA	NA	1	67737	'-'	C8J_0042	GTP-binding protein TypA	NA	1809	0	0	1	0	1	0	0	0		TAGCCCTAGATGCAAACGATGAGCAACTTGACTTTGCCATAGTTTATGCTG
91363	'-'	4	4	NC_003912	1	1	183.74	2.37	11.31	1	58041	'-'	CJE0038	GTP-binding protein TypA	31	1809	1	0	0	0	1	0	0	0		TCCAAGTTTTGATACTTTGTAGTTTAAGTTAAATTTTTGTATAATTTAAGC
91363	'-'	4	4	NC_002163	1	1	233.21	2.85	8.82	1	59050	'-'	Cj0039c	GTP-binding protein TypA	31	1809	1	0	0	0	1	0	0	0		TCCAAGTTTTGATACTTTGTAGTTTAAGTTAAATTTTTGTATAATTTAAGC
91363	'-'	4	4	NC_008787	1	1	130.02	2.17	10.38	1	69670	'-'	CJJ81176_0077	GTP-binding protein TypA	31	1809	1	0	0	0	1	0	0	0		TCCAAGTTTTGATGCTTTGTAGTTTAAGTTAAATTTTTGTATAATCTAAGC
91363	'-'	4	4	NC_009839	1	1	85.93	2.21	10.92	1	68260	'-'	C8J_0042	GTP-binding protein TypA	31	1809	1	0	0	0	1	0	0	0		TCCAAGTTTTGATGCTTTGTAGTTTAAGTTAAATTTTTGTATAATCTAAGC
91369	'-'	4	2	NC_003912	1	1	24.61	>100	85.31	2	58047	'-'	CJE0038	GTP-binding protein TypA	37	1809	0	1	0	0	1	0	0	1		AAGTGTTCCAAGTTTTGATACTTTGTAGTTTAAGTTAAATTTTTGTATAAT
91369	'-'	4	2	NC_003912	1	1	24.61	>100	85.31	2	58047	'-'	CJE0039	hypothetical protein	NA	324	0	0	0	1	1	0	0	1		AAGTGTTCCAAGTTTTGATACTTTGTAGTTTAAGTTAAATTTTTGTATAAT
91369	'-'	4	2	NC_002163	1	1	11.46	32	6.05	2	59056	'-'	Cj0039c	GTP-binding protein TypA	37	1809	0	1	0	0	1	0	0	1		AAGTGTTCCAAGTTTTGATACTTTGTAGTTTAAGTTAAATTTTTGTATAAT
91369	'-'	4	2	NC_002163	1	1	11.46	32	6.05	2	59056	'-'	Cj0040	hypothetical protein	NA	324	0	0	0	1	1	0	0	1		AAGTGTTCCAAGTTTTGATACTTTGTAGTTTAAGTTAAATTTTTGTATAAT
91369	'-'	4	2	NC_008787	0	0	NA	NA	NA	2	69676	'-'	CJJ81176_0077	GTP-binding protein TypA	37	1809	0	1	0	0	1	0	0	1		AAGTGTTCCAAGTTTTGATGCTTTGTAGTTTAAGTTAAATTTTTGTATAAT
91369	'-'	4	2	NC_008787	0	0	NA	NA	NA	2	69676	'-'	CJJ81176_0078	hypothetical protein	NA	324	0	0	0	1	1	0	0	1		AAGTGTTCCAAGTTTTGATGCTTTGTAGTTTAAGTTAAATTTTTGTATAAT
91369	'-'	4	2	NC_009839	0	0	NA	NA	NA	2	68266	'-'	C8J_0042	GTP-binding protein TypA	37	1809	0	1	0	0	1	0	0	1		AAGTGTTCCAAGTTTTGATGCTTTGTAGTTTAAGTTAAATTTTTGTATAAT
91369	'-'	4	2	NC_009839	0	0	NA	NA	NA	2	68266	'-'	C8J_0043	hypothetical protein	NA	324	0	0	0	1	1	0	0	1		AAGTGTTCCAAGTTTTGATGCTTTGTAGTTTAAGTTAAATTTTTGTATAAT
91438	'+'	4	4	NC_003912	1	1	55.31	5.83	2.87	1	58116	'+'	CJE0039	hypothetical protein	29	324	1	0	0	0	1	0	0	0		TAAACTACAAAGTATCAAAACTTGGAACACTTCTTGCTTTAAAAACTTATG
91438	'+'	4	4	NC_002163	1	1	47.38	6.88	3.26	1	59125	'+'	Cj0040	hypothetical protein	29	324	1	0	0	0	1	0	0	0		TAAACTACAAAGTATCAAAACTTGGAACACTTCTTGCTTTAAAAACTTATG
91438	'+'	4	4	NC_008787	1	1	9.76	3.87	2.09	1	69745	'+'	CJJ81176_0078	hypothetical protein	29	324	1	0	0	0	1	0	0	0		TAAACTACAAAGCATCAAAACTTGGAACACTTCTTGCTTTAAAGACTTGTG
91438	'+'	4	4	NC_009839	1	1	21.48	16	3.81	1	68335	'+'	C8J_0043	hypothetical protein	29	324	1	0	0	0	1	0	0	0		TAAACTACAAAGCATCAAAACTTGGAACACTTCTTGCTTTAAAGACTTGTG
92937	'-'	4	1	NC_003912	0	0	NA	NA	NA	1	59574	'-'	CJE0040	hypothetical protein	NA	1791	0	0	0	1	1	0	0	1		TTTTAGACTCTTTATTTAGATTAAAATCTTTTTGTGTTAAATTGGAAACTA
92937	'-'	4	1	NC_002163	1	1	17.37	24.5	5.07	1	60583	'-'	Cj0041	putative flagellar hook-length control protein	NA	1797	0	0	0	1	1	0	0	1		TTTTAGGCTCTTTATTTAGATTAAAATCTTTTTGTGTTAAATTTGAAACTA
92937	'-'	4	1	NC_008787	0	0	NA	NA	NA	1	71243	'-'	CJJ81176_0079	hypothetical protein	NA	1830	0	0	0	1	1	0	0	1		TTTTAGGCTCTTTATTTAGATTAAAATCTTTTTGTGTTAAATTGGAAACTA
92937	'-'	4	1	NC_009839	0	0	NA	NA	NA	1	69822	'-'	C8J_0044	hypothetical protein	NA	1818	0	0	0	1	1	0	0	1		TTTTAGGCTCTTTATTTAGATTAAAATCTTTTTGTGTTAAATTGGAAACTA
94166	'-'	4	4	NC_003912	1	1	2.37	2	26.3	1	60799	'-'	CJE0041	flagellar basal body rod modification protein	NA	885	0	0	0	1	1	0	0	1		TAGCATCGCTTTTTTCACTGAAAACAAGTTTATTATTGCTATCATAAATTT
94166	'-'	4	4	NC_002163	1	1	2.22	>100	9.95	1	61812	'-'	Cj0042	flagellar basal body rod modification protein	NA	885	0	0	0	1	1	0	0	1		TAGCATCGCTTTTTTCACTGAAAACAAGTTTATTATTGCTATCATAAATTT
94166	'-'	4	4	NC_008787	1	1	3.82	>100	14.1	1	72469	'-'	CJJ81176_0080	flagellar basal body rod modification protein	NA	885	0	0	0	1	1	0	0	1		TAGCATCGCTTTTTTCACTGAAAACAAGTTTATTATTGCTATCATAAATTT
94166	'-'	4	4	NC_009839	1	1	2.39	>100	>100	1	71048	'-'	C8J_0045	flagellar basal body rod modification protein	NA	885	0	0	0	1	1	0	0	1		TAGCATCGCTTTTTTCACTGAAAACAAGTTTATTATTGCTATCATAAATTT
94612	'+'	4	4	NC_003912	1	0	7.64	4.6	0.84	1	61245	'+'	CJE0042	flagellar hook protein	NA	1638	0	0	1	0	1	0	0	0		ACAAAGAGGAAAAGGCATAAGCCATGATGAATTCATTTTATAATGGGATTT
94612	'+'	4	4	NC_002163	1	0	12.57	4.4	1.56	1	62258	'+'	Cj0043	flagellar hook protein	NA	1638	0	0	1	0	1	0	0	0		ACAAAGAGGAAAAGGCATAAGCCATGATGAATTCATTTTATAATGGGATTT
94612	'+'	4	4	NC_008787	1	1	14.94	8.5	2.58	1	72915	'+'	CJJ81176_0081	flagellar hook protein	NA	1638	0	0	1	0	1	0	0	0		ACAAAGAGGAAAAGGCATAAGCCATGATGAATTCATTTTATAATGGGATTT
94612	'+'	4	4	NC_009839	1	0	8.12	4.2	1.88	1	71494	'+'	C8J_0046	flagellar hook protein	NA	1638	0	0	1	0	1	0	0	0		ACAAAGAGGAAAAGGCATAAGCCATGATGAATTCATTTTATAATGGGATTT
94715	'-'	4	4	NC_003912	1	1	5.09	13	4.7	1	61348	'-'	CJE0042	flagellar hook protein	NA	1638	0	0	0	1	1	0	0	1		AACCACCTTGAGCAGGGTTGGTTGATTGGGTTGTTATGGTAGTATAAAAAA
94715	'-'	4	4	NC_002163	1	1	12.2	5.71	6.96	1	62361	'-'	Cj0043	flagellar hook protein	NA	1638	0	0	0	1	1	0	0	1		AACCACCTTGAGCAGGGTTGGTTGATTGGGTTGTTATGGTAGTATAAAAAA
94715	'-'	4	4	NC_008787	1	1	9.46	7.33	7.38	1	73018	'-'	CJJ81176_0081	flagellar hook protein	NA	1638	0	0	0	1	1	0	0	1		AACCACCTTGAGCAGGGTTGGTTGATTGGGTTGTTATGGTAGTATAAAAAA
94715	'-'	4	4	NC_009839	1	1	5.73	>100	4.17	1	71597	'-'	C8J_0046	flagellar hook protein	NA	1638	0	0	0	1	1	0	0	1		AACCACCTTGAGCAGGGTTGGTTGATTGGGTTGTTATGGTAGTATAAAAAA
96300	'+'	4	4	NC_003912	1	1	9.34	>100	17.35	1	62933	'+'	CJE0043	hypothetical protein	NA	1872	0	0	0	1	1	0	0	1		TTCAAAAATAATTTTAATTTCTTCTATGTCGCTTTCGCTATAATTATGGCT
96300	'+'	4	4	NC_002163	1	1	5.17	>100	13.26	1	63946	'+'	Cj0044c	hypothetical protein	NA	1872	0	0	0	1	1	0	0	1		TTTAAAAATAATTTTAATTTCTTCTATGTCGCTTTCGCTATAATTATGGCT
96300	'+'	4	4	NC_008787	1	1	7.47	>100	11.75	1	74603	'+'	CJJ81176_0082	hypothetical protein	NA	1869	0	0	0	1	1	0	0	1		TTCAAAAATAATTTTAATTTCTTCTATATCACTTTCGCTATAATTATGGCT
96300	'+'	4	4	NC_009839	1	1	10.98	>100	5.08	1	73182	'+'	C8J_0047	hypothetical protein	NA	1872	0	0	0	1	1	0	0	1		TTCAAAAATAATTTTAATTTCTTCTATGTCGCTTTCGCTATAATTATGGCT
96509	'-'	4	4	NC_003912	1	1	30.98	57	4.18	1	63142	'-'	CJE0043	hypothetical protein	NA	1872	0	0	1	0	1	0	0	0		AAAATACAATCATCTTAGCATTTCGTATAAAAAACTTGTAAAATTAAAATA
96509	'-'	4	4	NC_002163	1	1	22.55	21.33	3.38	1	64155	'-'	Cj0044c	hypothetical protein	NA	1872	0	0	1	0	1	0	0	0		AAAATACAATCATCTTAGCATTTCGTATAAAAAACTTGTAAAATTAAAATA
96509	'-'	4	4	NC_008787	1	1	2.49	>100	4.05	1	74812	'-'	CJJ81176_0082	hypothetical protein	NA	1869	0	0	1	0	1	0	0	0		AAAATACAATCATCTTAGCATCTTGTATAAAAAACTTATAAAATTAAAATA
96509	'-'	4	4	NC_009839	1	0	3.82	>100	1.46	1	73391	'-'	C8J_0047	hypothetical protein	NA	1872	0	0	1	0	1	0	0	0		AAAATACAATCATCTTAGCATTTCGTATAAAAAATTTATAAAATTAAAATA
96827	'+'	4	1	NC_003912	0	0	NA	NA	NA	1	63460	'+'	CJE0043	hypothetical protein	NA	1872	0	0	0	1	1	0	0	1		GTGAAACTACGATATTGTTTTTAAATTTTATATTGTTTGTTATGATTAGAT
96827	'+'	4	1	NC_002163	0	0	NA	NA	NA	1	64473	'+'	Cj0044c	hypothetical protein	NA	1872	0	0	0	1	1	0	0	1		GTGAAACTACGATATTGTTTTTGAATTTTATATTGTTTGTTATGATTAGAT
96827	'+'	4	1	NC_008787	1	1	4.48	10	23.49	1	75130	'+'	CJJ81176_0082	hypothetical protein	NA	1869	0	0	0	1	1	0	0	1		GCGAAACTACGATATTGTTTTTAAATTTTATATTGTTTGCTATGATTAGAT
96827	'+'	4	1	NC_009839	0	0	NA	NA	NA	1	73709	'+'	C8J_0047	hypothetical protein	NA	1872	0	0	0	1	1	0	0	1		GTGAAACTACGATATTGTTTTTAAATTTTATATTGTTTGTTATGATTAGAT
96943	'+'	4	4	NC_003912	1	1	4.24	>100	14.46	1	63576	'+'	CJE0043	hypothetical protein	NA	1872	0	0	0	1	1	0	0	1		TTTCCACCCATGCAGTTTTCAACAAATACATTTTTAGCTATAATTGTCCCA
96943	'+'	4	4	NC_002163	1	1	2.48	>100	7.94	1	64589	'+'	Cj0044c	hypothetical protein	NA	1872	0	0	0	1	1	0	0	1		TTTCCACCCATGCAGTTTTCAACAAATACATTTTTAGCTATAATTGTCCCA
96943	'+'	4	4	NC_008787	1	1	4.67	>100	7.43	1	75246	'+'	CJJ81176_0082	hypothetical protein	NA	1869	0	0	0	1	1	0	0	1		TTTCCACCCATGCAGTTTTCAACAAATACATTTTTAGCTATAATTGTCCCA
96943	'+'	4	4	NC_009839	1	1	2.39	>100	>100	1	73825	'+'	C8J_0047	hypothetical protein	NA	1872	0	0	0	1	1	0	0	1		TTTCCACCCATGCAGTTTTCAACAAATACATTTTTAGCTATAATTGTCCCA
97269	'+'	4	1	NC_003912	0	0	NA	NA	NA	1	63902	'+'	CJE0043	hypothetical protein	NA	1872	0	0	0	1	1	0	0	1		TGTTTTAAGCCCTATTTGTGATAATTTTAAATTATTTGCGATACAATATCC
97269	'+'	4	1	NC_002163	1	1	46.2	>100	8.8	1	64915	'+'	Cj0044c	hypothetical protein	NA	1872	0	0	0	1	1	0	0	1		TGTTTTAAGCCCTATTTGTGATAATTTTAAATTATTTGCGATACAATATCC
97269	'+'	4	1	NC_008787	0	0	NA	NA	NA	1	75572	'+'	CJJ81176_0082	hypothetical protein	NA	1869	0	0	0	1	1	0	0	1		TGTTTTAAGCCCTACTTGCGATAATTTTAAATTGTTTATAACGCTATATCC
97269	'+'	4	1	NC_009839	0	0	NA	NA	NA	1	74151	'+'	C8J_0047	hypothetical protein	NA	1872	0	0	0	1	1	0	0	1		TGTTTTAAGCCCTATTTGTGATAATTTTAAATTATTTGCGATACAATATCC
97900	'+'	4	1	NC_003912	0	0	NA	NA	NA	1	64533	'+'	CJE0043	hypothetical protein	NA	1872	0	0	0	1	1	0	0	1		GTTTTTGGGTAAATTTCTATAAGAAATTTTTGCACTATGGTATTGTAGTTT
97900	'+'	4	1	NC_002163	0	0	NA	NA	NA	1	65546	'+'	Cj0044c	hypothetical protein	NA	1872	0	0	0	1	1	0	0	1		GTTTTTGGGTAAATTTCTATAAGAAATTTTTGCACTATGGTATTGTAGTTT
97900	'+'	4	1	NC_008787	1	1	3.49	2.33	9.45	1	76200	'+'	CJJ81176_0082	hypothetical protein	NA	1869	0	0	0	1	1	0	0	1		TTTTTTGGATAAATTTCTATAAGAAATTTTTGTATTATGGTATTATAGTTT
97900	'+'	4	1	NC_009839	0	0	NA	NA	NA	1	74782	'+'	C8J_0047	hypothetical protein	NA	1872	0	0	0	1	1	0	0	1		GTTTTTGGGTAAATTTCTATAAGAAATTTTTGCACTATGGTATTGTAGTTT
98403	'+'	4	4	NC_003912	1	1	31.4	5.2	9.5	1	65034	'+'	CJE0044	hypothetical protein	NA	765	0	0	0	1	1	0	0	1		TTGTTTGATTGATTTTAGTTTTATGTATTGTTCTAAGGTATAATGGATTTC
98403	'+'	4	4	NC_002163	1	1	36.22	4.48	9.12	1	66049	'+'	Cj0045c	putative iron-binding protein	NA	723	0	0	0	1	1	0	0	1		TTGTTTGATTGATTTTAGTTTTATGTATTGTTCTAAGGTATAATGGATTTC
98403	'+'	4	4	NC_008787	1	1	22.91	3.29	8.17	1	76700	'+'	CJJ81176_0083	hypothetical protein	NA	435	0	0	0	1	1	0	0	1		TTGTTTGATTGATTTTAGTTTTATGTATTGTTCTAAGGTATAATGGATTTC
98403	'+'	4	4	NC_009839	1	1	6.68	2.12	7.01	1	75282	'+'	C8J_0048	hypothetical protein	NA	720	0	0	0	1	1	0	0	1		TTGTTTGATTGATTTTAGTTTTATGTATTGTTCCAAGGTATAATGGATTTC
98438	'+'	4	1	NC_003912	0	0	NA	NA	NA	1	65069	'+'	CJE0044	hypothetical protein	NA	765	0	0	0	1	1	0	0	1		AGGTATAATGGATTTCTTGAAGGTGTAGGGTTTTTTTTGTAAAATTAGCTA
98438	'+'	4	1	NC_002163	0	0	NA	NA	NA	1	66084	'+'	Cj0045c	putative iron-binding protein	NA	723	0	0	0	1	1	0	0	1		AGGTATAATGGATTTCTTGAAGGTGTAGGGTTTTTTTTGTAAAATTAGCTA
98438	'+'	4	1	NC_008787	0	0	NA	NA	NA	1	76734	'+'	CJJ81176_0083	hypothetical protein	NA	435	0	0	0	1	1	0	0	1		AAGGTATAATGGATTTCTTGAAGGTGTAGGGTTTTTTTGTAAAATTAGCTA
98438	'+'	4	1	NC_009839	1	1	18.14	2.58	9.84	1	75317	'+'	C8J_0048	hypothetical protein	NA	720	0	0	0	1	1	0	0	1		AGGTATAATGGATTTCTTGAAGGTGTAGGGTTTTTTTTGTAAAATTAGCTA
98805	'+'	4	3	NC_003912	1	1	32	11.57	8.86	2	65436	'+'	SRP_RNA_Cjs03	SRP_RNA_Cjs03	194	108	0	1	0	0	1	0	0	1		TAGTTCGTGTTGTTTGTCTAATTGCATATTTTTAATGCTAAAATCTCTACT
98805	'+'	4	3	NC_003912	1	1	32	11.57	8.86	2	65436	'+'	CJE0044	hypothetical protein	NA	765	0	0	0	1	1	0	0	1		TAGTTCGTGTTGTTTGTCTAATTGCATATTTTTAATGCTAAAATCTCTACT
98805	'+'	4	3	NC_002163	0	0	NA	NA	NA	2	66451	'+'	SRP_RNA_Cjs03	SRP_RNA_Cjs03	190	108	0	1	0	0	1	0	0	1		TAGTTCGTGTTGTTTGTCTAATTGCATATTTTTAATGCTAAAATCTCTACT
98805	'+'	4	3	NC_002163	0	0	NA	NA	NA	2	66451	'+'	Cj0045c	putative iron-binding protein	NA	723	0	0	0	1	1	0	0	1		TAGTTCGTGTTGTTTGTCTAATTGCATATTTTTAATGCTAAAATCTCTACT
98805	'+'	4	3	NC_008787	1	1	3.99	>100	6.27	2	77101	'+'	SRP_RNA_Cjs03	SRP_RNA_Cjs03	191	108	0	1	0	0	1	0	0	1		TAGTTCGTGTTGTTTGTCTAATTGCATATTTTTAATGCTAAAATCTCTACT
98805	'+'	4	3	NC_008787	1	1	3.99	>100	6.27	2	77101	'+'	CJJ81176_0083	hypothetical protein	NA	435	0	0	0	1	1	0	0	1		TAGTTCGTGTTGTTTGTCTAATTGCATATTTTTAATGCTAAAATCTCTACT
98805	'+'	4	3	NC_009839	1	1	21.48	10	10.32	2	75684	'+'	SRP_RNA_Cjs03	SRP_RNA_Cjs03	193	108	0	1	0	0	1	0	0	1		TAGTTCATGTTGTTTGTCCAATTGCATATTTTTAATGCTAAAATCTCTACT
98805	'+'	4	3	NC_009839	1	1	21.48	10	10.32	2	75684	'+'	C8J_0048	hypothetical protein	NA	720	0	0	0	1	1	0	0	1		TAGTTCATGTTGTTTGTCCAATTGCATATTTTTAATGCTAAAATCTCTACT
98846	'-'	4	4	NC_003912	1	1	1659.84	33.56	7.7	1	65474	'-'	CJE0044	hypothetical protein	23	765	1	0	0	0	1	0	0	0		TTTATTTATAAAAACTATTATTTTATTCTCTAAAAATACGATATAAAAATA
98846	'-'	4	4	NC_002163	1	1	449.8	9.51	3.85	1	66492	'-'	Cj0045c	putative iron-binding protein	26	723	1	0	0	0	1	0	0	0		ATTCATTTGTCAAATTATTATTTTATTTTCAAAAAATACGATATAAAAATA
98846	'-'	4	4	NC_008787	1	1	137.49	5.47	3.64	1	77142	'-'	CJJ81176_0083	hypothetical protein	26	435	1	0	0	0	1	0	0	0		ATTCATTTGTAAAATTATTATTTTATTTTCAAAAAATACGATATAAAAATA
98846	'-'	4	4	NC_009839	1	1	328.45	18.64	4.78	1	75722	'-'	C8J_0048	hypothetical protein	23	720	1	0	0	0	1	0	0	0		TTTATTTATAAAAACTATTATTTTATTCTCTAAAAATACGATATAAAAATA
98978	'+'	4	2	NC_003912	1	1	163.37	4.12	5.77	1	65598	'+'	SRP_RNA_Cjs03	SRP_RNA_Cjs03	32	108	0	1	0	0	1	0	0	0		TAACCAATTTATTATTTATATATTATTTTTTTAGTTTTATAATTCTCAAGG
98978	'+'	4	2	NC_002163	0	0	NA	NA	NA	1	66609	'+'	SRP_RNA_Cjs03	SRP_RNA_Cjs03	32	108	0	1	0	0	1	0	0	0		AAAACAATGGATTGATTGCAAATTTATATATTGAATCTTAACAACTCAAGG
98978	'+'	4	2	NC_008787	0	0	NA	NA	NA	1	77260	'+'	SRP_RNA_Cjs03	SRP_RNA_Cjs03	32	108	0	1	0	0	1	0	0	0		AAAACAATGGATTGATTGCAAATTTATATATTGAATCTTAACAACTCAAGG
98978	'+'	4	2	NC_009839	1	1	178.07	4.77	7.87	1	75845	'+'	SRP_RNA_Cjs03	SRP_RNA_Cjs03	32	108	0	1	0	0	1	0	0	0		TAACCAATTTATTATTTATATATTATTTTTTTAGTTTTATAATTCTCAAGG
99010	'+'	4	4	NC_003912	1	1	14145.6	12.48	9.76	1	65630	'+'	SRP_RNA_Cjs03	SRP_RNA_Cjs03	0	108	1	0	0	0	1	0	0	0		AGTTTTATAATTCTCAAGGCTTTTTAAGTATATTGTGATATAATTTTAGAG
99010	'+'	4	4	NC_002163	1	1	8314.74	4.73	22.7	1	66641	'+'	SRP_RNA_Cjs03	SRP_RNA_Cjs03	0	108	1	0	0	0	1	0	0	0		GAATCTTAACAACTCAAGGCTTTTTAAGTATATTATGATATAATTTTTAAG
99010	'+'	4	4	NC_008787	1	1	4672.13	8.36	11.22	1	77292	'+'	SRP_RNA_Cjs03	SRP_RNA_Cjs03	0	108	1	0	0	0	1	0	0	0		GAATCTTAACAACTCAAGGCTTTTTAAGTATATTATGATATAATTTTTAAG
99010	'+'	4	4	NC_009839	1	1	8951.57	11.38	20.86	1	75877	'+'	SRP_RNA_Cjs03	SRP_RNA_Cjs03	0	108	1	0	0	0	1	0	0	0		AGTTTTATAATTCTCAAGGCTTTTTAAGTATATTGTGATATAATTTTAGAG
99237	'+'	2	2	NC_002163	1	1	272.76	>100	12.9	1	66863	'+'	Cj0046	pseudo	122	1520	0	1	0	0	1	0	0	0		AAATTATAATTTTAAGATTTATTAAAATATTAGTTAACTAGAATTTAAGCA
99237	'+'	2	2	NC_008787	1	1	54.3	16.57	5.8	1	77514	'+'	CJJ81176_0084	hypothetical protein	131	120	0	1	0	0	1	0	0	0		AAATTATCATTTTAAGATTTATTAAAATATTAGTTAATTAGAATTTAAGCA
99252	'+'	4	2	NC_003912	1	1	190.53	>100	6.97	1	65857	'+'	CJE0046	pseudo	21	1478	1	0	0	0	1	0	0	0		AAATTATAATTTTAAGATTTATTAAAATATTAGTTAACTAGAATTTCATTA
99252	'+'	4	2	NC_002163	0	0	NA	NA	NA	1	66878	'+'	Cj0046	pseudo	107	1520	1	0	0	0	1	0	0	0		GATTTATTAAAATATTAGTTAACTAGAATTTAAGCATTGTAAATTACATTA
99252	'+'	4	2	NC_008787	0	0	NA	NA	NA	1	77529	'+'	CJJ81176_0084	hypothetical protein	116	120	1	0	0	0	1	0	0	0		GATTTATTAAAATATTAGTTAATTAGAATTTAAGCATTGCAAATTACATTA
99252	'+'	4	2	NC_009839	1	1	278.8	98.33	5.74	1	76099	'+'	C8J_0049	pseudo	21	1504	1	0	0	0	1	0	0	0		AAATTATAATTTTAAGATTTATTAAAATATTAGTTAACTAGAATTTCATTA
99604	'-'	4	4	NC_003912	1	1	121.36	3.89	7.96	1	66207	'-'	CJE0046	pseudo	NA	1478	0	0	0	1	1	0	0	1		ATTTTAAATTTGATATAGCAGTATTTACCTTTTCATCTTATACTCTTTTGA
99604	'-'	4	4	NC_002163	1	1	129.73	5	8.82	1	67215	'-'	Cj0046	pseudo	NA	1520	0	0	0	1	1	0	0	1		ATTTTAAATTTGATATAGCAGTATTTACCTTTTCATCTTATACTCTTTTGA
99604	'-'	4	4	NC_008787	1	1	374.11	7.16	11.03	1	77863	'-'	CJJ81176_0084	hypothetical protein	NA	120	0	0	0	1	1	0	0	1		ATTTTAAATTTGATATAGCAGCATTTACCTTTTCATCTTATACTCTTTTGA
99604	'-'	4	4	NC_009839	1	1	109.32	2.97	5.47	1	76450	'-'	C8J_0049	pseudo	NA	1504	0	0	0	1	1	0	0	1		ATTTTAAATTTGATATAGCAGTATTTACCTTTTCATCTTATACTCTTTTGA
99627	'+'	4	4	NC_003912	1	1	3.56	>100	>100	1	66230	'+'	CJE0046	pseudo	NA	1478	0	0	1	0	1	0	0	0		AAATACTTCAGTACTTGATTTTTTATATCAAAAGAGTATAAGATGAAAAGG
99627	'+'	4	4	NC_002163	1	1	1.86	>100	3.87	1	67238	'+'	Cj0046	pseudo	NA	1520	0	0	1	0	1	0	0	0		AAATACTTCAGTACTTGATTTTTTATATCAAAAGAGTATAAGATGAAAAGG
99627	'+'	4	4	NC_008787	1	1	2.49	6	7.05	1	77886	'+'	CJJ81176_0085	anion transporter	101	336	1	0	0	0	1	0	0	0		AAATACTTCAGTACTTGATTTTTTATATCAAAAGAGTATAAGATGAAAAGG
99627	'+'	4	4	NC_009839	1	1	6.21	>100	7.9	1	76473	'+'	C8J_0049	pseudo	NA	1504	0	0	1	0	1	0	0	0		AAATACTTCAGTACTTGATTTTTTATATCAAAAGAGTATAAGATGAAAAGG
99771	'-'	4	2	NC_003912	1	1	3.82	>100	18.8	1	66373	'-'	CJE0046	pseudo	NA	1478	0	0	0	1	1	0	0	1		ATAAGCAATACCTAAGGTTTTTTTACCAAGAATACTGATAAAATGATAAGC
99771	'-'	4	2	NC_002163	0	0	NA	NA	NA	1	67382	'-'	Cj0046	pseudo	NA	1520	0	0	0	1	1	0	0	1		AATAAGCAATACCTAAGTTTTTTTACCAAGAATACTGATAAAATGATAAGC
99771	'-'	4	2	NC_008787	1	1	7.21	>100	>100	1	78029	'-'	CJJ81176_0085	anion transporter	NA	336	0	0	0	1	1	0	0	1		ATAAGCAATACCTAAGGTTTTTTTACCAAGAATACTGATAAAATGATAAGC
99771	'-'	4	2	NC_009839	0	0	NA	NA	NA	1	76616	'-'	C8J_0049	pseudo	NA	1504	0	0	0	1	1	0	0	1		ATAAGCAATACCTAAGGTTTTTTTACCAAGAATACTGATAAAATGATAAGC
100740	'+'	4	1	NC_003912	0	0	NA	NA	NA	1	67223	'+'	CJE0046	pseudo	NA	1478	0	0	1	0	1	0	0	0		CTTTTTTATGCTTTTATTATGATAGCTTCAGGTAATGTTATGATGGCATTA
100740	'+'	4	1	NC_002163	1	1	3.7	6	18.24	1	68348	'+'	Cj0046	pseudo	NA	1520	0	0	1	0	1	0	0	0		CTTTTTTATGCTTTTATTATGATAGCTTCAGGTAATGTTATGATGGCATTA
100740	'+'	4	1	NC_008787	0	0	NA	NA	NA	1	78995	'+'	CJJ81176_0089	2-oxoglutarate%2Fmalate translocator	NA	351	0	0	1	0	1	0	0	0		CTTCTTTATGCTTTTATTATGATAGCTTCAGGTAATGTTATGATGGCGTTA
100740	'+'	4	1	NC_009839	0	0	NA	NA	NA	1	77467	'+'	C8J_0049	pseudo	NA	1504	0	0	1	0	1	0	0	0		CTTCTTTATGCTTTTATTATGATAGCTTCAGGTAATGTTATGATGGCATTA
100768	'-'	4	1	NC_003912	0	0	NA	NA	NA	1	67251	'-'	CJE0046	pseudo	NA	1478	0	0	0	1	1	0	0	1		ACCTGTACTCCACCATTTTTTAAGAGTTACACAGCCTGTTCCAAAAATAAC
100768	'-'	4	1	NC_002163	0	0	NA	NA	NA	1	68376	'-'	Cj0046	pseudo	NA	1520	0	0	0	1	1	0	0	1		ACCTGTACTCCACCATTTTTTAAGAGTTACACAGCCTGTTCCAAAAATAAC
100768	'-'	4	1	NC_008787	1	1	8.06	>100	16.21	1	79023	'-'	CJJ81176_0089	2-oxoglutarate%2Fmalate translocator	NA	351	0	0	0	1	1	0	0	1		ACCTATACTCCACCATTTTTTAAGAGTTACATAGCCCGTTCCAAAAATAAC
100768	'-'	4	1	NC_009839	0	0	NA	NA	NA	1	77495	'-'	C8J_0049	pseudo	NA	1504	0	0	0	1	1	0	0	1		ACCTATACTCCACCATTTTTTAAGAGTTACATAGCCCGTTCCAAAAATAAC
101979	'+'	4	4	NC_003912	1	1	8.91	4.33	14.46	1	68462	'+'	CJE0048	tRNA-specific 2-thiouridylase MnmA	NA	1017	0	0	0	1	1	0	0	1		TAGAATTTTCATTAAATTTCCTTTAAAGTATTAATTATAAAATCCAAGTCG
101979	'+'	4	4	NC_003912	1	1	8.91	4.33	14.46	1	68462	'+'	CJE0049	lysine decarboxylase family protein	NA	606	0	0	0	1	1	0	0	1		TAGAATTTTCATTAAATTTCCTTTAAAGTATTAATTATAAAATCCAAGTCG
101979	'+'	4	4	NC_002163	1	1	8.13	5.4	>100	1	69587	'+'	Cj0053c	tRNA-specific 2-thiouridylase MnmA	NA	1017	0	0	0	1	1	0	0	1		TAGAATTTTCATTAAATTTCCTTTAAAGTATTAATTATAAAATCCAAGTCG
101979	'+'	4	4	NC_002163	1	1	8.13	5.4	>100	1	69587	'+'	Cj0054c	putative lysine decarboxylase family protein	NA	606	0	0	0	1	1	0	0	1		TAGAATTTTCATTAAATTTCCTTTAAAGTATTAATTATAAAATCCAAGTCG
101979	'+'	4	4	NC_008787	1	1	4.24	11	11.75	1	80234	'+'	CJJ81176_0090	tRNA-specific 2-thiouridylase MnmA	NA	1017	0	0	0	1	1	0	0	1		TAGAATTTTCATTAAATTTCCTTTAAAGTATTAATTATAAAATCCAAGTCG
101979	'+'	4	4	NC_008787	1	1	4.24	11	11.75	1	80234	'+'	CJJ81176_0091	lysine decarboxylase family protein	NA	606	0	0	0	1	1	0	0	1		TAGAATTTTCATTAAATTTCCTTTAAAGTATTAATTATAAAATCCAAGTCG
101979	'+'	4	4	NC_009839	1	1	4.77	1.63	15.48	1	78706	'+'	C8J_0050	tRNA-specific 2-thiouridylase MnmA	NA	1017	0	0	0	1	1	0	0	1		TAGAATTTTCATTAAATTTCCTTTAAAGTATTAATTATAAAATCTAAGTCG
101979	'+'	4	4	NC_009839	1	1	4.77	1.63	15.48	1	78706	'+'	C8J_0051	lysine decarboxylase family protein	NA	606	0	0	0	1	1	0	0	1		TAGAATTTTCATTAAATTTCCTTTAAAGTATTAATTATAAAATCTAAGTCG
101987	'-'	4	1	NC_003912	0	0	NA	NA	NA	2	68470	'-'	CJE0048	tRNA-specific 2-thiouridylase MnmA	47	1017	0	1	0	0	1	0	0	0		CTTTACTCAAACTTGAAGTGATTTCTAAAGGAGATGAGTTAAAGTATAAAA
101987	'-'	4	1	NC_003912	0	0	NA	NA	NA	2	68470	'-'	CJE0049	lysine decarboxylase family protein	NA	606	0	0	1	0	1	0	0	0		CTTTACTCAAACTTGAAGTGATTTCTAAAGGAGATGAGTTAAAGTATAAAA
101987	'-'	4	1	NC_002163	1	1	18.85	7.37	2.31	2	69595	'-'	Cj0053c	tRNA-specific 2-thiouridylase MnmA	47	1017	0	1	0	0	1	0	0	0		CTTTACTCAAACTTGAAGTGATTTCTAAAGGAGATGAGTTAAAGTATAAAA
101987	'-'	4	1	NC_002163	1	1	18.85	7.37	2.31	2	69595	'-'	Cj0054c	putative lysine decarboxylase family protein	NA	606	0	0	1	0	1	0	0	0		CTTTACTCAAACTTGAAGTGATTTCTAAAGGAGATGAGTTAAAGTATAAAA
101987	'-'	4	1	NC_008787	0	0	NA	NA	NA	2	80242	'-'	CJJ81176_0090	tRNA-specific 2-thiouridylase MnmA	47	1017	0	1	0	0	1	0	0	0		CTTTACTCAAACTTGAAGTGATTTCTAAAGGAGATGAGTTAAAGTATAAAA
101987	'-'	4	1	NC_008787	0	0	NA	NA	NA	2	80242	'-'	CJJ81176_0091	lysine decarboxylase family protein	NA	606	0	0	1	0	1	0	0	0		CTTTACTCAAACTTGAAGTGATTTCTAAAGGAGATGAGTTAAAGTATAAAA
101987	'-'	4	1	NC_009839	0	0	NA	NA	NA	2	78714	'-'	C8J_0050	tRNA-specific 2-thiouridylase MnmA	47	1017	0	1	0	0	1	0	0	0		CTTTACTCAAACTTGAAGTGATTTCTAAAGGAGATGAGTTAAAGTATAAAA
101987	'-'	4	1	NC_009839	0	0	NA	NA	NA	2	78714	'-'	C8J_0051	lysine decarboxylase family protein	NA	606	0	0	1	0	1	0	0	0		CTTTACTCAAACTTGAAGTGATTTCTAAAGGAGATGAGTTAAAGTATAAAA
102235	'-'	4	2	NC_003912	1	1	35.95	2.1	2.24	2	68718	'-'	CJE0048	tRNA-specific 2-thiouridylase MnmA	295	1017	1	0	0	0	1	0	0	0		ATTTTTACCTCACGAGCAAAAACTTAATGATTTTGTAGAATATAATATTAC
102235	'-'	4	2	NC_003912	1	1	35.95	2.1	2.24	2	68718	'-'	CJE0049	lysine decarboxylase family protein	NA	606	0	0	1	0	1	0	0	0		ATTTTTACCTCACGAGCAAAAACTTAATGATTTTGTAGAATATAATATTAC
102235	'-'	4	2	NC_002163	0	0	NA	NA	NA	2	69843	'-'	Cj0053c	tRNA-specific 2-thiouridylase MnmA	295	1017	1	0	0	0	1	0	0	0		ATTTTTACCTCACGAGCAAAAACTTAATGATTTTGTAGAATATAATATTAC
102235	'-'	4	2	NC_002163	0	0	NA	NA	NA	2	69843	'-'	Cj0054c	putative lysine decarboxylase family protein	NA	606	0	0	1	0	1	0	0	0		ATTTTTACCTCACGAGCAAAAACTTAATGATTTTGTAGAATATAATATTAC
102235	'-'	4	2	NC_008787	1	0	25.04	1.94	1.25	2	80490	'-'	CJJ81176_0090	tRNA-specific 2-thiouridylase MnmA	295	1017	1	0	0	0	1	0	0	0		ATTTTTACCTCATGAGCAAAAACTTAATGAATTTGTAGAATATAATATTAC
102235	'-'	4	2	NC_008787	1	0	25.04	1.94	1.25	2	80490	'-'	CJJ81176_0091	lysine decarboxylase family protein	NA	606	0	0	1	0	1	0	0	0		ATTTTTACCTCATGAGCAAAAACTTAATGAATTTGTAGAATATAATATTAC
102235	'-'	4	2	NC_009839	0	0	NA	NA	NA	2	78962	'-'	C8J_0050	tRNA-specific 2-thiouridylase MnmA	295	1017	1	0	0	0	1	0	0	0		ATTTTTACCTCACGAGCAAAAACTTAATGATTTTGTAGAATATAATATTAC
102235	'-'	4	2	NC_009839	0	0	NA	NA	NA	2	78962	'-'	C8J_0051	lysine decarboxylase family protein	NA	606	0	0	1	0	1	0	0	0		ATTTTTACCTCACGAGCAAAAACTTAATGATTTTGTAGAATATAATATTAC
102567	'-'	3	3	NC_003912	1	1	146.4	2.25	4.76	1	69050	'-'	CJE0049	lysine decarboxylase family protein	22	606	1	0	0	0	1	0	0	0		AAACTTATATAATAAAGAACTTATTATAAATTTTTAGCTAGAATGGAATTT
102567	'-'	3	3	NC_002163	1	1	277.56	1.97	4.29	1	70175	'-'	Cj0054c	putative lysine decarboxylase family protein	22	606	1	0	0	0	1	0	0	0		AAACTTATATAATAAAGAACTTATTATAAATTTTTAGCTAGAATGGAATTT
102567	'-'	3	3	NC_008787	1	1	195.2	2.14	4.06	1	80822	'-'	CJJ81176_0091	lysine decarboxylase family protein	22	606	1	0	0	0	1	0	0	0		AAACTTATATAATAAAGAACTTATTATAAATTTTTAGCTAGAATGGAATTT
102599	'-'	3	3	NC_003912	1	1	5.52	14	10.12	1	69082	'-'	CJE0049	lysine decarboxylase family protein	54	606	0	1	0	0	1	0	0	0		AAATTCCTAATCTTAATAAAATAAACCTATTAAAACTTATATAATAAAGAA
102599	'-'	3	3	NC_002163	1	1	7.39	4	7.66	1	70207	'-'	Cj0054c	putative lysine decarboxylase family protein	54	606	0	1	0	0	1	0	0	0		AAATTCCTAATCTTAATAAAATAAACCTATTAAAACTTATATAATAAAGAA
102599	'-'	3	3	NC_008787	1	1	4.67	>100	5.27	1	80854	'-'	CJJ81176_0091	lysine decarboxylase family protein	54	606	0	1	0	0	1	0	0	0		AAATTCCTAATCTTAATAAAATAAACCTATTAAAACTTATATAATAAAGAA
102950	'-'	2	2	NC_002163	1	1	22.61	6.62	2.34	1	70558	'-'	Cj0055c	hypothetical protein	NA	825	0	0	1	0	1	0	0	0		AATACATAGATTTTAAGCAAAGATACGATGAATTTGTGAAAGAATACGAAA
102950	'-'	2	2	NC_008787	1	0	14.11	10.44	0.85	1	81205	'-'	CJJ81176_0092	hypothetical protein	NA	789	0	0	1	0	1	0	0	0		AATACATAGATTTTAAGCAAAGACACGATGAATTTGTGAAAGAATACGAAA
103427	'+'	2	1	NC_002163	0	0	NA	NA	NA	1	71035	'+'	Cj0055c	hypothetical protein	NA	825	0	0	0	1	1	0	0	1		AAAATCAATATTTTTATCTTGTTTAAAATTTGAAGTGTTATAATCATAGTT
103427	'+'	2	1	NC_008787	1	1	4.48	4	4.05	1	81682	'+'	CJJ81176_0092	hypothetical protein	NA	789	0	0	0	1	1	0	0	1		AAAATCAATATTTTTATCTTGTTTAAAATTTGAAGTGTTATAATCATAGTT
103427	'+'	2	1	NC_008787	1	1	4.48	4	4.05	1	81682	'+'	CJJ81176_0093	hypothetical protein	NA	594	0	0	0	1	1	0	0	1		AAAATCAATATTTTTATCTTGTTTAAAATTTGAAGTGTTATAATCATAGTT
103780	'+'	1	1	NC_003912	1	1	30.98	15.6	11.28	1	69694	'+'	CJE0051	hypothetical protein	NA	993	0	0	0	1	1	0	0	1		AATCCAGTAAAGAAAGTCATAAAAATACCACTTTTTGTTATAGTTTTATCA
104659	'-'	3	2	NC_003912	0	0	NA	NA	NA	2	70569	'-'	CJE0051	hypothetical protein	273	993	1	0	0	0	1	0	0	0		TAACTGGCGATAACACTTTTTCAAATACATTTTTAGGTTATACAGTAAAAA
104659	'-'	3	2	NC_003912	0	0	NA	NA	NA	2	70569	'-'	CJE0052	hypothetical protein	NA	273	0	0	1	0	1	0	0	0		TAACTGGCGATAACACTTTTTCAAATACATTTTTAGGTTATACAGTAAAAA
104659	'-'	3	2	NC_002163	1	1	32.51	3.28	3.48	2	71274	'-'	Cj0055c	hypothetical protein	176	825	1	0	0	0	1	0	0	0		GTATAGTGGGCGATGACCCTTATCGTAACTTTCTTGGATATACTGTGAAAA
104659	'-'	3	2	NC_002163	1	1	32.51	3.28	3.48	2	71274	'-'	Cj0056c	hypothetical protein	NA	417	0	0	1	0	1	0	0	0		GTATAGTGGGCGATGACCCTTATCGTAACTTTCTTGGATATACTGTGAAAA
104659	'-'	3	2	NC_008787	1	1	65.35	4.67	2.23	2	81920	'-'	CJJ81176_0092	hypothetical protein	211	789	1	0	0	0	1	0	0	0		GTATAGTGGGCGATGACCCTTATCGTAACTTTCTTGGATATACTGTGAAAA
104659	'-'	3	2	NC_008787	1	1	65.35	4.67	2.23	2	81920	'-'	CJJ81176_0093	hypothetical protein	NA	594	0	0	1	0	1	0	0	0		GTATAGTGGGCGATGACCCTTATCGTAACTTTCTTGGATATACTGTGAAAA
105193	'-'	2	2	NC_002163	1	1	163.73	4.16	3.02	1	71756	'-'	Cj0056c	hypothetical protein	185	417	1	0	0	0	1	0	0	0		AAATTCACTTAACTTTCAAAGCAAGATTAAACTTTTGCTAGAATAAGTCGA
105193	'-'	2	2	NC_008787	1	1	84.69	3.05	2.47	1	82401	'-'	CJJ81176_0093	hypothetical protein	85	594	1	0	0	0	1	0	0	0		AAATTCACTTAACTTTCAAAGCAAGATTAAACTTTTGCTAGAATAAGTCGA
105402	'-'	3	1	NC_003912	1	1	18.67	15.67	5.23	2	70926	'-'	CJE0053	hypothetical protein	46	204	1	0	0	0	1	0	0	1		AGCAATGAATGTTCCAAATAAAAAAATTTGATTTTAATATATAATTTATGA
105402	'-'	3	1	NC_003912	1	1	18.67	15.67	5.23	2	70926	'-'	CJE0054	HmcD domain-containing protein	NA	855	0	0	0	1	1	0	0	1		AGCAATGAATGTTCCAAATAAAAAAATTTGATTTTAATATATAATTTATGA
105402	'-'	3	1	NC_002163	0	0	NA	NA	NA	1	71909	'-'	Cj0057	putative periplasmic protein	NA	855	0	0	0	1	1	0	0	1		AATTTAATCCTTGATATTGAAAAGTTTATTATTCTAAGATAAAATATTTTA
105402	'-'	3	1	NC_008787	0	0	NA	NA	NA	1	82554	'-'	CJJ81176_0093	hypothetical protein	238	594	0	1	0	0	1	0	0	0		AATTTAATCCTTGATATTGAAAAGTTTATTATTCTAAGATAAAATATTTTA
105428	'+'	3	2	NC_003912	0	0	NA	NA	NA	2	70950	'+'	CJE0054	HmcD domain-containing protein	63	855	1	0	0	0	1	0	0	1		CTATTTTACTCTTTATTTGAATAATATCATAAATTATATATTAAAATCAAA
105428	'+'	3	2	NC_003912	0	0	NA	NA	NA	2	70950	'+'	CJE0053	hypothetical protein	NA	204	0	0	0	1	1	0	0	1		CTATTTTACTCTTTATTTGAATAATATCATAAATTATATATTAAAATCAAA
105428	'+'	3	2	NC_002163	1	1	32.89	>100	4.74	1	71935	'+'	Cj0057	putative periplasmic protein	70	855	1	0	0	0	1	0	0	0		GCAAGTAAAAATATTTAAAGATTTTAAAATATTTTATCTTAGAATAATAAA
105428	'+'	3	2	NC_008787	1	1	57.29	90	4.58	1	82580	'+'	CJJ81176_0094	HmcD domain-containing protein	280	645	1	0	0	0	1	0	0	0		GCAAGTAAAAATATTTAAAGATTTTAAAATATTTTATCTTAGAATAATAAA
105845	'+'	3	1	NC_003912	1	1	5.73	>100	5.58	1	71359	'+'	CJE0054	HmcD domain-containing protein	NA	855	0	0	1	0	1	0	0	0		ATATACAAACTTTTTTACAAATGAGTATTCTAGTAAAAACAGAATAGGTTT
105845	'+'	3	1	NC_002163	0	0	NA	NA	NA	1	72351	'+'	Cj0057	putative periplasmic protein	NA	855	0	0	1	0	1	0	0	0		ATATACAAATTTTTTCACAAATGCATATTCCCATAAAGATCGCATAGGATT
105845	'+'	3	1	NC_008787	0	0	NA	NA	NA	1	82996	'+'	CJJ81176_0094	HmcD domain-containing protein	NA	645	0	0	1	0	1	0	0	0		ATATACAAATTTTTTCACAAATGCATATTCCCATAAAGATCGCATAGGATT
106036	'+'	3	1	NC_003912	0	0	NA	NA	NA	1	71550	'+'	CJE0054	HmcD domain-containing protein	NA	855	0	0	1	0	1	0	0	0		TACAAGCTAGTCTAAGGGGATATAGCGATCCTGTTGTATATAGCATTTATA
106036	'+'	3	1	NC_002163	1	1	8.13	>100	7.18	1	72542	'+'	Cj0057	putative periplasmic protein	NA	855	0	0	1	0	1	0	0	0		TACAAGCTAGTTTAAGGGGATATAGCGATCCTGTAGTTTATAGTATTTATA
106036	'+'	3	1	NC_008787	0	0	NA	NA	NA	1	83187	'+'	CJJ81176_0094	HmcD domain-containing protein	NA	645	0	0	1	0	1	0	0	0		TACAAGCTAGTTTAAGGGGATATAGCGATCCTGTGGTTTATAGTATTTATA
106059	'+'	3	1	NC_003912	0	0	NA	NA	NA	2	71573	'+'	CJE0055	peptidase family protein	279	597	1	0	0	0	1	0	0	0		AGCGATCCTGTTGTATATAGCATTTATACCGGCTTTGGTTATAACCAATCA
106059	'+'	3	1	NC_003912	0	0	NA	NA	NA	2	71573	'+'	CJE0054	HmcD domain-containing protein	NA	855	0	0	1	0	1	0	0	0		AGCGATCCTGTTGTATATAGCATTTATACCGGCTTTGGTTATAACCAATCA
106059	'+'	3	1	NC_002163	0	0	NA	NA	NA	2	72565	'+'	Cj0058	putative peptidase C39 family protein	279	600	1	0	0	0	1	0	0	0		AGCGATCCTGTAGTTTATAGTATTTATACAGGGTTTGGTTATAATCAATCA
106059	'+'	3	1	NC_002163	0	0	NA	NA	NA	2	72565	'+'	Cj0057	putative periplasmic protein	NA	855	0	0	1	0	1	0	0	0		AGCGATCCTGTAGTTTATAGTATTTATACAGGGTTTGGTTATAATCAATCA
106059	'+'	3	1	NC_008787	1	1	8.47	5.75	3.88	2	83210	'+'	CJJ81176_0095	peptidase family protein	279	204	1	0	0	0	1	0	0	0		AGCGATCCTGTGGTTTATAGTATTTATACAGGATTTGGTTATAATCAATCA
106059	'+'	3	1	NC_008787	1	1	8.47	5.75	3.88	2	83210	'+'	CJJ81176_0094	HmcD domain-containing protein	NA	645	0	0	1	0	1	0	0	0		AGCGATCCTGTGGTTTATAGTATTTATACAGGATTTGGTTATAATCAATCA
106405	'-'	3	1	NC_003912	1	1	54.92	25.6	8.83	1	71919	'-'	CJE0054	HmcD domain-containing protein	NA	855	0	0	0	1	1	0	0	1		AAGTTTGCCTTATTACTCTTTCGTTTTTAATTTCTTGATAGGATTTAACTA
106405	'-'	3	1	NC_003912	1	1	54.92	25.6	8.83	1	71919	'-'	CJE0055	peptidase family protein	NA	597	0	0	0	1	1	0	0	1		AAGTTTGCCTTATTACTCTTTCGTTTTTAATTTCTTGATAGGATTTAACTA
106405	'-'	3	1	NC_002163	0	0	NA	NA	NA	1	72911	'-'	Cj0057	putative periplasmic protein	NA	855	0	0	0	1	1	0	0	1		AAGTTTGTCTTATTACTCTTTCGTTTTTAATTTCTTGATAAGACTTAACTA
106405	'-'	3	1	NC_002163	0	0	NA	NA	NA	1	72911	'-'	Cj0058	putative peptidase C39 family protein	NA	600	0	0	0	1	1	0	0	1		AAGTTTGTCTTATTACTCTTTCGTTTTTAATTTCTTGATAAGACTTAACTA
106405	'-'	3	1	NC_008787	0	0	NA	NA	NA	1	83556	'-'	CJJ81176_0094	HmcD domain-containing protein	NA	645	0	0	0	1	1	0	0	1		AAGTTTGTCTTATTACTCTTTCGTTTTTAATTTCTTGATAAGACTTAACTA
106405	'-'	3	1	NC_008787	0	0	NA	NA	NA	1	83556	'-'	CJJ81176_0095	peptidase family protein	NA	204	0	0	0	1	1	0	0	1		AAGTTTGTCTTATTACTCTTTCGTTTTTAATTTCTTGATAAGACTTAACTA
106735	'+'	3	3	NC_003912	1	1	24.19	9.25	9.83	1	72246	'+'	CJE0055	peptidase family protein	NA	597	0	0	1	0	1	0	0	0		TGTAAAAATTGAAGATGATCCACGCTTTCCACATTTTGTTATAATTATCAA
106735	'+'	3	3	NC_002163	1	1	22.91	15.5	9.79	1	73241	'+'	Cj0058	putative peptidase C39 family protein	NA	600	0	0	1	0	1	0	0	0		TGTAAAAATTGAAGATGATCCACGCTTTCCACATTTTGTTATAATTATCAA
106735	'+'	3	3	NC_008787	1	1	24.91	11	11.75	1	83885	'+'	CJJ81176_0096	peptidase family protein	NA	390	0	0	1	0	1	0	0	0		TGTAAAAATTGAAGATGATCCACGCTTTCCACATTTTGTTATAATTATCAA
107562	'+'	4	4	NC_003912	1	1	9.09	>100	12.6	1	72988	'+'	CJE0056	flagellar motor switch protein FliY	NA	822	0	0	0	1	1	0	0	1		AAAATCTACGCTTTCAGGCACAAATTCACAAGATTCTATGCTAAAATCCAT
107562	'+'	4	4	NC_002163	1	1	10.99	36.5	>100	1	73983	'+'	Cj0059c	flagellar motor switch protein FliY	NA	843	0	0	0	1	1	0	0	1		AAAATCTACGCTTTCAGGCACAAATTCACAAGATTCTATGCTAAAATCCAT
107562	'+'	4	4	NC_008787	1	1	20.42	>100	14.43	1	84627	'+'	CJJ81176_0097	flagellar motor switch protein FliY	NA	822	0	0	0	1	1	0	0	1		AAAATCTACGCTTTCAGGCACAAATTCACAAGATTCTATGCTAAAATCCAT
107562	'+'	4	4	NC_009839	1	1	12.41	>100	19.05	1	79832	'+'	C8J_0052	flagellar motor switch protein FliY	NA	843	0	0	0	1	1	0	0	1		AAAATCTACGCTTTCAGGCACAAATTCACAAGATTCTATGCTAAAATCCAT
108024	'-'	4	4	NC_003912	1	0	27.16	65	1.24	2	73450	'-'	CJE0056	flagellar motor switch protein FliY	132	822	1	0	0	0	1	0	0	0		TTAGCACAAATTGGATTGCATCGTTTTAGAAAATCTATTAAAATTTTAGAA
108024	'-'	4	4	NC_003912	1	0	27.16	65	1.24	2	73450	'-'	CJE0057	flagellar motor switch protein FliM	NA	1080	0	0	1	0	1	0	0	0		TTAGCACAAATTGGATTGCATCGTTTTAGAAAATCTATTAAAATTTTAGAA
108024	'-'	4	4	NC_002163	1	0	26.98	25.33	1.37	2	74445	'-'	Cj0059c	flagellar motor switch protein FliY	111	843	1	0	0	0	1	0	0	0		TTAGCACAAATTGGATTGCATCGTTTTAGAAAATCTATTAAAATTTTAGAA
108024	'-'	4	4	NC_002163	1	0	26.98	25.33	1.37	2	74445	'-'	Cj0060c	flagellar motor switch protein FliM	NA	1080	0	0	1	0	1	0	0	0		TTAGCACAAATTGGATTGCATCGTTTTAGAAAATCTATTAAAATTTTAGAA
108024	'-'	4	4	NC_008787	1	1	31.88	15.5	2.11	2	85089	'-'	CJJ81176_0097	flagellar motor switch protein FliY	132	822	1	0	0	0	1	0	0	0		TTAGCACAAATTGGATTGCATCGTTTTAGAAAATCTATTAAAATTTTAGAA
108024	'-'	4	4	NC_008787	1	1	31.88	15.5	2.11	2	85089	'-'	CJJ81176_0098	flagellar motor switch protein FliM	NA	1080	0	0	1	0	1	0	0	0		TTAGCACAAATTGGATTGCATCGTTTTAGAAAATCTATTAAAATTTTAGAA
108024	'-'	4	4	NC_009839	1	0	17.19	19	1.48	2	80294	'-'	C8J_0052	flagellar motor switch protein FliY	111	843	1	0	0	0	1	0	0	0		TTAGCACAAATTGGATTGCATCGTTTTAGAAAATCTATTAAAATTTTAGAA
108024	'-'	4	4	NC_009839	1	0	17.19	19	1.48	2	80294	'-'	C8J_0053	flagellar motor switch protein FliM	NA	1080	0	0	1	0	1	0	0	0		TTAGCACAAATTGGATTGCATCGTTTTAGAAAATCTATTAAAATTTTAGAA
108272	'-'	4	4	NC_003912	1	0	32.4	6.86	1.83	1	73698	'-'	CJE0057	flagellar motor switch protein FliM	NA	1080	0	0	1	0	1	0	0	0		ATTTAGAAAGTATATTAAGCCGTTTAGCAAACCGTGATATTATGATGGGTG
108272	'-'	4	4	NC_002163	1	0	17.34	5.31	1.2	1	74693	'-'	Cj0060c	flagellar motor switch protein FliM	NA	1080	0	0	1	0	1	0	0	0		ATTTAGAAAGTATATTAAGCCGTTTAGCAAACCGTGATATTATGATGGGTG
108272	'-'	4	4	NC_008787	1	0	26.31	11.33	1.25	1	85337	'-'	CJJ81176_0098	flagellar motor switch protein FliM	NA	1080	0	0	1	0	1	0	0	0		ATTTAGAAAGTATATTGAGCCGTTTAGCAAACCGTGATATTATGATGGGTG
108272	'-'	4	4	NC_009839	1	1	91.66	22.33	3.19	1	80542	'-'	C8J_0053	flagellar motor switch protein FliM	NA	1080	0	0	1	0	1	0	0	0		ATTTAGAAAGTATATTGAGCCGTTTAGCAAACCGTGATATTATGATGGGTG
111840	'+'	4	4	NC_003912	1	1	44.56	22	13.38	1	77266	'+'	CJE0061	flagellar biosynthesis regulator FlhF	NA	1455	0	0	0	1	1	0	0	1		TTTTTCAAATTGCTTTTCAAAATTTTCTATTTTTTTATTATAATTTGGATT
111840	'+'	4	4	NC_002163	1	1	41.02	5.44	11.02	1	78261	'+'	Cj0064c	flagellar biosynthesis regulator FlhF	NA	1455	0	0	0	1	1	0	0	1		TTTTTCAAATTGCTTTTCAAAATTTTCTATTTTTTTATTATAATTTGGATT
111840	'+'	4	4	NC_008787	1	1	58.78	4.93	15.81	1	88905	'+'	CJJ81176_0102	flagellar biosynthesis regulator FlhF	NA	1455	0	0	0	1	1	0	0	1		TTTTTCAAATTGCTTTTCAAAATTTTCTATTTTTTTATTATAATTTGGATT
111840	'+'	4	4	NC_009839	1	1	20.53	5.3	14.12	1	84110	'+'	C8J_0057	flagellar biosynthesis regulator FlhF	NA	1455	0	0	0	1	1	0	0	1		TTTTTCAAATTGCTTTTCAAAATTTTCTATTTTTTTATTATAATTTGGATT
112270	'+'	4	4	NC_003912	1	1	3.56	>100	9.86	1	77696	'+'	CJE0061	flagellar biosynthesis regulator FlhF	NA	1455	0	0	0	1	1	0	0	1		CTGCGATTTAAGGTTTTAGGACGAATTTGTTTATTTGTTATAATTAAAGCT
112270	'+'	4	4	NC_003912	1	1	3.56	>100	9.86	1	77696	'+'	CJE0062	2-amino-4-hydroxy-6-hydroxymethyldihydropteridine pyrophosphokinase	NA	474	0	0	0	1	1	0	0	1		CTGCGATTTAAGGTTTTAGGACGAATTTGTTTATTTGTTATAATTAAAGCT
112270	'+'	4	4	NC_002163	1	1	4.07	>100	12.48	1	78691	'+'	Cj0064c	flagellar biosynthesis regulator FlhF	NA	1455	0	0	0	1	1	0	0	1		CTGCGATTTAAGGTTTTAGGACGAATTTGTTTATTTGTTATAATTAAAGCT
112270	'+'	4	4	NC_002163	1	1	4.07	>100	12.48	1	78691	'+'	Cj0065c	putative 2-amino-4-hydroxy-6-hydroxymethyldihydropteridine pyrophosphokinase	NA	474	0	0	0	1	1	0	0	1		CTGCGATTTAAGGTTTTAGGACGAATTTGTTTATTTGTTATAATTAAAGCT
112270	'+'	4	4	NC_008787	1	1	4.98	>100	28.19	1	89335	'+'	CJJ81176_0102	flagellar biosynthesis regulator FlhF	NA	1455	0	0	0	1	1	0	0	1		CTGCGATTTAAGGTTTTAGGACGAATTTGTTTATTTGTTATAATTAAAGCT
112270	'+'	4	4	NC_008787	1	1	4.98	>100	28.19	1	89335	'+'	CJJ81176_0103	2-amino-4-hydroxy-6-hydroxymethyldihydropteridine pyrophosphokinase	NA	474	0	0	0	1	1	0	0	1		CTGCGATTTAAGGTTTTAGGACGAATTTGTTTATTTGTTATAATTAAAGCT
112270	'+'	4	4	NC_009839	1	1	2.39	>100	11.91	1	84540	'+'	C8J_0057	flagellar biosynthesis regulator FlhF	NA	1455	0	0	0	1	1	0	0	1		CTGCGATTTAAGGTTTTAGGACGAATTTGTTTATTTGTTATAATTAAAGCT
112270	'+'	4	4	NC_009839	1	1	2.39	>100	11.91	1	84540	'+'	C8J_0058	2-amino-4-hydroxy-6-hydroxymethyldihydropteridine pyrophosphokinase	NA	474	0	0	0	1	1	0	0	1		CTGCGATTTAAGGTTTTAGGACGAATTTGTTTATTTGTTATAATTAAAGCT
112313	'+'	4	4	NC_003912	1	1	7.64	2.8	43.83	1	77739	'+'	CJE0061	flagellar biosynthesis regulator FlhF	NA	1455	0	0	0	1	1	0	0	1		TTAAAGCTTTATCTCCGTAATCTTCTTTTACTTTGGGTATAATTTGTTCTG
112313	'+'	4	4	NC_003912	1	1	7.64	2.8	43.83	1	77739	'+'	CJE0062	2-amino-4-hydroxy-6-hydroxymethyldihydropteridine pyrophosphokinase	NA	474	0	0	0	1	1	0	0	1		TTAAAGCTTTATCTCCGTAATCTTCTTTTACTTTGGGTATAATTTGTTCTG
112313	'+'	4	4	NC_002163	1	1	18.48	3.15	21.84	1	78734	'+'	Cj0064c	flagellar biosynthesis regulator FlhF	NA	1455	0	0	0	1	1	0	0	1		TTAAAGCTTTATCTCCGTAATCTTCTTTTACTTTGGGTATAATTTGTTCTG
112313	'+'	4	4	NC_002163	1	1	18.48	3.15	21.84	1	78734	'+'	Cj0065c	putative 2-amino-4-hydroxy-6-hydroxymethyldihydropteridine pyrophosphokinase	NA	474	0	0	0	1	1	0	0	1		TTAAAGCTTTATCTCCGTAATCTTCTTTTACTTTGGGTATAATTTGTTCTG
112313	'+'	4	4	NC_008787	1	1	4.46	1.75	4.96	1	89378	'+'	CJJ81176_0102	flagellar biosynthesis regulator FlhF	NA	1455	0	0	0	1	1	0	0	1		TTAAAGCTTTATTTCCGTAATCTTCTTTTACTTTGGGTATAATTTGTTCTG
112313	'+'	4	4	NC_008787	1	1	4.46	1.75	4.96	1	89378	'+'	CJJ81176_0103	2-amino-4-hydroxy-6-hydroxymethyldihydropteridine pyrophosphokinase	NA	474	0	0	0	1	1	0	0	1		TTAAAGCTTTATTTCCGTAATCTTCTTTTACTTTGGGTATAATTTGTTCTG
112313	'+'	4	4	NC_009839	1	1	8.59	4.6	18.64	1	84583	'+'	C8J_0057	flagellar biosynthesis regulator FlhF	NA	1455	0	0	0	1	1	0	0	1		TTAAAGCTTTATCTCCGTAATCTTCTTTTACTTTGGGTATAATTTGTTCTG
112313	'+'	4	4	NC_009839	1	1	8.59	4.6	18.64	1	84583	'+'	C8J_0058	2-amino-4-hydroxy-6-hydroxymethyldihydropteridine pyrophosphokinase	NA	474	0	0	0	1	1	0	0	1		TTAAAGCTTTATCTCCGTAATCTTCTTTTACTTTGGGTATAATTTGTTCTG
113344	'-'	4	4	NC_003912	1	1	2344.1	>100	10.71	2	78770	'-'	CJE0063	3-dehydroquinate dehydratase	29	480	1	0	0	0	1	0	0	1		CAAAAATTACATTGTAGCAAAAATTTATTTTTAAAATGTTATAATAAAAGG
113344	'-'	4	4	NC_003912	1	1	2344.1	>100	10.71	2	78770	'-'	CJE0064	chlorohydrolase	NA	1230	0	0	0	1	1	0	0	1		CAAAAATTACATTGTAGCAAAAATTTATTTTTAAAATGTTATAATAAAAGG
113344	'-'	4	4	NC_002163	1	1	3374.02	>100	10.14	2	79765	'-'	Cj0066c	3-dehydroquinate dehydratase	29	480	1	0	0	0	1	0	0	1		CAAAAATTACATTGTAGCAAAAATTTATTTTTAAAATGTTATAATAAAAGG
113344	'-'	4	4	NC_002163	1	1	3374.02	>100	10.14	2	79765	'-'	Cj0067	chlorohydrolase	NA	1230	0	0	0	1	1	0	0	1		CAAAAATTACATTGTAGCAAAAATTTATTTTTAAAATGTTATAATAAAAGG
113344	'-'	4	4	NC_008787	1	1	2381.15	>100	9.35	2	90409	'-'	CJJ81176_0104	3-dehydroquinate dehydratase	29	480	1	0	0	0	1	0	0	1		CAAAAATTACATTGTAGCAAAAATTTATTTTTAAAATGTTATAATAAAAGG
113344	'-'	4	4	NC_008787	1	1	2381.15	>100	9.35	2	90409	'-'	CJJ81176_0105	chlorohydrolase	NA	1230	0	0	0	1	1	0	0	1		CAAAAATTACATTGTAGCAAAAATTTATTTTTAAAATGTTATAATAAAAGG
113344	'-'	4	4	NC_009839	1	1	1860.4	>100	13.26	2	85614	'-'	C8J_0059	3-dehydroquinate dehydratase	29	480	1	0	0	0	1	0	0	1		CAAAAATTACATTGTAGCAAAAATTTATTTTTAAAATGTTATAATAAAAGG
113344	'-'	4	4	NC_009839	1	1	1860.4	>100	13.26	2	85614	'-'	C8J_0060	chlorohydrolase	NA	1230	0	0	0	1	1	0	0	1		CAAAAATTACATTGTAGCAAAAATTTATTTTTAAAATGTTATAATAAAAGG
113389	'+'	4	4	NC_003912	1	1	385.31	3.1	12.56	2	78815	'+'	CJE0064	chlorohydrolase	17	1230	1	0	0	0	1	0	0	1		TTTAACCTTTTATTATAACATTTTAAAAATAAATTTTTGCTACAATGTAAT
113389	'+'	4	4	NC_003912	1	1	385.31	3.1	12.56	2	78815	'+'	CJE0063	3-dehydroquinate dehydratase	NA	480	0	0	0	1	1	0	0	1		TTTAACCTTTTATTATAACATTTTAAAAATAAATTTTTGCTACAATGTAAT
113389	'+'	4	4	NC_002163	1	1	306.76	2.47	11.04	2	79810	'+'	Cj0067	chlorohydrolase	17	1230	1	0	0	0	1	0	0	1		TTTAACCTTTTATTATAACATTTTAAAAATAAATTTTTGCTACAATGTAAT
113389	'+'	4	4	NC_002163	1	1	306.76	2.47	11.04	2	79810	'+'	Cj0066c	3-dehydroquinate dehydratase	NA	480	0	0	0	1	1	0	0	1		TTTAACCTTTTATTATAACATTTTAAAAATAAATTTTTGCTACAATGTAAT
113389	'+'	4	4	NC_008787	1	1	284.94	2.32	10.34	2	90454	'+'	CJJ81176_0105	chlorohydrolase	17	1230	1	0	0	0	1	0	0	1		TTTAACCTTTTATTATAACATTTTAAAAATAAATTTTTGCTACAATGTAAT
113389	'+'	4	4	NC_008787	1	1	284.94	2.32	10.34	2	90454	'+'	CJJ81176_0104	3-dehydroquinate dehydratase	NA	480	0	0	0	1	1	0	0	1		TTTAACCTTTTATTATAACATTTTAAAAATAAATTTTTGCTACAATGTAAT
113389	'+'	4	4	NC_009839	1	1	282.14	3.02	13.58	2	85659	'+'	C8J_0060	chlorohydrolase	17	1230	1	0	0	0	1	0	0	1		TTTAACCTTTTATTATAACATTTTAAAAATAAATTTTTGCTACAATGTAAT
113389	'+'	4	4	NC_009839	1	1	282.14	3.02	13.58	2	85659	'+'	C8J_0059	3-dehydroquinate dehydratase	NA	480	0	0	0	1	1	0	0	1		TTTAACCTTTTATTATAACATTTTAAAAATAAATTTTTGCTACAATGTAAT
114071	'+'	4	1	NC_003912	1	1	5.93	16	2.5	1	79497	'+'	CJE0064	chlorohydrolase	NA	1230	0	0	1	0	1	0	0	0		CAAAATTTACTAGTTAGTACGCATTTTTTAGAAAGTAAGGCTGAAAATATC
114071	'+'	4	1	NC_002163	0	0	NA	NA	NA	1	80492	'+'	Cj0067	chlorohydrolase	NA	1230	0	0	1	0	1	0	0	0		CAAAATTTACTAGCTAGTACGCATTTTTTAGAAAGTAAGGCTGAAAATATC
114071	'+'	4	1	NC_008787	0	0	NA	NA	NA	1	91136	'+'	CJJ81176_0105	chlorohydrolase	NA	1230	0	0	1	0	1	0	0	0		CAAAATTTACTAGCTAGTACGCATTTTTTAGAAAGTAAGGCTGAAAATATC
114071	'+'	4	1	NC_009839	0	0	NA	NA	NA	1	86341	'+'	C8J_0060	chlorohydrolase	NA	1230	0	0	1	0	1	0	0	0		CAAAATTTACTAGTTAGCACGCATTTTTTAGAAAGCAAGGCTGAAAATATC
114303	'+'	4	3	NC_003912	1	0	1.7	3	1.08	1	79729	'+'	CJE0064	chlorohydrolase	NA	1230	0	0	1	0	1	0	0	0		ATTGTGCATTTTCAAATCGCCTTTTAAGTCAAAAAAGCTTAGATTTAAAAA
114303	'+'	4	3	NC_002163	1	1	7.02	>100	3.32	1	80724	'+'	Cj0067	chlorohydrolase	NA	1230	0	0	1	0	1	0	0	0		ATTGTGCATTTTCAAATCGCCTTTTAAGTCAAAAAAGCTTAGATTTAAAAA
114303	'+'	4	3	NC_008787	1	1	19.94	>100	3.88	1	91368	'+'	CJJ81176_0105	chlorohydrolase	NA	1230	0	0	1	0	1	0	0	0		ATTGTGCATTTTCAAATCGCCTTTTAAGTCAAAAAAGCTTAGATTTAAAAA
114303	'+'	4	3	NC_009839	0	0	NA	NA	NA	1	86573	'+'	C8J_0060	chlorohydrolase	NA	1230	0	0	1	0	1	0	0	0		ATTGTGCATTTTCAAATCGCCTTTTAAGTCAAAAAAGCTTAGATTTAAAAA
114882	'+'	4	2	NC_003912	1	1	22.49	27.5	3.08	1	80308	'+'	CJE0065	signal peptide peptidase SppA%2C 36K type	NA	897	0	0	1	0	1	0	0	0		TAAAAATGATAGCAATATTAAAGGAGTGCTTTTTGTTATAGACTCTCCTGG
114882	'+'	4	2	NC_002163	0	0	NA	NA	NA	1	81303	'+'	Cj0068	protease	NA	897	0	0	1	0	1	0	0	0		TAAAAATGATAGCAATATCAAAGGAGTGCTTTTTGTTATAGACTCTCCTGG
114882	'+'	4	2	NC_008787	0	0	2.49	>100	0.53	1	91947	'+'	CJJ81176_0106	signal peptide peptidase SppA%2C 36K type	NA	897	0	0	1	0	1	0	0	0		TAAAAATGATAGCAATATCAAAGGAGTGCTTTTTGTTATAGACTCTCCTGG
114882	'+'	4	2	NC_009839	1	1	49.65	>100	5.58	1	87152	'+'	C8J_0061	signal peptide peptidase SppA%2C 36K type	NA	897	0	0	1	0	1	0	0	0		TAAAAATGATAGCAATATTAAAGGAGTGCTTTTTGTTGTAGACTCTCCTGG
115529	'+'	4	3	NC_003912	1	1	7.64	2.38	4.16	1	80955	'+'	CJE0066	hypothetical protein	142	957	0	1	0	0	1	0	0	0		TCGCTTATAAAACTAATAGCAGTTTTATAAACGCTAGATAAAATATATAAA
115529	'+'	4	3	NC_002163	1	1	21.07	2.6	3.34	1	81950	'+'	Cj0069	hypothetical protein	69	1032	0	1	0	0	1	0	0	0		TCGCTTATAAAACTAATAGCAGTTTTATAAACGCTAGATAAAATATATAAA
115529	'+'	4	3	NC_008787	1	1	12.45	1.81	7.74	1	92594	'+'	CJJ81176_0107	hypothetical protein	69	1032	0	1	0	0	1	0	0	0		TCGTTTATAAAACTAATAGCAGTTTTATAAGCGCTAGATAAAATATATAAA
115529	'+'	4	3	NC_009839	0	0	NA	NA	NA	1	87799	'+'	C8J_0062	hypothetical protein	69	1032	0	1	0	0	1	0	0	0		TCGCTTATAAGACTAATAGCAGTTTTATAAACGCTAGATAAAATATATAAA
115574	'+'	4	3	NC_003912	0	0	NA	NA	NA	1	81000	'+'	CJE0066	hypothetical protein	97	957	1	0	0	0	1	0	0	0		TATAAATATTTTTATTTAATTTTTGTAATATTTTTATGGAATAATTATTTA
115574	'+'	4	3	NC_002163	1	1	445.36	9.86	5.05	1	81995	'+'	Cj0069	hypothetical protein	24	1032	1	0	0	0	1	0	0	0		TATAAATATTTTTATTTAATTTTTGTAATATTTTTATGCAATAATTATTTA
115574	'+'	4	3	NC_008787	1	1	879.23	21.29	4.22	1	92639	'+'	CJJ81176_0107	hypothetical protein	24	1032	1	0	0	0	1	0	0	0		TATAAATATTTTTATTTAATTTTTGTAATATTTTTATGCAATAATTATTTA
115574	'+'	4	3	NC_009839	1	1	386.21	14.84	4.45	1	87844	'+'	C8J_0062	hypothetical protein	24	1032	1	0	0	0	1	0	0	0		TATAAATATTTTTATTTAATTTTTGTAATATTTTTATGCAATAATTATTTA
115576	'+'	4	1	NC_003912	1	1	405.25	2.11	5.14	1	81002	'+'	CJE0066	hypothetical protein	95	957	0	1	0	0	1	0	0	0		TAAATATTTTTATTTAATTTTTGTAATATTTTTATGGAATAATTATTTATA
115576	'+'	4	1	NC_002163	0	0	NA	NA	NA	1	81997	'+'	Cj0069	hypothetical protein	22	1032	0	1	0	0	1	0	0	0		TAAATATTTTTATTTAATTTTTGTAATATTTTTATGCAATAATTATTTATA
115576	'+'	4	1	NC_008787	0	0	NA	NA	NA	1	92641	'+'	CJJ81176_0107	hypothetical protein	22	1032	0	1	0	0	1	0	0	0		TAAATATTTTTATTTAATTTTTGTAATATTTTTATGCAATAATTATTTATA
115576	'+'	4	1	NC_009839	0	0	NA	NA	NA	1	87846	'+'	C8J_0062	hypothetical protein	22	1032	0	1	0	0	1	0	0	0		TAAATATTTTTATTTAATTTTTGTAATATTTTTATGCAATAATTATTTATA
115658	'-'	4	3	NC_003912	1	1	10.27	>100	10.36	1	81082	'-'	CJE0066	hypothetical protein	NA	957	0	0	0	1	1	0	0	1		CCAACCCTTAGCTTTTAAGGCATTTACCATAGGCATGGTATCTTTTCTATA
115658	'-'	4	3	NC_002163	1	1	3.56	>100	19.06	1	82079	'-'	Cj0069	hypothetical protein	NA	1032	0	0	0	1	1	0	0	1		CCAACCCTTAGCTTTTAAGGCATTTACCATAGGCATGGTATCTTTTCTATA
115658	'-'	4	3	NC_008787	1	1	8.49	>100	7.43	1	92723	'-'	CJJ81176_0107	hypothetical protein	NA	1032	0	0	0	1	1	0	0	1		CCAACCCTTAGCTTTTAAGGCATTTACCATAGGCATGGTATCTTTTCTATA
115658	'-'	4	3	NC_009839	0	0	NA	NA	NA	1	87928	'-'	C8J_0062	hypothetical protein	NA	1032	0	0	0	1	1	0	0	1		CCAACCCTTAGCTTTTAAGGCATTTACCATAGGCATAGTATCTTTTCTATA
115697	'+'	4	3	NC_003912	0	0	2.55	3	0.44	1	81121	'+'	CJE0066	hypothetical protein	NA	957	0	0	1	0	1	0	0	0		GTGAAGATGGCTATAGAAAAGATACCATGCCTATGGTAAATGCCTTAAAAG
115697	'+'	4	3	NC_002163	1	1	7.39	3	2.19	1	82118	'+'	Cj0069	hypothetical protein	NA	1032	0	0	1	0	1	0	0	0		GTGAAGATGGCTATAGAAAAGATACCATGCCTATGGTAAATGCCTTAAAAG
115697	'+'	4	3	NC_008787	1	0	10.96	3.75	1.28	1	92762	'+'	CJJ81176_0107	hypothetical protein	NA	1032	0	0	1	0	1	0	0	0		GTGAAGATGGCTATAGAAAAGATACCATGCCTATGGTAAATGCCTTAAAAG
115697	'+'	4	3	NC_009839	1	0	2.86	2.25	1.37	1	87967	'+'	C8J_0062	hypothetical protein	NA	1032	0	0	1	0	1	0	0	0		GTGAAGATGGTTATAGAAAAGATACTATGCCTATGGTAAATGCCTTAAAAG
115892	'+'	4	2	NC_003912	0	0	NA	NA	NA	1	81316	'+'	CJE0066	hypothetical protein	NA	957	0	0	1	0	1	0	0	0		TAAGAAAACTTTGTGCCGATAAGCTTGTAGGTATGCCTCATCCTGATGCTA
115892	'+'	4	2	NC_002163	0	0	NA	NA	NA	1	82313	'+'	Cj0069	hypothetical protein	NA	1032	0	0	1	0	1	0	0	0		TAAGAAAACTTTGTGCCGATAAGCTTGTAGGTATGCCTCATCCTGATGCTA
115892	'+'	4	2	NC_008787	1	0	10.21	3.56	1.35	1	92957	'+'	CJJ81176_0107	hypothetical protein	NA	1032	0	0	1	0	1	0	0	0		TAAGAAAACTTTGTGCCGATAAGCTTGTAGGCATGCCTCATCCTGATGCTA
115892	'+'	4	2	NC_009839	1	1	20.05	15	2.67	1	88162	'+'	C8J_0062	hypothetical protein	NA	1032	0	0	1	0	1	0	0	0		TAAGAAAACTTTGTGCCGATAAGCTTGTAGGTATGCCTCATCCTGATGCTA
116672	'+'	4	1	NC_003912	0	0	NA	NA	NA	1	82096	'+'	CJE0067	hypothetical protein	NA	159	0	0	0	1	1	0	0	1		AGGCTTAGTCTTTAAGCTTAATGTCCATTTTATTATTGCAAAATGGACATT
116672	'+'	4	1	NC_003912	0	0	NA	NA	NA	1	82096	'+'	CjNC11	CjNC11	NA	155	0	0	0	1	1	0	0	1		AGGCTTAGTCTTTAAGCTTAATGTCCATTTTATTATTGCAAAATGGACATT
116672	'+'	4	1	NC_002163	1	1	53.96	2.08	5.69	1	83093	'+'	Cj0070c	hypothetical protein	NA	159	0	0	0	1	1	0	0	1		AGGCTTAGTCTTTAAGCTTAATGTCCATTTTATTATTGTAAAATGGACATT
116672	'+'	4	1	NC_002163	1	1	53.96	2.08	5.69	1	83093	'+'	CjNC11	CjNC11	NA	155	0	0	0	1	1	0	0	1		AGGCTTAGTCTTTAAGCTTAATGTCCATTTTATTATTGTAAAATGGACATT
116672	'+'	4	1	NC_008787	0	0	NA	NA	NA	2	93737	'+'	CJJ81176_1709	hypothetical protein	NA	123	0	0	1	0	1	0	0	1		AGGCTTAGTCTTTAAGTTTAATGTCCATTTTATTATTGCAAAATGGACATT
116672	'+'	4	1	NC_008787	0	0	NA	NA	NA	2	93737	'+'	CjNC11	CjNC11	NA	155	0	0	0	1	1	0	0	1		AGGCTTAGTCTTTAAGTTTAATGTCCATTTTATTATTGCAAAATGGACATT
116672	'+'	4	1	NC_009839	0	0	NA	NA	NA	1	88942	'+'	C8J_0063	hypothetical protein	NA	186	0	0	0	1	1	0	0	1		AGGCTTAGTCTTTAAGTTTAATGTCCATTTTATTATTGCAAAATGGACATT
116672	'+'	4	1	NC_009839	0	0	NA	NA	NA	1	88942	'+'	CjNC11	CjNC11	NA	156	0	0	0	1	1	0	0	1		AGGCTTAGTCTTTAAGTTTAATGTCCATTTTATTATTGCAAAATGGACATT
116845	'-'	4	4	NC_003912	1	1	79.35	5.9	5.66	1	82268	'-'	CjNC11	CjNC11	0	155	1	0	0	0	1	0	0	0		AAAAAATATTCAGAAAATTTCTAATTAACTATTTATGCGTTAAAATAATAA
116845	'-'	4	4	NC_002163	1	1	90.55	10.8	4.93	1	83265	'-'	CjNC11	CjNC11	0	155	1	0	0	0	1	0	0	0		AAAAAATATTCAGAAAATTTCTAATTAACTATTTATGCGTTAAAATAATAA
116845	'-'	4	4	NC_008787	1	1	190.29	13.32	4.4	2	93909	'-'	CjNC11	CjNC11	0	155	1	0	0	0	1	0	0	1		AAAAAATATTCAGAAAATTTCTAATTAACTATTTATGCGTTAAAATAATAA
116845	'-'	4	4	NC_008787	1	1	190.29	13.32	4.4	2	93909	'-'	CJJ81176_1709	hypothetical protein	NA	123	0	0	0	1	1	0	0	1		AAAAAATATTCAGAAAATTTCTAATTAACTATTTATGCGTTAAAATAATAA
116845	'-'	4	4	NC_009839	1	1	196.21	4.31	4.04	1	89115	'-'	CjNC11	CjNC11	0	156	1	0	0	0	1	0	0	0		AAAAAATATTCAGAAAATTTCTAATTAACTATTTATGCGTTAAAATAATAA
117691	'+'	1	1	NC_009839	1	1	6.21	>100	>100	1	89961	'+'	C8J_0065	hypothetical protein	NA	648	0	0	0	1	1	0	0	1		TTACCTGTTTGGCGGTAGGAGTTGTTGGAGTGTTTTCGTATAATATTTCTT
117993	'+'	4	3	NC_003912	1	1	4.35	6.5	9.5	1	82774	'+'	CJE0068	pseudo	NA	566	0	0	0	1	1	0	0	1		TTACTAAAATGTTCTTTCATATAGTTAAAAAGTTCTGTTAAAATTTCTTTG
117993	'+'	4	3	NC_002163	1	1	2.48	3.67	6.08	1	83771	'+'	Cj0072c	pseudo	NA	602	0	0	0	1	1	0	0	1		TTACTAAAATGTTCTTTCATATAGTTAAAAAGTTCTGTTAAAATTTCTTTG
117993	'+'	4	3	NC_008787	0	0	NA	NA	NA	1	94415	'+'	CJJ81176_0109	hypothetical protein	NA	297	0	0	0	1	1	0	0	1		TTACTAAAATGTTCTTTCATATAGTTAAAAAGTTCTGTTAAAATTTCTTTG
117993	'+'	4	3	NC_009839	1	1	4.3	>100	24.31	1	90263	'+'	C8J_0065	hypothetical protein	NA	648	0	0	0	1	1	0	0	1		TTACTAAAATGTTCTTTCATATAGTTAAAAAGTTCTGTTAAAATTTCTTTT
118178	'-'	4	3	NC_003912	1	1	13.83	2.59	2.5	1	82958	'-'	CJE0068	pseudo	98	566	1	0	0	0	1	0	0	0		ATAATTTCTAATTAATAATATTTTAATAAAATATTATGTAATATTTCACTC
118178	'-'	4	3	NC_002163	0	0	NA	NA	NA	1	83955	'-'	Cj0072c	pseudo	62	602	1	0	0	0	1	0	0	0		ATAATTTCTAATTAATAATATTTTAATAAAATATTATGTAATATTTCACTC
118178	'-'	4	3	NC_008787	1	0	25.89	2.11	1.4	1	94599	'-'	CJJ81176_0109	hypothetical protein	41	297	1	0	0	0	1	0	0	0		ATAATTTCTAATTAATAATATTTTAATAAAATATTATGTAATATTTCACTC
118178	'-'	4	3	NC_009839	1	1	84.98	2.75	2.52	1	90447	'-'	C8J_0065	hypothetical protein	47	648	1	0	0	0	1	0	0	0		ATAATTTCTAATTAATAATATTTTAATAAAATATAATGTAATATTTCACTC
118189	'-'	4	2	NC_003912	0	0	NA	NA	NA	1	82969	'-'	CJE0068	pseudo	109	566	0	1	0	0	1	0	0	0		AAATAAAATAAATAATTTCTAATTAATAATATTTTAATAAAATATTATGTA
118189	'-'	4	2	NC_002163	0	0	NA	NA	NA	1	83966	'-'	Cj0072c	pseudo	73	602	0	1	0	0	1	0	0	0		AAATAAAATAAATAATTTCTAATTAATAATATTTTAATAAAATATTATGTA
118189	'-'	4	2	NC_008787	1	1	12.31	5.83	3.55	1	94610	'-'	CJJ81176_0109	hypothetical protein	52	297	0	1	0	0	1	0	0	0		AAATAAAATAAATAATTTCTAATTAATAATATTTTAATAAAATATTATGTA
118189	'-'	4	2	NC_009839	1	1	11.93	2.03	6.03	1	90458	'-'	C8J_0065	hypothetical protein	58	648	0	1	0	0	1	0	0	0		AAATAAAATAAATAATTTCTAATTAATAATATTTTAATAAAATATAATGTA
118241	'-'	4	1	NC_003912	0	0	NA	NA	NA	1	83021	'-'	CJE0068	pseudo	161	566	0	1	0	0	1	0	0	0		AAGTCTTAATTTTTAATATTAATTATATATATTTTTTATATTATACAAATA
118241	'-'	4	1	NC_002163	0	0	NA	NA	NA	1	84018	'-'	Cj0072c	pseudo	125	602	0	1	0	0	1	0	0	0		AAGTCTTAATTTTTAATATTAATTATATATATTTTTTATATTATACAAATA
118241	'-'	4	1	NC_008787	1	1	3.49	3.33	8.1	1	94662	'-'	CJJ81176_0109	hypothetical protein	104	297	0	1	0	0	1	0	0	0		AAGTCTTAATTTTTAATATTAATTATATATATTTTTTATATTATACAAATA
118241	'-'	4	1	NC_009839	0	0	NA	NA	NA	1	90510	'-'	C8J_0065	hypothetical protein	110	648	0	1	0	0	1	0	0	0		AAGTCTTAATTTTTAATATTAATTATATATATTTTTTATACTATACAAATA
121160	'-'	4	3	NC_003912	1	0	49.22	10.67	1.41	1	85940	'-'	CJE0071	hypothetical protein	25	741	1	0	0	0	1	0	0	0		TTGTTAGAAATTTTACTTTGCTTTTATTTTTACAGGATTAGAATATTTATC
121160	'-'	4	3	NC_002163	0	0	NA	NA	NA	1	86937	'-'	Cj0075c	putative oxidoreductase iron-sulfur subunit	25	741	1	0	0	0	1	0	0	0		TTGTTAGAAATTTTACTTTGCTTTTATTTTTACAGGATTAGAACATTTATC
121160	'-'	4	3	NC_008787	1	1	62.27	12.36	3.76	1	97581	'-'	CJJ81176_0112	hypothetical protein	25	741	1	0	0	0	1	0	0	0		TTGTTAGAAATTTTACTTTGCTTTTATTTTTACAGGATTAGAATATTTATC
121160	'-'	4	3	NC_009839	1	1	60.15	13.33	2.14	1	93427	'-'	C8J_0068	hypothetical protein	26	738	1	0	0	0	1	0	0	0		TTGTTGGAAATTTTACTTTGCTTTTATTTTTACAGGATTAGAATATTTATC
121962	'+'	4	1	NC_003912	0	0	NA	NA	NA	1	86742	'+'	CJE0072	L-lactate permease	NA	1698	0	0	0	1	1	0	0	1		CCAGTTGTGATATTGCTAAATTGTAAAGTAATACTTGTATAGCTTAAAATT
121962	'+'	4	1	NC_002163	0	0	NA	NA	NA	1	87738	'+'	Cj0076c	L-lactate permease	NA	1683	0	0	0	1	1	0	0	1		CCAGTTGTGATATTGCTAAATTGTAAAGTAATACTTGTATAGCTTAAAATT
121962	'+'	4	1	NC_008787	0	0	NA	NA	NA	1	98381	'+'	CJJ81176_0113	L-lactate permease	NA	1683	0	0	0	1	1	0	0	1		CCAGTTGTGATATTGCTAAATTGTAAAGTAATACTTGTATAGCTTAAAATT
121962	'+'	4	1	NC_009839	1	1	3.82	>100	3.81	1	94226	'+'	C8J_0069	L-lactate permease	NA	1683	0	0	0	1	1	0	0	1		CCAGTTGTGATATTACTAAATTGTAAAGTAATGCTTGTATAACTTAAAATA
122970	'-'	4	4	NC_003912	1	1	2822.34	3.05	6.75	1	87750	'-'	CJE0072	L-lactate permease	28	1698	1	0	0	0	1	0	0	0		TTACTCTATAATTCTTTTATTTTAATTTAATTTTTTGTTACAATAAATTTA
122970	'-'	4	4	NC_002163	1	1	5009.84	2.9	6.45	1	88746	'-'	Cj0076c	L-lactate permease	28	1683	1	0	0	0	1	0	0	0		TTGCTCTATAATTTTTTTATTTTAATGTAATTTTTTGTTACAATAAATTTA
122970	'-'	4	4	NC_008787	1	1	4974.01	3.2	4.52	1	99389	'-'	CJJ81176_0113	L-lactate permease	28	1683	1	0	0	0	1	0	0	0		TTGCTCTATAATTTTTTTATTTTAATGTAATTTTTTGTTACAATAAATTTA
122970	'-'	4	4	NC_009839	1	1	1520.01	3.39	4.06	1	95234	'-'	C8J_0069	L-lactate permease	28	1683	1	0	0	0	1	0	0	0		TTGCTCTATAATTTTTTTATTTTAATTTAATTTTTTGTTACAATAAATTTA
123009	'+'	4	2	NC_003912	0	0	NA	NA	NA	1	87789	'+'	CJE0072	L-lactate permease	NA	1698	0	0	0	1	1	0	0	1		ATTATTATGTATAAATTTATTGTAACAAAAAATTAAATTAAAATAAAAGAA
123009	'+'	4	2	NC_002163	1	1	2.59	>100	>100	1	88785	'+'	Cj0076c	L-lactate permease	NA	1683	0	0	0	1	1	0	0	1		ATTATTATGTATAAATTTATTGTAACAAAAAATTACATTAAAATAAAAAAA
123009	'+'	4	2	NC_008787	1	1	5.23	13.33	13.51	1	99428	'+'	CJJ81176_0113	L-lactate permease	NA	1683	0	0	0	1	1	0	0	1		ATTATTATGTATAAATTTATTGTAACAAAAAATTACATTAAAATAAAAAAA
123009	'+'	4	2	NC_009839	0	0	NA	NA	NA	1	95273	'+'	C8J_0069	L-lactate permease	NA	1683	0	0	0	1	1	0	0	1		ATTATTATGTATAAATTTATTGTAACAAAAAATTAAATTAAAATAAAAAAA
123069	'+'	4	2	NC_003912	0	0	NA	NA	NA	1	87849	'+'	CJE0073	cytolethal distending toxin%2C subunit C	NA	570	0	0	0	1	1	0	0	1		AAGGTAAATTACATTGTATTATTATTAATTATTTTGTGTATTTTAGTAATA
123069	'+'	4	2	NC_002163	0	0	NA	NA	NA	1	88845	'+'	Cj0077c	cytolethal distending toxin C	NA	570	0	0	0	1	1	0	0	1		AAGGTAAATTACATTGTATTATTATTAATTATTTTGTGTATTTTAGTAATA
123069	'+'	4	2	NC_008787	1	1	5.98	1.92	6.48	1	99488	'+'	CJJ81176_0114	cytolethal distending toxin%2C subunit C	NA	570	0	0	0	1	1	0	0	1		AAGGTAAATTACATTGTATTATTATTAATTATTTTGTGTATTTTAGTAATA
123069	'+'	4	2	NC_009839	1	1	4.3	3.25	9.53	1	95333	'+'	C8J_0070	cytolethal distending toxin	NA	570	0	0	0	1	1	0	0	1		AAAGTAAATTACATTGTATTGTTATTAATTATTTTGTGTATTTTAGTAATA
123078	'+'	4	2	NC_003912	0	0	NA	NA	NA	1	87858	'+'	CJE0073	cytolethal distending toxin%2C subunit C	NA	570	0	0	0	1	1	0	0	1		TACATTGTATTATTATTAATTATTTTGTGTATTTTAGTAATATCATAAATA
123078	'+'	4	2	NC_002163	0	0	NA	NA	NA	1	88854	'+'	Cj0077c	cytolethal distending toxin C	NA	570	0	0	0	1	1	0	0	1		TACATTGTATTATTATTAATTATTTTGTGTATTTTAGTAATATCATAAATA
123078	'+'	4	2	NC_008787	1	1	18.43	1.84	4.88	1	99497	'+'	CJJ81176_0114	cytolethal distending toxin%2C subunit C	NA	570	0	0	0	1	1	0	0	1		TACATTGTATTATTATTAATTATTTTGTGTATTTTAGTAATATCATAAATA
123078	'+'	4	2	NC_009839	1	1	20.53	2	9.96	1	95342	'+'	C8J_0070	cytolethal distending toxin	NA	570	0	0	0	1	1	0	0	1		TACATTGTATTGTTATTAATTATTTTGTGTATTTTAGTAATATCATAAATA
123617	'+'	4	4	NC_003912	1	1	15.01	20	2.66	1	88397	'+'	CJE0073	cytolethal distending toxin%2C subunit C	NA	570	0	0	0	1	1	0	0	1		AATTCCCGTTTCTAAGCTTCTTATAGAAACCATTTCGGTAAAATCTTTCAA
123617	'+'	4	4	NC_003912	1	1	15.01	20	2.66	1	88397	'+'	CJE0074	cytolethal distending toxin%2C subunit B	NA	798	0	0	0	1	1	0	0	1		AATTCCCGTTTCTAAGCTTCTTATAGAAACCATTTCGGTAAAATCTTTCAA
123617	'+'	4	4	NC_002163	1	1	12.94	9.75	3.95	1	89393	'+'	Cj0077c	cytolethal distending toxin C	NA	570	0	0	0	1	1	0	0	1		AATTCCCGTTTCTAAGCTTCTTATAGAAACCATTTCGGTAAAATCTTTCAA
123617	'+'	4	4	NC_002163	1	1	12.94	9.75	3.95	1	89393	'+'	Cj0078c	cytolethal distending toxin B	NA	798	0	0	0	1	1	0	0	1		AATTCCCGTTTCTAAGCTTCTTATAGAAACCATTTCGGTAAAATCTTTCAA
123617	'+'	4	4	NC_008787	1	0	11.46	12.5	1.47	1	100036	'+'	CJJ81176_0114	cytolethal distending toxin%2C subunit C	NA	570	0	0	0	1	1	0	0	1		AATTCCCGTTTCTAAGCTTCTTATAGAAACCATTTCGGTAAAATCTTTCAA
123617	'+'	4	4	NC_008787	1	0	11.46	12.5	1.47	1	100036	'+'	CJJ81176_0115	cytolethal distending toxin%2C subunit B	NA	798	0	0	0	1	1	0	0	1		AATTCCCGTTTCTAAGCTTCTTATAGAAACCATTTCGGTAAAATCTTTCAA
123617	'+'	4	4	NC_009839	1	0	12.41	>100	1.31	1	95881	'+'	C8J_0070	cytolethal distending toxin	NA	570	0	0	0	1	1	0	0	1		AATTCCCGTTTCTAAGCTTCTTATAGAAACCATTTCGGTAAAATCTTTCAA
123617	'+'	4	4	NC_009839	1	0	12.41	>100	1.31	1	95881	'+'	C8J_0071	cytolethal distending toxin%2C type I deoxyribonuclease-like protein	NA	798	0	0	0	1	1	0	0	1		AATTCCCGTTTCTAAGCTTCTTATAGAAACCATTTCGGTAAAATCTTTCAA
123773	'+'	4	2	NC_003912	1	1	11.46	4.8	7.72	1	88553	'+'	CJE0073	cytolethal distending toxin%2C subunit C	NA	570	0	0	0	1	1	0	0	1		GATCTGAAACTATATGAGATCTTAAACTTGCAAGCATTAAAATTGCAGCTA
123773	'+'	4	2	NC_003912	1	1	11.46	4.8	7.72	1	88553	'+'	CJE0074	cytolethal distending toxin%2C subunit B	NA	798	0	0	0	1	1	0	0	1		GATCTGAAACTATATGAGATCTTAAACTTGCAAGCATTAAAATTGCAGCTA
123773	'+'	4	2	NC_002163	1	1	4.34	15	3.4	1	89549	'+'	Cj0077c	cytolethal distending toxin C	NA	570	0	0	0	1	1	0	0	1		GATCTGAAACTATATGAGATCTTAAACTTGCAAGCATTAAAATCGCAGCTA
123773	'+'	4	2	NC_002163	1	1	4.34	15	3.4	1	89549	'+'	Cj0078c	cytolethal distending toxin B	NA	798	0	0	0	1	1	0	0	1		GATCTGAAACTATATGAGATCTTAAACTTGCAAGCATTAAAATCGCAGCTA
123773	'+'	4	2	NC_008787	0	0	NA	NA	NA	1	100192	'+'	CJJ81176_0114	cytolethal distending toxin%2C subunit C	NA	570	0	0	0	1	1	0	0	1		GATCTGAAACTATATGAGATCTTAAACTTGCAAGCATTAAAATCGCAGCTA
123773	'+'	4	2	NC_008787	0	0	NA	NA	NA	1	100192	'+'	CJJ81176_0115	cytolethal distending toxin%2C subunit B	NA	798	0	0	0	1	1	0	0	1		GATCTGAAACTATATGAGATCTTAAACTTGCAAGCATTAAAATCGCAGCTA
123773	'+'	4	2	NC_009839	0	0	NA	NA	NA	1	96037	'+'	C8J_0070	cytolethal distending toxin	NA	570	0	0	0	1	1	0	0	1		GATCCGAAACTATATGAGATCTTAAACTTGCAAGCATTAAAATCGCAGCTA
123773	'+'	4	2	NC_009839	0	0	NA	NA	NA	1	96037	'+'	C8J_0071	cytolethal distending toxin%2C type I deoxyribonuclease-like protein	NA	798	0	0	0	1	1	0	0	1		GATCCGAAACTATATGAGATCTTAAACTTGCAAGCATTAAAATCGCAGCTA
125324	'-'	4	3	NC_003912	0	0	NA	NA	NA	2	90104	'-'	CJE0075	cytolethal distending toxin%2C subunit A	30	807	1	0	0	0	1	0	0	1		ACATTTTTAAAAAGCGGAAAATTATAATGAAATTTATGTTATTATTTTCTT
125324	'-'	4	3	NC_003912	0	0	NA	NA	NA	2	90104	'-'	CJE0076	hypothetical protein	NA	270	0	0	0	1	1	0	0	1		ACATTTTTAAAAAGCGGAAAATTATAATGAAATTTATGTTATTATTTTCTT
125324	'-'	4	3	NC_002163	1	1	8.13	2.83	3.86	2	91100	'-'	Cj0079c	cytolethal distending toxin A	30	807	1	0	0	0	1	0	0	1		ACATTTTTAAAAAGCGGAAAATTATAATGAAATTTATGTTATTATTTTCTT
125324	'-'	4	3	NC_002163	1	1	8.13	2.83	3.86	2	91100	'-'	Cj0080	hypothetical protein	NA	270	0	0	0	1	1	0	0	1		ACATTTTTAAAAAGCGGAAAATTATAATGAAATTTATGTTATTATTTTCTT
125324	'-'	4	3	NC_008787	1	1	5.98	2.22	2.53	2	101743	'-'	CJJ81176_0116	cytolethal distending toxin%2C subunit A	30	807	1	0	0	0	1	0	0	1		ACATTTTTAAAAAGCGGAAAATTATAATGAAATTTATGTTATTATTTTCTT
125324	'-'	4	3	NC_008787	1	1	5.98	2.22	2.53	2	101743	'-'	CJJ81176_0117	hypothetical protein	NA	270	0	0	0	1	1	0	0	1		ACATTTTTAAAAAGCGGAAAATTATAATGAAATTTATGTTATTATTTTCTT
125324	'-'	4	3	NC_009839	1	1	3.82	2.25	4.59	2	97588	'-'	C8J_0072	cytolethal distending toxin	30	807	1	0	0	0	1	0	0	1		ACATTTTTAAAAAGCGAAAAATTATAATGAAATTTATGTTATTATTTTCTT
125324	'-'	4	3	NC_009839	1	1	3.82	2.25	4.59	2	97588	'-'	C8J_0073	hypothetical protein	NA	234	0	0	0	1	1	0	0	1		ACATTTTTAAAAAGCGAAAAATTATAATGAAATTTATGTTATTATTTTCTT
125326	'-'	4	2	NC_003912	1	1	4.24	4.33	>100	2	90106	'-'	CJE0075	cytolethal distending toxin%2C subunit A	32	807	0	1	0	0	1	0	0	1		AAACATTTTTAAAAAGCGGAAAATTATAATGAAATTTATGTTATTATTTTC
125326	'-'	4	2	NC_003912	1	1	4.24	4.33	>100	2	90106	'-'	CJE0076	hypothetical protein	NA	270	0	0	0	1	1	0	0	1		AAACATTTTTAAAAAGCGGAAAATTATAATGAAATTTATGTTATTATTTTC
125326	'-'	4	2	NC_002163	1	1	8.13	2.83	3.86	2	91102	'-'	Cj0079c	cytolethal distending toxin A	32	807	0	1	0	0	1	0	0	1		AAACATTTTTAAAAAGCGGAAAATTATAATGAAATTTATGTTATTATTTTC
125326	'-'	4	2	NC_002163	1	1	8.13	2.83	3.86	2	91102	'-'	Cj0080	hypothetical protein	NA	270	0	0	0	1	1	0	0	1		AAACATTTTTAAAAAGCGGAAAATTATAATGAAATTTATGTTATTATTTTC
125326	'-'	4	2	NC_008787	0	0	NA	NA	NA	2	101745	'-'	CJJ81176_0116	cytolethal distending toxin%2C subunit A	32	807	0	1	0	0	1	0	0	1		AAACATTTTTAAAAAGCGGAAAATTATAATGAAATTTATGTTATTATTTTC
125326	'-'	4	2	NC_008787	0	0	NA	NA	NA	2	101745	'-'	CJJ81176_0117	hypothetical protein	NA	270	0	0	0	1	1	0	0	1		AAACATTTTTAAAAAGCGGAAAATTATAATGAAATTTATGTTATTATTTTC
125326	'-'	4	2	NC_009839	0	0	NA	NA	NA	2	97590	'-'	C8J_0072	cytolethal distending toxin	32	807	0	1	0	0	1	0	0	1		AAACATTTTTAAAAAGCGAAAAATTATAATGAAATTTATGTTATTATTTTC
125326	'-'	4	2	NC_009839	0	0	NA	NA	NA	2	97590	'-'	C8J_0073	hypothetical protein	NA	234	0	0	0	1	1	0	0	1		AAACATTTTTAAAAAGCGAAAAATTATAATGAAATTTATGTTATTATTTTC
125360	'+'	4	4	NC_003912	1	1	21.64	52	10.74	2	90140	'+'	CJE0076	hypothetical protein	11	270	1	0	0	0	1	0	0	1		GTATTTAAATTTTTAAGAAAATAATAACATAAATTTCATTATAATTTTCCG
125360	'+'	4	4	NC_003912	1	1	21.64	52	10.74	2	90140	'+'	CJE0075	cytolethal distending toxin%2C subunit A	NA	807	0	0	0	1	1	0	0	1		GTATTTAAATTTTTAAGAAAATAATAACATAAATTTCATTATAATTTTCCG
125360	'+'	4	4	NC_002163	1	1	2.79	>100	>100	2	91136	'+'	Cj0080	hypothetical protein	11	270	1	0	0	0	1	0	0	1		GTATTTAAATTTTTAAGAAAATAATAACATAAATTTCATTATAATTTTCCG
125360	'+'	4	4	NC_002163	1	1	2.79	>100	>100	2	91136	'+'	Cj0079c	cytolethal distending toxin A	NA	807	0	0	0	1	1	0	0	1		GTATTTAAATTTTTAAGAAAATAATAACATAAATTTCATTATAATTTTCCG
125360	'+'	4	4	NC_008787	1	1	3.49	>100	14.18	2	101779	'+'	CJJ81176_0117	hypothetical protein	11	270	1	0	0	0	1	0	0	1		GTATTTAAATTTTTAAGAAAATAATAACATAAATTTCATTATAATTTTCCG
125360	'+'	4	4	NC_008787	1	1	3.49	>100	14.18	2	101779	'+'	CJJ81176_0116	cytolethal distending toxin%2C subunit A	NA	807	0	0	0	1	1	0	0	1		GTATTTAAATTTTTAAGAAAATAATAACATAAATTTCATTATAATTTTCCG
125360	'+'	4	4	NC_009839	1	1	12.89	>100	10.48	2	97624	'+'	C8J_0073	hypothetical protein	48	234	1	0	0	0	1	0	0	1		GTATTTAAATTTTTAAGAAAATAATAACATAAATTTCATTATAATTTTTCG
125360	'+'	4	4	NC_009839	1	1	12.89	>100	10.48	2	97624	'+'	C8J_0072	cytolethal distending toxin	NA	807	0	0	0	1	1	0	0	1		GTATTTAAATTTTTAAGAAAATAATAACATAAATTTCATTATAATTTTTCG
125927	'+'	4	1	NC_003912	0	0	NA	NA	NA	1	90706	'+'	CJE0077	cytochrome d ubiquinol oxidase%2C subunit I	NA	1563	0	0	1	0	1	0	0	0		TTGGAACAAACTGGGCAAATTATAGCTGGTTTGTGGGTGATATTTTTGGTG
125927	'+'	4	1	NC_002163	0	0	NA	NA	NA	1	91702	'+'	Cj0081	cytochrome bd oxidase subunit I	NA	1563	0	0	1	0	1	0	0	0		TTGGAACAAACTGGGCAAATTATAGCTGGTTTGTGGGTGATATTTTTGGTG
125927	'+'	4	1	NC_008787	0	0	NA	NA	NA	1	102345	'+'	CJJ81176_0118	cytochrome d ubiquinol oxidase%2C subunit I	NA	1563	0	0	1	0	1	0	0	0		TTGGAACAAACTGGGCAAATTATAGCTGGTTTGTGGGTGATATTTTTGGTG
125927	'+'	4	1	NC_009839	1	1	3.82	2.96	4.8	1	98191	'+'	C8J_0074	cytochrome d ubiquinol oxidase%2C subunit I	NA	1563	0	0	1	0	1	0	0	0		TTGGAACAAACTGGGCAAATTATAGCTGGTTTGTGGGCGATATTTTTGGTG
125941	'-'	4	1	NC_003912	1	1	3.95	>100	>100	1	90720	'-'	CJE0077	cytochrome d ubiquinol oxidase%2C subunit I	NA	1563	0	0	0	1	1	0	0	1		AACATAACTGCAAAAAAAGTAGCCTCTAAAAAAAATGCCATAATACCTTCA
125941	'-'	4	1	NC_002163	0	0	NA	NA	NA	1	91716	'-'	Cj0081	cytochrome bd oxidase subunit I	NA	1563	0	0	0	1	1	0	0	1		AACATAACTGCAAAAAAAGTAGCCTCTAAAAAAAATGCCATAATACCTTCA
125941	'-'	4	1	NC_008787	0	0	NA	NA	NA	1	102359	'-'	CJJ81176_0118	cytochrome d ubiquinol oxidase%2C subunit I	NA	1563	0	0	0	1	1	0	0	1		AACATAACTGCAAAAAAAGTAGCCTCTAAAAAAAATGCCATAATACCTTCA
125941	'-'	4	1	NC_009839	0	0	NA	NA	NA	1	98205	'-'	C8J_0074	cytochrome d ubiquinol oxidase%2C subunit I	NA	1563	0	0	0	1	1	0	0	1		AACATAACTGCAAAAAAAGTAGCCTCTAAGAAAAATGCCATAATACCTTCA
126692	'-'	4	3	NC_003912	1	1	24.19	4	14.61	1	91471	'-'	CJE0077	cytochrome d ubiquinol oxidase%2C subunit I	NA	1563	0	0	0	1	1	0	0	1		AGTTTCTAAAATGGATTTGTGATTTGCCATAGCTATTGTATCATTGTTTTC
126692	'-'	4	3	NC_002163	1	1	29.94	4.2	14.92	1	92467	'-'	Cj0081	cytochrome bd oxidase subunit I	NA	1563	0	0	0	1	1	0	0	1		AGTTTCTAAAATGGATTTGTGATTTGCCATAGCTATTGTATCATTGTTTTC
126692	'-'	4	3	NC_008787	1	1	71.24	3.35	9.62	1	103110	'-'	CJJ81176_0118	cytochrome d ubiquinol oxidase%2C subunit I	NA	1563	0	0	0	1	1	0	0	1		AGTTTCTAAAATGGATTTGTGATTTGCCATAGCTATTGTATCATTGTTTTC
126692	'-'	4	3	NC_009839	0	0	NA	NA	NA	1	98956	'-'	C8J_0074	cytochrome d ubiquinol oxidase%2C subunit I	NA	1563	0	0	0	1	1	0	0	1		AGTTTCTAAAATGGATTTGTGATTTTCCATAGCTATTGTATCATTGTTTTC
126696	'-'	4	3	NC_003912	1	1	3.82	4	>100	1	91475	'-'	CJE0077	cytochrome d ubiquinol oxidase%2C subunit I	NA	1563	0	0	0	1	1	0	0	1		AATGAGTTTCTAAAATGGATTTGTGATTTGCCATAGCTATTGTATCATTGT
126696	'-'	4	3	NC_002163	1	1	2.22	8	13.26	1	92471	'-'	Cj0081	cytochrome bd oxidase subunit I	NA	1563	0	0	0	1	1	0	0	1		AATGAGTTTCTAAAATGGATTTGTGATTTGCCATAGCTATTGTATCATTGT
126696	'-'	4	3	NC_008787	1	1	12.45	3.5	12.16	1	103114	'-'	CJJ81176_0118	cytochrome d ubiquinol oxidase%2C subunit I	NA	1563	0	0	0	1	1	0	0	1		AATGAGTTTCTAAAATGGATTTGTGATTTGCCATAGCTATTGTATCATTGT
126696	'-'	4	3	NC_009839	0	0	NA	NA	NA	1	98960	'-'	C8J_0074	cytochrome d ubiquinol oxidase%2C subunit I	NA	1563	0	0	0	1	1	0	0	1		AATGAGTTTCTAAAATGGATTTGTGATTTTCCATAGCTATTGTATCATTGT
126884	'+'	4	2	NC_003912	0	0	NA	NA	NA	1	91663	'+'	CJE0077	cytochrome d ubiquinol oxidase%2C subunit I	NA	1563	0	0	1	0	1	0	0	0		TTGCTTTAGGAAGTTTTTTCTTTTTACTTTTCATCGTTACGCTTTATCTTA
126884	'+'	4	2	NC_002163	0	0	NA	NA	NA	1	92659	'+'	Cj0081	cytochrome bd oxidase subunit I	NA	1563	0	0	1	0	1	0	0	0		TTGCTTTAGGAAGTTTTTTCTTTTTACTTTTCATCGTTACGCTTTATCTTA
126884	'+'	4	2	NC_008787	1	1	2.12	>100	2.03	1	103302	'+'	CJJ81176_0118	cytochrome d ubiquinol oxidase%2C subunit I	NA	1563	0	0	1	0	1	0	0	0		TTGCTTTAGGAAGTTTTTTCTTTTTACTTTTCATCGTTACGCTTTATCTTA
126884	'+'	4	2	NC_009839	1	1	7.88	>100	8.02	1	99148	'+'	C8J_0074	cytochrome d ubiquinol oxidase%2C subunit I	NA	1563	0	0	1	0	1	0	0	0		TTGCTTTAGGAAGTTTTTTCTTTTTACTTTTCATCGTTACACTTTATCTTA
127177	'+'	4	2	NC_003912	1	1	9.48	2.71	2.19	2	91956	'+'	CJE0078	cytochrome d ubiquinol oxidase%2C subunit II	27	1125	1	0	0	0	1	0	0	0		ATCATGCTTACTCAGATTAAAAAAGGTTTTGACGCACATGCAGGACATACT
127177	'+'	4	2	NC_003912	1	1	9.48	2.71	2.19	2	91956	'+'	CJE0077	cytochrome d ubiquinol oxidase%2C subunit I	NA	1563	0	0	1	0	1	0	0	0		ATCATGCTTACTCAGATTAAAAAAGGTTTTGACGCACATGCAGGACATACT
127177	'+'	4	2	NC_002163	0	0	NA	NA	NA	2	92952	'+'	Cj0082	cytochrome bd oxidase subunit II	27	1125	1	0	0	0	1	0	0	0		ATCATGCTTACTCAGATTAAAAAAGGTTTTGACGCACATGCAGGACATACT
127177	'+'	4	2	NC_002163	0	0	NA	NA	NA	2	92952	'+'	Cj0081	cytochrome bd oxidase subunit I	NA	1563	0	0	1	0	1	0	0	0		ATCATGCTTACTCAGATTAAAAAAGGTTTTGACGCACATGCAGGACATACT
127177	'+'	4	2	NC_008787	0	0	NA	NA	NA	2	103595	'+'	CJJ81176_0119	cytochrome d ubiquinol oxidase%2C subunit II	27	1125	1	0	0	0	1	0	0	0		ATCATGCTTACTCAGATTAAAAAAGGTTTTGACGCACATGCAGGACATACT
127177	'+'	4	2	NC_008787	0	0	NA	NA	NA	2	103595	'+'	CJJ81176_0118	cytochrome d ubiquinol oxidase%2C subunit I	NA	1563	0	0	1	0	1	0	0	0		ATCATGCTTACTCAGATTAAAAAAGGTTTTGACGCACATGCAGGACATACT
127177	'+'	4	2	NC_009839	1	1	3.34	>100	2.12	2	99441	'+'	C8J_0075	cytochrome d ubiquinol oxidase%2C subunit II	27	1125	1	0	0	0	1	0	0	0		ATCATACTTACTCAGATTAAAAAAGGTTTTGACGCACATGCAGGACATACT
127177	'+'	4	2	NC_009839	1	1	3.34	>100	2.12	2	99441	'+'	C8J_0074	cytochrome d ubiquinol oxidase%2C subunit I	NA	1563	0	0	1	0	1	0	0	0		ATCATACTTACTCAGATTAAAAAAGGTTTTGACGCACATGCAGGACATACT
127517	'-'	4	3	NC_003912	1	1	11.03	>100	37.59	1	92296	'-'	CJE0078	cytochrome d ubiquinol oxidase%2C subunit II	NA	1125	0	0	0	1	1	0	0	1		CATAGGTTTTAGAGCCATAAACATTATTTTCTTTTTTGCGATATTCATAAG
127517	'-'	4	3	NC_002163	1	1	3.33	5.5	>100	1	93292	'-'	Cj0082	cytochrome bd oxidase subunit II	NA	1125	0	0	0	1	1	0	0	1		CATAGGTTTTAGAGCCATAAACATTATTTTCTTTTTTGCGATATTCATAAG
127517	'-'	4	3	NC_008787	1	1	1.99	>100	9.4	1	103935	'-'	CJJ81176_0119	cytochrome d ubiquinol oxidase%2C subunit II	NA	1125	0	0	0	1	1	0	0	1		CATAGGTTTTAGAGCCATAAACATTATTTTCTTTTTTGCGATATTCATAAG
127517	'-'	4	3	NC_009839	0	0	NA	NA	NA	1	99781	'-'	C8J_0075	cytochrome d ubiquinol oxidase%2C subunit II	NA	1125	0	0	0	1	1	0	0	1		CATAGGTTTTAGAGCCATAAACATTATTTTCTTTTTTACGATACTCATAAG
128202	'+'	4	4	NC_003912	1	0	8.3	22	1.93	2	92981	'+'	CJE0079	hypothetical protein	136	105	1	0	0	0	1	0	0	0		TTGCAAAGTTCTTTAACTTTAAAAAATGCAAGTTCAAGCTATTATACTCTA
128202	'+'	4	4	NC_003912	1	0	8.3	22	1.93	2	92981	'+'	CJE0078	cytochrome d ubiquinol oxidase%2C subunit II	NA	1125	0	0	1	0	1	0	0	0		TTGCAAAGTTCTTTAACTTTAAAAAATGCAAGTTCAAGCTATTATACTCTA
128202	'+'	4	4	NC_002163	1	1	19.59	54	4.71	2	93977	'+'	CjNC1	CjNC1	272	96	0	1	0	0	1	0	0	0		TTACAAAGTTCTTTAACTTTAAAAAATGCAAGTTCAAGCTATTATACTCTA
128202	'+'	4	4	NC_002163	1	1	19.59	54	4.71	2	93977	'+'	Cj0082	cytochrome bd oxidase subunit II	NA	1125	0	0	1	0	1	0	0	0		TTACAAAGTTCTTTAACTTTAAAAAATGCAAGTTCAAGCTATTATACTCTA
128202	'+'	4	4	NC_008787	1	1	25.9	>100	6.79	2	104620	'+'	CjNC1	CjNC1	272	96	0	1	0	0	1	0	0	0		TTACAAAGTTCTTTAACTTTAAAAAATGCAAGTTCAAGCTATTATACTCTA
128202	'+'	4	4	NC_008787	1	1	25.9	>100	6.79	2	104620	'+'	CJJ81176_0119	cytochrome d ubiquinol oxidase%2C subunit II	NA	1125	0	0	1	0	1	0	0	0		TTACAAAGTTCTTTAACTTTAAAAAATGCAAGTTCAAGCTATTATACTCTA
128202	'+'	4	4	NC_009839	1	1	10.5	>100	6.8	2	100466	'+'	C8J_0076	hypothetical protein	136	105	1	0	0	0	1	0	0	0		TTGCAAAGTTCTTTAACTTTAAAAAATGCAAGTTCAAGCTATTATACTCTA
128202	'+'	4	4	NC_009839	1	1	10.5	>100	6.8	2	100466	'+'	C8J_0075	cytochrome d ubiquinol oxidase%2C subunit II	NA	1125	0	0	1	0	1	0	0	0		TTGCAAAGTTCTTTAACTTTAAAAAATGCAAGTTCAAGCTATTATACTCTA
128474	'+'	4	4	NC_003912	1	1	242.38	3.6	3.54	2	93253	'+'	CjNC1	CjNC1	0	96	1	0	0	0	1	0	0	1		AAAAGATAGCAAACTATAAAGCAAGATAAGATTTAAACCGATATAAGTATA
128474	'+'	4	4	NC_003912	1	1	242.38	3.6	3.54	2	93253	'+'	CJE0080	aspartate racemase%2C putative	NA	696	0	0	0	1	1	0	0	1		AAAAGATAGCAAACTATAAAGCAAGATAAGATTTAAACCGATATAAGTATA
128474	'+'	4	4	NC_002163	1	1	173.41	4.64	3.89	2	94249	'+'	CjNC1	CjNC1	0	96	1	0	0	0	1	0	0	1		AAAAGATAGCAAACTATAAAGCAAGATAAGATTTAAACCGATATAAGTATA
128474	'+'	4	4	NC_002163	1	1	173.41	4.64	3.89	2	94249	'+'	Cj0085c	putative amino acid recemase	NA	696	0	0	0	1	1	0	0	1		AAAAGATAGCAAACTATAAAGCAAGATAAGATTTAAACCGATATAAGTATA
128474	'+'	4	4	NC_008787	1	1	58.78	3.17	2.21	2	104892	'+'	CjNC1	CjNC1	0	96	1	0	0	0	1	0	0	1		AAAAGATAGCAAACTATAAAGCAAGATAAGATTTAAACCGATATAAGTATA
128474	'+'	4	4	NC_008787	1	1	58.78	3.17	2.21	2	104892	'+'	CJJ81176_0120	aspartate racemase%2C putative	NA	696	0	0	0	1	1	0	0	1		AAAAGATAGCAAACTATAAAGCAAGATAAGATTTAAACCGATATAAGTATA
128474	'+'	4	4	NC_009839	1	1	46.78	2.78	5.31	2	100738	'+'	CjNC1	CjNC1	0	96	1	0	0	0	1	0	0	1		AAAAGATAGCAAACTATAAAGCAAGATAAGATTTAAACCGATATAAGTATA
128474	'+'	4	4	NC_009839	1	1	46.78	2.78	5.31	2	100738	'+'	C8J_0077	putative amino acid recemase	NA	696	0	0	0	1	1	0	0	1		AAAAGATAGCAAACTATAAAGCAAGATAAGATTTAAACCGATATAAGTATA
129299	'-'	4	2	NC_003912	0	0	NA	NA	NA	1	94078	'-'	CJE0080	aspartate racemase%2C putative	82	696	1	0	0	0	1	0	0	0		GAAAATAGTTTAAAAAATTATTTTAAACTTTAATAAAAATATTAAAATATA
129299	'-'	4	2	NC_002163	0	0	NA	NA	NA	1	95070	'-'	Cj0085c	putative amino acid recemase	78	696	1	0	0	0	1	0	0	0		GAAAATAGTTTAAAAAATTATTTTAAACTTTAATAAAAATATTAAAATATA
129299	'-'	4	2	NC_008787	1	1	3.49	2.17	5.4	1	105717	'-'	CJJ81176_0120	aspartate racemase%2C putative	82	696	1	0	0	0	1	0	0	0		GAAAATAGTTTAAAAAATTATTTTAAATTTTAATAAAAATATTAAAATATA
129299	'-'	4	2	NC_009839	1	0	1.91	>100	1.22	1	101563	'-'	C8J_0077	putative amino acid recemase	82	696	1	0	0	0	1	0	0	0		GAAAATAGTTTAAAAAATTATTTTAAATTTTAATAAAAATATTAAAATATA
129553	'-'	4	2	NC_003912	1	0	1.58	2.33	0.67	1	94332	'-'	CJE0081	uracil-DNA glycosylase	NA	696	0	0	1	0	1	0	0	0		AGCCATAGTTCGTGGGGTTGGCAAGAATTTAGTGATGCTATAATACATAAA
129553	'-'	4	2	NC_002163	0	0	NA	NA	NA	1	95324	'-'	Cj0086c	uracil-DNA glycosylase	NA	696	0	0	1	0	1	0	0	0		AGCCATAGTTCGTGGGGTTGGCAAGAATTTAGTGATGCTATAATACATAAA
129553	'-'	4	2	NC_008787	1	1	3.49	2	3.13	1	105971	'-'	CJJ81176_0121	uracil-DNA glycosylase	NA	696	0	0	1	0	1	0	0	0		AGTCATAGTTCGTGGGGTTGGCAAGAATTTAGTGATGCTATAATACATAAA
129553	'-'	4	2	NC_009839	0	0	NA	NA	NA	1	101817	'-'	C8J_0078	uracil-DNA glycosylase	NA	696	0	0	1	0	1	0	0	0		AGCCATAGTTCGTGGGGTTGGCAAGAATTTAGTGATGCTATAATACATAAA
129571	'+'	4	4	NC_003912	1	1	9.34	39	8.31	1	94350	'+'	CJE0081	uracil-DNA glycosylase	NA	696	0	0	0	1	1	0	0	1		ATAAAAACAAGCCCTGATTTTTCATTACTTAATTTATGTATTATAGCATCA
129571	'+'	4	4	NC_002163	1	1	4.8	>100	4.92	1	95342	'+'	Cj0086c	uracil-DNA glycosylase	NA	696	0	0	0	1	1	0	0	1		ATAAAAACAAGCCCTGATTTTTCATTACTTAATTTATGTATTATAGCATCA
129571	'+'	4	4	NC_008787	1	1	14	>100	4.78	1	105989	'+'	CJJ81176_0121	uracil-DNA glycosylase	NA	696	0	0	0	1	1	0	0	1		ATAAAAACAAGTCCTGATTTTTCATTACTTAATTTATGTATTATAGCATCA
129571	'+'	4	4	NC_009839	1	1	1.43	>100	3.65	1	101835	'+'	C8J_0078	uracil-DNA glycosylase	NA	696	0	0	0	1	1	0	0	1		ATAAAAACAAGCCCTGATTTTTCATTGCTTAATTTATGTATTATAGCATCA
130063	'-'	4	4	NC_003912	1	1	76.81	1.95	9.1	1	94842	'-'	CJE0081	uracil-DNA glycosylase	31	696	1	0	0	0	1	0	0	0		TACTTCAAAAAAAATTAATATATTTTTGCAAGCTTTTTTGTTAGAATAAAA
130063	'-'	4	4	NC_002163	1	1	192.56	2.03	8.96	1	95834	'-'	Cj0086c	uracil-DNA glycosylase	31	696	1	0	0	0	1	0	0	0		TACTTCAAAAAAAATTAATATATTTTTGCAAGCTTTTTTGTTAGAATAAAA
130063	'-'	4	4	NC_008787	1	1	66.25	1.89	12.03	1	106481	'-'	CJJ81176_0121	uracil-DNA glycosylase	31	696	1	0	0	0	1	0	0	0		TACTTCAAAAAAAATTAATATATTTTTGCAAGCTTTTTTGTTAGAATAAAA
130063	'-'	4	4	NC_009839	1	1	56.33	1.99	12.3	1	102327	'-'	C8J_0078	uracil-DNA glycosylase	31	696	1	0	0	0	1	0	0	0		TACTTCAAAAAAAATTAATATATTTTTGCAAGCTTTTTTGTTAGAATAAAA
130237	'+'	4	4	NC_003912	1	1	3.82	10	4.82	1	95016	'+'	CJE0082	aspartate ammonia-lyase	66	1407	0	1	0	0	1	0	0	0		TTTGAAAGTAGTTTTCTTATTAACCAATTATTAACTAAAAATGCAATATCA
130237	'+'	4	4	NC_002163	1	1	16.63	1.98	5.87	1	96008	'+'	Cj0087	aspartate ammonia-lyase	66	1407	0	1	0	0	1	0	0	0		TTTGAAAGCAGTTTACTTATTAATCAATTATTAACTAAAAATGCGATATCA
130237	'+'	4	4	NC_008787	1	1	2.99	3.5	5.17	1	106655	'+'	CJJ81176_0122	aspartate ammonia-lyase	66	1407	0	1	0	0	1	0	0	0		TTTGAAAGTAGTTTTCTTATTAACCAATTATTAACTAAAAATGCAATATCA
130237	'+'	4	4	NC_009839	1	1	3.82	8	3.95	1	102501	'+'	C8J_0079	aspartate ammonia-lyase	66	1407	0	1	0	0	1	0	0	0		TTTGAAAGTAGTTTTATTGTTAACCAATTATTAACTAAAAATGCAATATCA
130245	'+'	4	4	NC_003912	1	1	4563.86	>100	6.39	1	95024	'+'	CJE0082	aspartate ammonia-lyase	58	1407	1	0	0	0	1	0	0	0		TAGTTTTCTTATTAACCAATTATTAACTAAAAATGCAATATCATTATTTTA
130245	'+'	4	4	NC_002163	1	1	5015.53	>100	3.79	1	96016	'+'	Cj0087	aspartate ammonia-lyase	58	1407	1	0	0	0	1	0	0	0		CAGTTTACTTATTAATCAATTATTAACTAAAAATGCGATATCATTATTTTA
130245	'+'	4	4	NC_008787	1	1	9577.39	>100	6.81	1	106663	'+'	CJJ81176_0122	aspartate ammonia-lyase	58	1407	1	0	0	0	1	0	0	0		TAGTTTTCTTATTAACCAATTATTAACTAAAAATGCAATATCATTATTTTA
130245	'+'	4	4	NC_009839	1	1	9417.5	>100	5.69	1	102509	'+'	C8J_0079	aspartate ammonia-lyase	58	1407	1	0	0	0	1	0	0	0		TAGTTTTATTGTTAACCAATTATTAACTAAAAATGCAATATCATTATTTTA
133142	'+'	4	4	NC_003912	1	1	58.56	2.41	7.07	1	97919	'+'	CJE0084	putative lipoprotein	29	1362	1	0	0	0	1	0	0	0		GTTAAATTTTTTTCATTAGTTTTTAAGTATATACTACGTTATAATATTCAT
133142	'+'	4	4	NC_002163	1	1	161.02	2.23	7.28	1	98912	'+'	Cj0089	putative lipoprotein	29	1362	1	0	0	0	1	0	0	0		GTTAAAATTTTTTCATTAGTTTTTAAGTATATACTACGCTATAATATTCAT
133142	'+'	4	4	NC_008787	1	1	200.26	2.31	8.95	1	109560	'+'	CJJ81176_0124	putative lipoprotein	29	1362	1	0	0	0	1	0	0	0		GTTAAAATTTTTTCATTAGTTTTTAAGTATATACTACGCTATAATATTCAT
133142	'+'	4	4	NC_009839	1	1	138.44	2.31	9.1	1	105406	'+'	C8J_0082	putative lipoprotein	29	1362	1	0	0	0	1	0	0	0		GTTAAAATTTTTTCATTAGTTTTTAAGTATATACTACGCTATAATATTCAT
133415	'+'	4	2	NC_003912	0	0	NA	NA	NA	1	98192	'+'	CJE0084	putative lipoprotein	NA	1362	0	0	1	0	1	0	0	0		TTTGATTGCTAGAAATTGTGGTGATTTTAACAAAAGTAATGTATTTTTTGA
133415	'+'	4	2	NC_002163	0	0	NA	NA	NA	1	99185	'+'	Cj0089	putative lipoprotein	NA	1362	0	0	1	0	1	0	0	0		TTTGATTGCTAGAAATTGTGGTGATTTTAATAAAAGTAATGTATTTTTTGA
133415	'+'	4	2	NC_008787	1	0	2.12	2	0.78	1	109833	'+'	CJJ81176_0124	putative lipoprotein	NA	1362	0	0	1	0	1	0	0	0		TTTGATTGCTAGAAATTGTGGTGATTTTAACAAAAGTAATGTATTTTTTGA
133415	'+'	4	2	NC_009839	1	1	6.21	3.17	2.06	1	105679	'+'	C8J_0082	putative lipoprotein	NA	1362	0	0	1	0	1	0	0	0		TTTGATTGCTAGAAATTGTGGTGATTTTAACAAAAGTAATGTATTTTTTGA
135568	'+'	4	1	NC_003912	1	1	3.56	4	3.17	1	100345	'+'	CJE0087	hypothetical protein	72	1338	1	0	0	0	1	0	0	0		TATTGATAAAACCGGTTCTAGTAAATCAGTTACTTGGTAAAATAAAAATTA
135568	'+'	4	1	NC_002163	0	0	NA	NA	NA	1	101338	'+'	Cj0092	putative periplasmic protein	72	1338	1	0	0	0	1	0	0	0		TATTGATAAAACCGGTTCTAGTAAATCAGTTACTTGGTAAAATAAAAATTA
135568	'+'	4	1	NC_008787	0	0	NA	NA	NA	1	111986	'+'	CJJ81176_0127	hypothetical protein	71	1338	1	0	0	0	1	0	0	0		TATCGATAAAACCGGTTCTAGTAAAACAGTTACTTGGTAAAATAAAAATTA
135568	'+'	4	1	NC_009839	0	0	NA	NA	NA	1	107832	'+'	C8J_0085	putative periplasmic protein	71	1338	1	0	0	0	1	0	0	0		TATTGATAAAACCGGTTCTAGTAAATCAGTTACTTGGTAAAATAAAAATTA
135826	'+'	4	1	NC_003912	1	1	7.21	4.4	2.65	1	100603	'+'	CJE0087	hypothetical protein	NA	1338	0	0	1	0	1	0	0	0		CCCCAAAATCAATTGAAGATTTTTTTGAAGAATTTGCCGATAATTTCGGTA
135826	'+'	4	1	NC_002163	0	0	NA	NA	NA	1	101596	'+'	Cj0092	putative periplasmic protein	NA	1338	0	0	1	0	1	0	0	0		CCCCAAAATCAATTGAAGATTTTTTTGAAGAATTTGCGGATAATTTCGGTA
135826	'+'	4	1	NC_008787	0	0	NA	NA	NA	1	112243	'+'	CJJ81176_0127	hypothetical protein	NA	1338	0	0	1	0	1	0	0	0		CCCCAAAATCAATTGAAGATTTTTTTGAAGAATTTGCGGATAATTTCGGTA
135826	'+'	4	1	NC_009839	0	0	NA	NA	NA	1	108089	'+'	C8J_0085	putative periplasmic protein	NA	1338	0	0	1	0	1	0	0	0		CCCCAAAATCAATTGAAGATTTTTTTGAAGAATTTGCGGATAATTTCGGTA
136752	'+'	4	4	NC_003912	1	1	18.25	>100	6.97	2	101529	'+'	CJE0088	hypothetical protein	235	1203	1	0	0	0	1	0	0	0		ACTCAAAACATAACAAATATTATTGATAAAGTAAATAGTAAAATAAAAGCA
136752	'+'	4	4	NC_003912	1	1	18.25	>100	6.97	2	101529	'+'	CJE0087	hypothetical protein	NA	1338	0	0	1	0	1	0	0	0		ACTCAAAACATAACAAATATTATTGATAAAGTAAATAGTAAAATAAAAGCA
136752	'+'	4	4	NC_002163	1	1	17	16.33	6.63	2	102522	'+'	Cj0093	putative periplasmic protein	235	1203	1	0	0	0	1	0	0	0		ACTCAAAACATAACAAATATTATTGACAAAGTAAATAGTAAAATAAAAGCA
136752	'+'	4	4	NC_002163	1	1	17	16.33	6.63	2	102522	'+'	Cj0092	putative periplasmic protein	NA	1338	0	0	1	0	1	0	0	0		ACTCAAAACATAACAAATATTATTGACAAAGTAAATAGTAAAATAAAAGCA
136752	'+'	4	4	NC_008787	1	1	9.96	>100	3.92	2	113169	'+'	CJJ81176_0128	hypothetical protein	235	1203	1	0	0	0	1	0	0	0		ACTCAAAACATAACAAATATTATTGATAAAGTAAATAGTAAAATAAAAGCA
136752	'+'	4	4	NC_008787	1	1	9.96	>100	3.92	2	113169	'+'	CJJ81176_0127	hypothetical protein	NA	1338	0	0	1	0	1	0	0	0		ACTCAAAACATAACAAATATTATTGATAAAGTAAATAGTAAAATAAAAGCA
136752	'+'	4	4	NC_009839	1	1	7.64	5	4.17	2	109015	'+'	C8J_0086	putative periplasmic protein	235	1203	1	0	0	0	1	0	0	0		ACTCAAAACATAACAAATATTATTGATAAAGTAAATAGTAAAATAAAAGCA
136752	'+'	4	4	NC_009839	1	1	7.64	5	4.17	2	109015	'+'	C8J_0085	putative periplasmic protein	NA	1338	0	0	1	0	1	0	0	0		ACTCAAAACATAACAAATATTATTGATAAAGTAAATAGTAAAATAAAAGCA
138267	'+'	4	4	NC_003912	1	1	21.22	>100	5.95	1	103044	'+'	CJE0089	50S ribosomal protein L21	81	309	0	1	0	0	1	0	0	0		TCTAAACTCTTTCTTAAATTCATCAAAAATTAAAGAAAAATTTTGTAAAAT
138267	'+'	4	4	NC_002163	1	1	29.94	82	5.81	1	104037	'+'	Cj0094	50S ribosomal protein L21	81	309	0	1	0	0	1	0	0	0		TCTAAACTCTTTCTTAAATTCATCAAAAATTAAAGAAAAATTTTGTAAAAT
138267	'+'	4	4	NC_008787	1	1	29.39	>100	8.66	1	114684	'+'	CJJ81176_0129	50S ribosomal protein L21	81	309	0	1	0	0	1	0	0	0		TCTAAACTCTTTCTTAAATTCATCAAAAATTAAAGAAAAATTTTGTAAAAT
138267	'+'	4	4	NC_009839	1	1	14.8	>100	6.85	1	110530	'+'	C8J_0087	50S ribosomal protein L21	81	309	0	1	0	0	1	0	0	0		TCTAAATCCTTTCTTAAATTCATCAAAAATTAAAGAAAAATTTTGTAAAAT
138273	'+'	4	4	NC_003912	1	1	4154.37	50.95	7.29	1	103050	'+'	CJE0089	50S ribosomal protein L21	75	309	1	0	0	0	1	0	0	0		CTCTTTCTTAAATTCATCAAAAATTAAAGAAAAATTTTGTAAAATCGAAAT
138273	'+'	4	4	NC_002163	1	1	6408.75	45.35	7.04	1	104043	'+'	Cj0094	50S ribosomal protein L21	75	309	1	0	0	0	1	0	0	0		CTCTTTCTTAAATTCATCAAAAATTAAAGAAAAATTTTGTAAAATCGAAAT
138273	'+'	4	4	NC_008787	1	1	3982.19	57.73	6.77	1	114690	'+'	CJJ81176_0129	50S ribosomal protein L21	75	309	1	0	0	0	1	0	0	0		CTCTTTCTTAAATTCATCAAAAATTAAAGAAAAATTTTGTAAAATCGAAAT
138273	'+'	4	4	NC_009839	1	1	2180.25	66.24	6.57	1	110536	'+'	C8J_0087	50S ribosomal protein L21	75	309	1	0	0	0	1	0	0	0		TCCTTTCTTAAATTCATCAAAAATTAAAGAAAAATTTTGTAAAATCGAAAT
138313	'-'	4	4	NC_003912	1	1	16.55	32	5.39	1	103090	'-'	CJE0089	50S ribosomal protein L21	NA	309	0	0	0	1	1	0	0	1		TGATAATAGCATACATTGCTTTTCCTTATAAATTGGTAGTACCATAAAGCA
138313	'-'	4	4	NC_002163	1	1	15.52	29	6.01	1	104083	'-'	Cj0094	50S ribosomal protein L21	NA	309	0	0	0	1	1	0	0	1		TGATAATAGCATACATTGCTTTTCCTTATAAATTGGTAGTACCATAAAGCA
138313	'-'	4	4	NC_008787	1	1	6.97	>100	5.87	1	114730	'-'	CJJ81176_0129	50S ribosomal protein L21	NA	309	0	0	0	1	1	0	0	1		TGATAATAGCATACATTGCTTTTCCTTATAAATTGGTAGTACCATAAAGCA
138313	'-'	4	4	NC_009839	1	1	3.82	>100	6.35	1	110576	'-'	C8J_0087	50S ribosomal protein L21	NA	309	0	0	0	1	1	0	0	1		TGATAATAGCATACATTGCTTTTCCTTATAAATTGGTAGTACCATAAAGCA
139171	'-'	4	4	NC_003912	1	1	3.82	>100	7.67	1	103946	'-'	CJE0091	GTPase ObgE	NA	1053	0	0	0	1	1	0	0	1		TAATTCTCTTTTGCCTTTGAAATTTACAAGAGTGTGGGTATTATTATCACA
139171	'-'	4	4	NC_002163	1	1	4.95	>100	3.79	1	104939	'-'	Cj0096	GTPase ObgE	NA	1053	0	0	0	1	1	0	0	1		TAATTCTCTTTTGCCTTTGAAATTTACAAGAGTGTGGGTATTATTATCACA
139171	'-'	4	4	NC_008787	1	1	4.67	>100	11.14	1	115585	'-'	CJJ81176_0131	GTPase ObgE	NA	1071	0	0	0	1	1	0	0	1		TAATTCTCTTTTGCCTTTGAAATTTACAAGAGTGTGGGTATTATTATCACA
139171	'-'	4	4	NC_009839	1	1	5.73	6.5	7.9	1	111434	'-'	C8J_0089	GTPase ObgE	NA	1038	0	0	0	1	1	0	0	1		TAATTCTCTTTTGCCTTTGAAATTTACAAGAGTGTGGGTATTATTATCACA
139597	'+'	4	2	NC_003912	1	1	9.76	2.05	2.03	1	104372	'+'	CJE0091	GTPase ObgE	NA	1053	0	0	1	0	1	0	0	0		CTCTTATAAGCGTTGTTTCAAATGCAAAACCTGAAATTGCAAATTATGAAT
139597	'+'	4	2	NC_002163	0	0	NA	NA	NA	1	105365	'+'	Cj0096	GTPase ObgE	NA	1053	0	0	1	0	1	0	0	0		CTCTTATAAGCGTTGTTTCAAATGCAAAACCTGAAATTGCAAATTATGAAT
139597	'+'	4	2	NC_008787	1	0	7.21	3.83	1.5	1	116011	'+'	CJJ81176_0131	GTPase ObgE	NA	1071	0	0	1	0	1	0	0	0		CTCTTATAAGCGTTGTTTCAAATGCAAAACCTGAAATTGCAAATTATGAAT
139597	'+'	4	2	NC_009839	0	0	NA	NA	NA	1	111860	'+'	C8J_0089	GTPase ObgE	NA	1038	0	0	1	0	1	0	0	0		CTCTTATAAGCGTTGTTTCAAATGCAAAACCTGAAATTGCAAATTATGAAT
139654	'+'	4	1	NC_003912	0	0	NA	NA	NA	1	104429	'+'	CJE0091	GTPase ObgE	NA	1053	0	0	1	0	1	0	0	0		CCCTTACTCCAAAACTTGGACTTGTAGATGTAGATGAGTATAATTCCTTTG
139654	'+'	4	1	NC_002163	0	0	NA	NA	NA	1	105422	'+'	Cj0096	GTPase ObgE	NA	1053	0	0	1	0	1	0	0	0		CCCTTACTCCAAAACTTGGACTTGTAGATGTAAATGAGTATAATTCCTTTG
139654	'+'	4	1	NC_008787	1	1	31.4	6.45	2.97	1	116068	'+'	CJJ81176_0131	GTPase ObgE	NA	1071	0	0	1	0	1	0	0	0		CCCTTACTCCAAAACTTGGACTTGTAGATGTAAATGAGTATAATTCCTTTG
139654	'+'	4	1	NC_009839	0	0	NA	NA	NA	1	111917	'+'	C8J_0089	GTPase ObgE	NA	1038	0	0	1	0	1	0	0	0		CCCTTACTCCAAAACTTGGACTCGTGGATGTAGATGAGTATAATTCCTTTG
140994	'+'	4	4	NC_003912	1	1	62.8	7.43	9.16	1	105766	'+'	CJE0093	methionyl-tRNA formyltransferase	25	918	1	0	0	0	1	0	0	0		GATTAATTTATTAAATTCTCTTTTAAAATCAAATAAGCTATAATTAAAACT
140994	'+'	4	4	NC_002163	1	1	62.83	6.31	8.04	1	106759	'+'	Cj0098	methionyl-tRNA formyltransferase	25	918	1	0	0	0	1	0	0	0		GATTAATTTATTAAATTCTCTTTTAAAATCAAATAAGCTATAATTAAAACT
140994	'+'	4	4	NC_008787	1	1	65.35	6.04	8.56	1	117406	'+'	CJJ81176_0133	methionyl-tRNA formyltransferase	25	918	1	0	0	0	1	0	0	0		GATTAATTTATTAAATTCTCTTTTAAAATCAAATAAGTTATAATTAAAACT
140994	'+'	4	4	NC_009839	1	1	54.42	4.93	10.99	1	113257	'+'	C8J_0091	methionyl-tRNA formyltransferase	25	918	1	0	0	0	1	0	0	0		GATTAATTTATTAAATTCTCTTTTAAAATCAAATAAGTTATAATTAAAACT
142434	'+'	4	4	NC_003912	1	1	192.01	>100	2.44	2	107206	'+'	CJE0095	ParA family chromosome partitioning ATPase	115	786	1	0	0	0	1	0	0	0		AAAAAAAATTTTATGGAAGAATATTTTTAGCAAGTATATGTTAGAATTTGA
142434	'+'	4	4	NC_003912	1	1	192.01	>100	2.44	2	107206	'+'	CJE0094	biotin--protein ligase	NA	654	0	0	1	0	1	0	0	0		AAAAAAAATTTTATGGAAGAATATTTTTAGCAAGTATATGTTAGAATTTGA
142434	'+'	4	4	NC_002163	1	0	111.48	>100	1.88	2	108199	'+'	Cj0100	parA family protein	115	786	1	0	0	0	1	0	0	0		AAAAAAAATTTTATGGAAGAATATTTTTAGCAAGTATATGTTAGAATTCGA
142434	'+'	4	4	NC_002163	1	0	111.48	>100	1.88	2	108199	'+'	Cj0099	biotin--protein ligase	NA	654	0	0	1	0	1	0	0	0		AAAAAAAATTTTATGGAAGAATATTTTTAGCAAGTATATGTTAGAATTCGA
142434	'+'	4	4	NC_008787	1	0	173.56	>100	1.84	2	118846	'+'	CJJ81176_0135	ParA family chromosome partitioning ATPase	115	786	1	0	0	0	1	0	0	0		AAAAAAAATTTTATGGAAGAATATTTTTAGCAAGTATATGTTAGAATTTGA
142434	'+'	4	4	NC_008787	1	0	173.56	>100	1.84	2	118846	'+'	CJJ81176_0134	biotin--protein ligase	NA	654	0	0	1	0	1	0	0	0		AAAAAAAATTTTATGGAAGAATATTTTTAGCAAGTATATGTTAGAATTTGA
142434	'+'	4	4	NC_009839	1	1	229.15	81	2.31	2	114697	'+'	C8J_0093	chromosome partitioning protein%2C ParA family	115	786	1	0	0	0	1	0	0	0		AAAAAAAATTTTATGGAAGAATATTTTTAGCAAGTATATGTTAGAATTTGA
142434	'+'	4	4	NC_009839	1	1	229.15	81	2.31	2	114697	'+'	C8J_0092	biotin--protein ligase	NA	636	0	0	1	0	1	0	0	0		AAAAAAAATTTTATGGAAGAATATTTTTAGCAAGTATATGTTAGAATTTGA
143327	'-'	4	1	NC_003912	0	0	NA	NA	NA	1	108099	'-'	CJE0095	ParA family chromosome partitioning ATPase	NA	786	0	0	0	1	1	0	0	1		ATTAAACTACTTAAACCCCTATCTTTATTTAACCCCATTATAATTATCCTA
143327	'-'	4	1	NC_003912	0	0	NA	NA	NA	1	108099	'-'	CJE0096	ParB family chromosome partitioning protein	NA	837	0	0	0	1	1	0	0	1		ATTAAACTACTTAAACCCCTATCTTTATTTAACCCCATTATAATTATCCTA
143327	'-'	4	1	NC_002163	0	0	NA	NA	NA	1	109092	'-'	Cj0100	parA family protein	NA	786	0	0	0	1	1	0	0	1		ATTAAACTACTTAAACCCCTATCTTTATTTAACCCCATTATAATTATCCTA
143327	'-'	4	1	NC_002163	0	0	NA	NA	NA	1	109092	'-'	Cj0101	parB family protein	NA	837	0	0	0	1	1	0	0	1		ATTAAACTACTTAAACCCCTATCTTTATTTAACCCCATTATAATTATCCTA
143327	'-'	4	1	NC_008787	1	1	3.99	>100	9.4	1	119739	'-'	CJJ81176_0135	ParA family chromosome partitioning ATPase	NA	786	0	0	0	1	1	0	0	1		ATTAAACTACTTAAACCCCTATCTTTATTTAATCCCATTATAATTATCCTA
143327	'-'	4	1	NC_008787	1	1	3.99	>100	9.4	1	119739	'-'	CJJ81176_0136	ParB family chromosome partitioning protein	NA	837	0	0	0	1	1	0	0	1		ATTAAACTACTTAAACCCCTATCTTTATTTAATCCCATTATAATTATCCTA
143327	'-'	4	1	NC_009839	0	0	NA	NA	NA	1	115590	'-'	C8J_0093	chromosome partitioning protein%2C ParA family	NA	786	0	0	0	1	1	0	0	1		ATTAAACTACTTAAACCCCTATCTTTATTTAACCCCATTATAATTATCCTA
143327	'-'	4	1	NC_009839	0	0	NA	NA	NA	1	115590	'-'	C8J_0094	chromosome partitioning protein%2C ParB family	NA	837	0	0	0	1	1	0	0	1		ATTAAACTACTTAAACCCCTATCTTTATTTAACCCCATTATAATTATCCTA
143511	'-'	4	2	NC_003912	0	0	NA	NA	NA	1	108283	'-'	CJE0096	ParB family chromosome partitioning protein	NA	837	0	0	0	1	1	0	0	1		AAATACAATAATAGGCTGAATAAGTCCAAATTCTTTGATAGAATTAGCAAG
143511	'-'	4	2	NC_002163	1	1	7.58	6.13	13.9	1	109276	'-'	Cj0101	parB family protein	NA	837	0	0	0	1	1	0	0	1		AAATACAATAATAGGCTGAATAAGTCCAAATTCTTTGATAGAATTAGCAAG
143511	'-'	4	2	NC_008787	0	0	NA	NA	NA	1	119923	'-'	CJJ81176_0136	ParB family chromosome partitioning protein	NA	837	0	0	0	1	1	0	0	1		AAATACAATAATAGGCTGAATAAGTCCAAATTCTTTGATAGAATTAGCAAG
143511	'-'	4	2	NC_009839	1	1	4.06	2.06	13.37	1	115774	'-'	C8J_0094	chromosome partitioning protein%2C ParB family	NA	837	0	0	0	1	1	0	0	1		AAATACAATAATAGGCTGAATAAGTCCAAATTCTTTGATAGAATTAGCAAG
143546	'-'	4	3	NC_003912	1	1	2.55	>100	>100	1	108318	'-'	CJE0096	ParB family chromosome partitioning protein	NA	837	0	0	0	1	1	0	0	1		TCTCCAGCAATTAAAATAAATTTATTATTTTTTTTAAATACAATAATAGGC
143546	'-'	4	3	NC_002163	0	0	NA	NA	NA	1	109311	'-'	Cj0101	parB family protein	NA	837	0	0	0	1	1	0	0	1		TCCCCAGCAATTAAAATAAATTTATTATTTTTTTTAAATACAATAATAGGC
143546	'-'	4	3	NC_008787	1	1	5.52	>100	8.78	1	119958	'-'	CJJ81176_0136	ParB family chromosome partitioning protein	NA	837	0	0	0	1	1	0	0	1		TCTCCAGCAATTAAAATAAATTTATTATTTTTTTTAAATACAATAATAGGC
143546	'-'	4	3	NC_009839	1	1	3.34	>100	5.56	1	115809	'-'	C8J_0094	chromosome partitioning protein%2C ParB family	NA	837	0	0	0	1	1	0	0	1		TCCCCAGCAATTAAAATAAATTTATTATTTTTTTTAAATACAATAATAGGC
144149	'+'	4	4	NC_003912	1	1	89.11	1.85	5.67	2	108921	'+'	CJE0097	F0F1 ATP synthase subunit B%27	88	426	0	1	0	0	1	0	0	0		AAAAATAATGATTTTGTAATTCATTTAGAAAATATTGATAAAATTAAAAAA
144149	'+'	4	4	NC_003912	1	1	89.11	1.85	5.67	2	108921	'+'	CJE0096	ParB family chromosome partitioning protein	NA	837	0	0	1	0	1	0	0	0		AAAAATAATGATTTTGTAATTCATTTAGAAAATATTGATAAAATTAAAAAA
144149	'+'	4	4	NC_002163	1	1	55.07	1.82	2.68	2	109914	'+'	Cj0102	F0F1 ATP synthase subunit B%27	88	426	0	1	0	0	1	0	0	0		AAAAATAATGATTTTGTAATTCATTTAGAAAATATTGATAAAATTAAAAAA
144149	'+'	4	4	NC_002163	1	1	55.07	1.82	2.68	2	109914	'+'	Cj0101	parB family protein	NA	837	0	0	1	0	1	0	0	0		AAAAATAATGATTTTGTAATTCATTTAGAAAATATTGATAAAATTAAAAAA
144149	'+'	4	4	NC_008787	1	1	67.47	1.97	2.82	2	120561	'+'	CJJ81176_0137	F0F1 ATP synthase subunit B%27	88	426	0	1	0	0	1	0	0	0		AAAAATAATGATTTTGTAATTCATTTAGAAAATATTGATAAAATTAAAAAA
144149	'+'	4	4	NC_008787	1	1	67.47	1.97	2.82	2	120561	'+'	CJJ81176_0136	ParB family chromosome partitioning protein	NA	837	0	0	1	0	1	0	0	0		AAAAATAATGATTTTGTAATTCATTTAGAAAATATTGATAAAATTAAAAAA
144149	'+'	4	4	NC_009839	1	1	130.33	2.78	3.04	2	116412	'+'	C8J_0095	F0F1 ATP synthase subunit B%27	88	426	0	1	0	0	1	0	0	0		AAAAATAATGATTTTGTAATTCATTTAGAAAATATTGATAAAATTAAAAAA
144149	'+'	4	4	NC_009839	1	1	130.33	2.78	3.04	2	116412	'+'	C8J_0094	chromosome partitioning protein%2C ParB family	NA	837	0	0	1	0	1	0	0	0		AAAAATAATGATTTTGTAATTCATTTAGAAAATATTGATAAAATTAAAAAA
144212	'+'	4	4	NC_003912	1	1	1005.28	4.83	6.83	1	108984	'+'	CJE0097	F0F1 ATP synthase subunit B%27	25	426	1	0	0	0	1	0	0	0		CTTGAAAAGTTTTAACCAAAATCTTAGCTTTTTTATGGTAAAATAGTCCTT
144212	'+'	4	4	NC_002163	1	1	1429.22	7.55	4.87	1	109977	'+'	Cj0102	F0F1 ATP synthase subunit B%27	25	426	1	0	0	0	1	0	0	0		CTTGAAAAGCTTTAACCAAAATCTTAGCTTTTTTATGGTAAAATAGTCCTT
144212	'+'	4	4	NC_008787	1	1	1374.39	6.54	5.67	1	120624	'+'	CJJ81176_0137	F0F1 ATP synthase subunit B%27	25	426	1	0	0	0	1	0	0	0		CTTGAAAAGCTTTAACCAAAATCTTAGCTTTTTTATGGTAAAATAGTCCTT
144212	'+'	4	4	NC_009839	1	1	1282.75	5.26	6.46	1	116475	'+'	C8J_0095	F0F1 ATP synthase subunit B%27	25	426	1	0	0	0	1	0	0	0		CTTGAAAAGCTTTAACCAAAATCTTAGCTTTTTTATGGTAAAATAGTCCTT
145892	'+'	4	3	NC_003912	1	1	42.01	3.54	2.77	1	110664	'+'	CJE0100	F0F1 ATP synthase subunit alpha	NA	1506	0	0	1	0	1	0	0	0		GGTATATGGACTTAAGAATATTATGGCTGGAGAAATGGTAGAATTTGAAAA
145892	'+'	4	3	NC_002163	1	1	53.59	6	2.01	1	111657	'+'	Cj0105	F0F1 ATP synthase subunit alpha	NA	1506	0	0	1	0	1	0	0	0		GGTATATGGACTTAAGAATATTATGGCTGGAGAAATGGTAGAATTTGAAAA
145892	'+'	4	3	NC_008787	1	0	19.93	3	1.45	1	122304	'+'	CJJ81176_0140	F0F1 ATP synthase subunit alpha	NA	1506	0	0	1	0	1	0	0	0		GGTATATGGACTTAAGAATATTATGGCTGGAGAAATGGTAGAATTTGAAAA
145892	'+'	4	3	NC_009839	0	0	NA	NA	NA	1	118155	'+'	C8J_0098	F0F1 ATP synthase subunit alpha	NA	1506	0	0	1	0	1	0	0	0		GGTATATGGACTTAAGAATATTATGGCTGGAGAAATGGTAGAATTTGAAAA
146188	'+'	4	4	NC_003912	1	1	55.31	6	3.12	1	110960	'+'	CJE0100	F0F1 ATP synthase subunit alpha	NA	1506	0	0	1	0	1	0	0	0		GAAAAAGTGTTCATGAGCCTTTACATACAGGAATTAAAGCTATTGATGCGC
146188	'+'	4	4	NC_002163	1	1	43.98	4.4	2.92	1	111953	'+'	Cj0105	F0F1 ATP synthase subunit alpha	NA	1506	0	0	1	0	1	0	0	0		GAAAAAGTGTTCATGAGCCTTTACATACAGGAATTAAAGCTATTGATGCGC
146188	'+'	4	4	NC_008787	1	0	16.13	2.52	1.17	1	122600	'+'	CJJ81176_0140	F0F1 ATP synthase subunit alpha	NA	1506	0	0	1	0	1	0	0	0		GAAAAAGTGTTCATGAGCCTTTACATACAGGAATTAAAGCTATTGATGCGC
146188	'+'	4	4	NC_009839	1	1	34.37	2.41	3.49	1	118451	'+'	C8J_0098	F0F1 ATP synthase subunit alpha	NA	1506	0	0	1	0	1	0	0	0		GAAAAAGTGTTCATGAGCCTTTACATACAGGAATTAAAGCTATTGATGCGC
146262	'-'	4	4	NC_003912	1	1	7.51	>100	15.91	1	111034	'-'	CJE0100	F0F1 ATP synthase subunit alpha	NA	1506	0	0	0	1	1	0	0	1		GCAACATATATACAGATAACTCCTTGACCTCTTTGAGATATAATAGTATCA
146262	'-'	4	4	NC_002163	1	1	4.95	>100	13.26	1	112027	'-'	Cj0105	F0F1 ATP synthase subunit alpha	NA	1506	0	0	0	1	1	0	0	1		GCAACATATATACAGATAACTCCTTGACCTCTTTGAGATATAATAGTATCA
146262	'-'	4	4	NC_008787	1	1	7.21	>100	5.74	1	122674	'-'	CJJ81176_0140	F0F1 ATP synthase subunit alpha	NA	1506	0	0	0	1	1	0	0	1		GCAACATATATACAGATAACTCCTTGGCCTCTTTGAGATATAATAGTATCA
146262	'-'	4	4	NC_009839	1	1	8.12	5.25	3.33	1	118525	'-'	C8J_0098	F0F1 ATP synthase subunit alpha	NA	1506	0	0	0	1	1	0	0	1		GCAACATATATACAGATAACTCCTTGACCTCTTTGAGATATAATAGTATCA
147267	'-'	4	3	NC_003912	0	0	NA	NA	NA	1	112039	'-'	CJE0100	F0F1 ATP synthase subunit alpha	NA	1506	0	0	0	1	1	0	0	1		AACTAGCTTCATAGCATTTGTAGTCTTTTGAGTGTTATGAACACTTTTAAT
147267	'-'	4	3	NC_003912	0	0	NA	NA	NA	1	112039	'-'	CJE0101	F0F1 ATP synthase subunit gamma	NA	885	0	0	0	1	1	0	0	1		AACTAGCTTCATAGCATTTGTAGTCTTTTGAGTGTTATGAACACTTTTAAT
147267	'-'	4	3	NC_002163	1	1	191.54	>100	8.14	1	113032	'-'	Cj0105	F0F1 ATP synthase subunit alpha	NA	1506	0	0	0	1	1	0	0	1		AACTAGCTTCATAGCATTTGTAGTCTTTTGAGTGTTATGAACACTTTTAAT
147267	'-'	4	3	NC_002163	1	1	191.54	>100	8.14	1	113032	'-'	Cj0106	F0F1 ATP synthase subunit gamma	NA	885	0	0	0	1	1	0	0	1		AACTAGCTTCATAGCATTTGTAGTCTTTTGAGTGTTATGAACACTTTTAAT
147267	'-'	4	3	NC_008787	1	1	151.6	>100	8.41	1	123679	'-'	CJJ81176_0140	F0F1 ATP synthase subunit alpha	NA	1506	0	0	0	1	1	0	0	1		AACTAGCTTCATAGCATTTGTAGTCTTTTGAGTGTTATAAACACTTTTAAT
147267	'-'	4	3	NC_008787	1	1	151.6	>100	8.41	1	123679	'-'	CJJ81176_0141	F0F1 ATP synthase subunit gamma	NA	885	0	0	0	1	1	0	0	1		AACTAGCTTCATAGCATTTGTAGTCTTTTGAGTGTTATAAACACTTTTAAT
147267	'-'	4	3	NC_009839	1	1	58.37	>100	10.17	1	119530	'-'	C8J_0098	F0F1 ATP synthase subunit alpha	NA	1506	0	0	0	1	1	0	0	1		AACTAGCTTCATAGCATTTGTAGTCTTTTGAGTGTTATGAACACTTTTAAT
147267	'-'	4	3	NC_009839	1	1	58.37	>100	10.17	1	119530	'-'	C8J_0099	F0F1 ATP synthase subunit gamma	NA	885	0	0	0	1	1	0	0	1		AACTAGCTTCATAGCATTTGTAGTCTTTTGAGTGTTATGAACACTTTTAAT
147940	'+'	4	4	NC_003912	1	1	219.39	33.31	4.79	2	112712	'+'	CJE0102	F0F1 ATP synthase subunit beta	207	1398	1	0	0	0	1	0	0	0		AACTGAGCTTTTAGAAGATTTAATGAAAACGTATTTTGAGTATAATATGTA
147940	'+'	4	4	NC_003912	1	1	219.39	33.31	4.79	2	112712	'+'	CJE0101	F0F1 ATP synthase subunit gamma	NA	885	0	0	1	0	1	0	0	0		AACTGAGCTTTTAGAAGATTTAATGAAAACGTATTTTGAGTATAATATGTA
147940	'+'	4	4	NC_002163	1	1	188.12	26.45	2.47	2	113705	'+'	Cj0107	F0F1 ATP synthase subunit beta	207	1398	1	0	0	0	1	0	0	0		AACTGAGCTTTTAAAAGATTTAATGAAAACGTATTTTGAGTATAATATGTA
147940	'+'	4	4	NC_002163	1	1	188.12	26.45	2.47	2	113705	'+'	Cj0106	F0F1 ATP synthase subunit gamma	NA	885	0	0	1	0	1	0	0	0		AACTGAGCTTTTAAAAGATTTAATGAAAACGTATTTTGAGTATAATATGTA
147940	'+'	4	4	NC_008787	1	1	306.86	31.96	3.69	2	124352	'+'	CJJ81176_0142	F0F1 ATP synthase subunit beta	206	1398	1	0	0	0	1	0	0	0		AACTGAGCTTTTAGAAGATTTAATAAAAACATATTTTGAGTATAATATGTA
147940	'+'	4	4	NC_008787	1	1	306.86	31.96	3.69	2	124352	'+'	CJJ81176_0141	F0F1 ATP synthase subunit gamma	NA	885	0	0	1	0	1	0	0	0		AACTGAGCTTTTAGAAGATTTAATAAAAACATATTTTGAGTATAATATGTA
147940	'+'	4	4	NC_009839	1	1	86.41	9.62	2.33	2	120203	'+'	C8J_0100	F0F1 ATP synthase subunit beta	206	1398	1	0	0	0	1	0	0	0		AACTGAGCTTTTAGAAGATTTAATGAAAACATATTTCGAGTATAATATGTA
147940	'+'	4	4	NC_009839	1	1	86.41	9.62	2.33	2	120203	'+'	C8J_0099	F0F1 ATP synthase subunit gamma	NA	885	0	0	1	0	1	0	0	0		AACTGAGCTTTTAGAAGATTTAATGAAAACATATTTCGAGTATAATATGTA
148685	'+'	4	2	NC_003912	0	0	NA	NA	NA	1	113457	'+'	CJE0102	F0F1 ATP synthase subunit beta	NA	1398	0	0	1	0	1	0	0	0		GGAGCTTATTCACAATGTTGCATTTAAGCATAGCGGCTATTCTGTATTTGC
148685	'+'	4	2	NC_002163	0	0	14.04	3.71	0.62	1	114450	'+'	Cj0107	F0F1 ATP synthase subunit beta	NA	1398	0	0	1	0	1	0	0	0		GGAGCTTATTCACAATGTTGCATTTAAGCATAGCGGCTATTCTGTATTTGC
148685	'+'	4	2	NC_008787	1	0	26.4	4.79	1.77	1	125096	'+'	CJJ81176_0142	F0F1 ATP synthase subunit beta	NA	1398	0	0	1	0	1	0	0	0		GGAGCTTATTCACAATGTTGCATTTAAGCATAGCGGCTATTCTGTATTTGC
148685	'+'	4	2	NC_009839	1	1	38.67	6.06	2.46	1	120947	'+'	C8J_0100	F0F1 ATP synthase subunit beta	NA	1398	0	0	1	0	1	0	0	0		GGAGCTTATTCACAATGTTGCATTTAAGCATAGTGGCTATTCTGTATTTGC
149989	'+'	4	3	NC_003912	1	0	7.64	>100	1.66	1	114761	'+'	CJE0104	MotA%2FTolQ%2FExbB proton channel family protein	NA	555	0	0	1	0	1	0	0	0		GAATTTTGAAGCTATATTTCATTTTTTCAATAGTTCAAGTATTATTACTTA
149989	'+'	4	3	NC_002163	1	0	3.33	5.5	0.73	1	115754	'+'	Cj0109	putative MotA%2FTolQ%2FExbB proton channel family protein	NA	555	0	0	1	0	1	0	0	0		GAATTTTGAAGCTATATTTCATTTTTTCAATAGTTCAAGTATTATTACTTA
149989	'+'	4	3	NC_008787	1	1	14.94	28	2.29	1	126400	'+'	CJJ81176_0144	MotA%2FTolQ%2FExbB proton channel family protein	NA	555	0	0	1	0	1	0	0	0		GAATTTTGAAGCTATATTTCATTTTTTCAATAATTCAAGTATTATTACTTA
149989	'+'	4	3	NC_009839	0	0	2.86	4	0.45	1	122251	'+'	C8J_0102	ExbB%2FTolQ family transport protein	NA	555	0	0	1	0	1	0	0	0		GAATTTTGAAGCTATATTTCATTTTTTCAATAGTTCAAGTATTATTACTTA
150833	'+'	4	1	NC_003912	1	1	6.79	9	2.07	2	115605	'+'	CJE0106	TonB domain-containing protein	59	780	1	0	0	0	1	0	0	0		CGGTTTTTATACGCGCTGATAAAAGCTTAAAATATGACGATGTTATTTCAG
150833	'+'	4	1	NC_003912	1	1	6.79	9	2.07	2	115605	'+'	CJE0105	TonB system transport protein ExbD%2C putative	NA	390	0	0	1	0	1	0	0	0		CGGTTTTTATACGCGCTGATAAAAGCTTAAAATATGACGATGTTATTTCAG
150833	'+'	4	1	NC_002163	0	0	NA	NA	NA	2	116598	'+'	Cj0111	putative periplasmic protein	59	780	1	0	0	0	1	0	0	0		CGGTTTTTATACGCGCTGATAAAAGCTTAAAATATGACGATGTTATTTCAG
150833	'+'	4	1	NC_002163	0	0	NA	NA	NA	2	116598	'+'	Cj0110	putative exbD%2FtolR family transport protein	NA	390	0	0	1	0	1	0	0	0		CGGTTTTTATACGCGCTGATAAAAGCTTAAAATATGACGATGTTATTTCAG
150833	'+'	4	1	NC_008787	0	0	NA	NA	NA	2	127244	'+'	CJJ81176_0146	TonB domain-containing protein	59	780	1	0	0	0	1	0	0	0		CGGTTTTTATACGCGCTGATAAAAGCTTAAAATATGACGATGTTATTTCAG
150833	'+'	4	1	NC_008787	0	0	NA	NA	NA	2	127244	'+'	CJJ81176_0145	TonB system transport protein ExbD%2C putative	NA	390	0	0	1	0	1	0	0	0		CGGTTTTTATACGCGCTGATAAAAGCTTAAAATATGACGATGTTATTTCAG
150833	'+'	4	1	NC_009839	0	0	3.34	2.4	0.54	2	123095	'+'	C8J_0104	TonB domain protein	59	780	1	0	0	0	1	0	0	0		CGGTTTTTATACGCGCTGATAAAAGCTTAAAATATGACGATGTTATTTCAG
150833	'+'	4	1	NC_009839	0	0	3.34	2.4	0.54	2	123095	'+'	C8J_0103	TonB system transport protein ExbD%2C putative	NA	390	0	0	1	0	1	0	0	0		CGGTTTTTATACGCGCTGATAAAAGCTTAAAATATGACGATGTTATTTCAG
151846	'+'	4	4	NC_003912	1	0	20.37	17	1.19	1	116618	'+'	CJE0107	translocation protein TolB	NA	1209	0	0	1	0	1	0	0	0		ATTCAAATTTAAGTGATGAGAATTTAAAGAAAAGCTTTTATAATATCATTG
151846	'+'	4	4	NC_002163	1	0	22.55	10.1	0.69	1	117611	'+'	Cj0112	translocation protein TolB	NA	1209	0	0	1	0	1	0	0	0		ATTCAAATTTAAGTGATGAGAATTTAAAGAAAAGCTTTTATAATATCATTG
151846	'+'	4	4	NC_008787	1	0	22.49	18.67	1.05	1	128257	'+'	CJJ81176_0147	translocation protein TolB	NA	1209	0	0	1	0	1	0	0	0		ATTCAAATTTAAGTGATGAGAATTTAAAGAAAAGCTTTTATAATATCATTG
151846	'+'	4	4	NC_009839	1	1	39.62	>100	2.62	1	124108	'+'	C8J_0105	translocation protein TolB	NA	1209	0	0	1	0	1	0	0	0		ATTCAAATTTAAGTGATGAGAATTTAAAGAAAAGCTTTTATAATATCATTG
152268	'-'	4	4	NC_003912	1	1	3.82	>100	13.01	1	117040	'-'	CJE0107	translocation protein TolB	NA	1209	0	0	0	1	1	0	0	1		ATTTTACTAGCTTTATTGGTATTTAAATCATAACGGTATAAAGTTGGCTTA
152268	'-'	4	4	NC_002163	1	1	5.54	>100	8.74	1	118033	'-'	Cj0112	translocation protein TolB	NA	1209	0	0	0	1	1	0	0	1		ATTTTACTAGCTTTATTGGTATTTAAATCATAACGGTATAAAGTTGGCTTA
152268	'-'	4	4	NC_008787	1	1	4.48	46	11.14	1	128679	'-'	CJJ81176_0147	translocation protein TolB	NA	1209	0	0	0	1	1	0	0	1		ATTTTACTAGCTTTATTGGTATTTAAATCATAACGGTATAAAGTTGGCTTA
152268	'-'	4	4	NC_009839	1	1	4.3	>100	13.37	1	124530	'-'	C8J_0105	translocation protein TolB	NA	1209	0	0	0	1	1	0	0	1		ATTTTACTAGCTTTATTGGTATTTAAATCATAACGGTATAAAGTTGGCTTA
152940	'+'	4	4	NC_003912	1	1	719.27	25.93	3.42	1	117712	'+'	CJE0108	peptidoglycan-associated lipoprotein Omp18	26	498	1	0	0	0	1	0	0	0		AAATTTCAATTTTAGGTTAAAATTAATTAAAAATTAGATATAATAATAAGA
152940	'+'	4	4	NC_002163	1	1	1281.38	73.23	2.95	1	118705	'+'	Cj0113	peptidoglycan associated lipoprotein	26	498	1	0	0	0	1	0	0	0		AAATTTCAATTTTAGGTTAAAATTAATTAAAAATTAGATATAATAATAAGA
152940	'+'	4	4	NC_008787	1	1	1115.61	68.41	3.51	1	129351	'+'	CJJ81176_0148	peptidoglycan-associated lipoprotein Omp18	26	498	1	0	0	0	1	0	0	0		AAATTTCAATTTTAGGTTAAAATTAATTAAAAATTAGATATAATAGTAAGA
152940	'+'	4	4	NC_009839	1	1	675.99	49.38	2.59	1	125202	'+'	C8J_0106	peptidoglycan-associated lipoprotein Omp18	26	498	1	0	0	0	1	0	0	0		AAATTTCAATTTTAGGTTAAAATTAATTAAAAATTAGATATAATAGTAAGA
156482	'+'	4	4	NC_003912	1	1	118.39	5.98	5.43	2	121248	'+'	CJE0113	PP-loop family protein	125	756	1	0	0	0	1	0	0	0		GTGAAATGGAAGGCGCAAGTGTGGCTTTGGTTTGTGATGCTTTAAAGGTGC
156482	'+'	4	4	NC_003912	1	1	118.39	5.98	5.43	2	121248	'+'	CJE0112	5%27-methylthioadenosine%2FS-adenosylhomocysteine nucleosidase	NA	690	0	0	1	0	1	0	0	0		GTGAAATGGAAGGCGCAAGTGTGGCTTTGGTTTGTGATGCTTTAAAGGTGC
156482	'+'	4	4	NC_002163	1	1	148.02	2.59	8.16	2	122241	'+'	Cj0118	hypothetical protein	125	756	1	0	0	0	1	0	0	0		GTGAAATGGAAGGCGCAAGTGTGGCTTTGGTTTGTGATGCTTTAAAGGTGC
156482	'+'	4	4	NC_002163	1	1	148.02	2.59	8.16	2	122241	'+'	Cj0117	5%27-methylthioadenosine%2FS-adenosylhomocysteine nucleosidase	NA	690	0	0	1	0	1	0	0	0		GTGAAATGGAAGGCGCAAGTGTGGCTTTGGTTTGTGATGCTTTAAAGGTGC
156482	'+'	4	4	NC_008787	1	1	159.13	6.66	5.79	2	132893	'+'	CJJ81176_0153	PP-loop family protein	125	756	1	0	0	0	1	0	0	0		GTGAAATGGAAGGCGCAAGTGTTGCTTTGGTTTGTGATGCCTTAAAGGTGC
156482	'+'	4	4	NC_008787	1	1	159.13	6.66	5.79	2	132893	'+'	CJJ81176_0152	5%27-methylthioadenosine%2FS-adenosylhomocysteine nucleosidase	NA	687	0	0	1	0	1	0	0	0		GTGAAATGGAAGGCGCAAGTGTTGCTTTGGTTTGTGATGCCTTAAAGGTGC
156482	'+'	4	4	NC_009839	1	1	193.34	4.74	8.49	2	128737	'+'	C8J_0111	PP-loop family protein	125	756	1	0	0	0	1	0	0	0		GTGAAATGGAAGGCGCAAGTGTGGCTTTGGTTTGTGATGCCTTAAAGGTGC
156482	'+'	4	4	NC_009839	1	1	193.34	4.74	8.49	2	128737	'+'	C8J_0110	5%27-methylthioadenosine%2FS-adenosylhomocysteine nucleosidase	NA	687	0	0	1	0	1	0	0	0		GTGAAATGGAAGGCGCAAGTGTGGCTTTGGTTTGTGATGCCTTAAAGGTGC
158933	'-'	2	1	NC_008787	0	0	NA	NA	NA	1	135344	'-'	CJJ81176_0156	putative metalloprotease	NA	405	0	0	0	1	1	0	0	1		TAATTTAGATTTTTCTGCCTTCAACCTAAATATATTTATATAACTAATACA
158933	'-'	2	1	NC_008787	0	0	NA	NA	NA	1	135344	'-'	CJJ81176_0157	hypothetical protein	NA	1254	0	0	0	1	1	0	0	1		TAATTTAGATTTTTCTGCCTTCAACCTAAATATATTTATATAACTAATACA
158933	'-'	2	1	NC_009839	1	1	7.88	>100	6.69	1	131188	'-'	C8J_0114	putative metalloprotease	NA	405	0	0	0	1	1	0	0	1		TTCCTTGATTTAGATTTTTTGCCTTCAACCTAAATATATTAAAATAATATA
158933	'-'	2	1	NC_009839	1	1	7.88	>100	6.69	1	131188	'-'	C8J_0115	hypothetical protein	NA	1341	0	0	0	1	1	0	0	1		TTCCTTGATTTAGATTTTTTGCCTTCAACCTAAATATATTAAAATAATATA
158945	'+'	1	1	NC_008787	1	1	277.63	3.7	2.79	1	135356	'+'	CJJ81176_0157	hypothetical protein	49	1254	1	0	0	0	1	0	0	0		TTGGGATAACTCCACCCCAAAACGGAACAGATTTTGCTTGTATTAGTTATA
158948	'+'	2	1	NC_008787	0	0	NA	NA	NA	1	135359	'+'	CJJ81176_0157	hypothetical protein	46	1254	0	1	0	0	1	0	0	0		GGATAACTCCACCCCAAAACGGAACAGATTTTGCTTGTATTAGTTATATAA
158948	'+'	2	1	NC_009839	1	1	62.3	66.25	3.65	1	131199	'+'	C8J_0115	hypothetical protein	45	1341	1	0	0	0	1	0	0	0		TTTGGGATAACTCCACCCCAAAACGGAACAAATTTTGCTTATATTATTTTA
159212	'-'	2	1	NC_008787	1	1	17.93	37	6.21	1	135623	'-'	CJJ81176_0157	hypothetical protein	NA	1254	0	0	0	1	1	0	0	1		GATATATCATAATTAGGAGAACTTGTCTTACTACTTATACTAAAATTAGTA
159212	'-'	2	1	NC_009839	0	0	NA	NA	NA	1	131462	'-'	C8J_0115	hypothetical protein	NA	1341	0	0	0	1	1	0	0	1		GATATATCATAATTAGGAGAACTTGTCTTACTACTTATACTAAAATTAGTG
159539	'-'	2	1	NC_008787	0	0	NA	NA	NA	1	135932	'-'	CJJ81176_0157	hypothetical protein	NA	1254	0	0	0	1	1	0	0	1		TTATCATTTGGAAATGCACTTATTACTTGATTAAAACTATTATAATGGGAT
159539	'-'	2	1	NC_009839	1	1	3.66	2.12	6.25	1	131783	'-'	C8J_0115	hypothetical protein	NA	1341	0	0	0	1	1	0	0	1		TCATTTGGAAAACTTTGACCTAAAGCATTAGAAAAAAGATTATAATATTGT
159729	'+'	2	2	NC_003912	1	1	144.7	8.93	3.8	1	123769	'+'	CJE0117	hypothetical protein	27	690	1	0	0	0	1	0	0	0		ATATATGAGTAAAAATATTAAAAAAAATCATTTTTGCCGATTTACTTTAGA
159729	'+'	2	2	NC_002163	1	1	30.31	11.25	2.04	1	124762	'+'	Cj0122	hypothetical protein	27	690	1	0	0	0	1	0	0	0		ATATATGAGTAAAAATATTAAAAAAAATCATTTTTGCCGATTTGCTTTAGA
160678	'-'	1	1	NC_009839	1	1	12.89	>100	21.43	1	131954	'-'	C8J_0115	hypothetical protein	NA	1341	0	0	0	1	1	0	0	1		CTATAAATATTTGAAATTAAAACATTAGAATAGTCAGCTATACTCTTAATA
161157	'-'	2	1	NC_008787	0	0	NA	NA	NA	1	136393	'-'	CJJ81176_0157	hypothetical protein	NA	1254	0	0	0	1	1	0	0	1		AGCCTTTTAACAAACTTGCAAAATCTACTTTGCCTGTCATAATGTCGTCTA
161157	'-'	2	1	NC_009839	1	1	6.21	>100	11.11	1	132328	'-'	C8J_0115	hypothetical protein	NA	1341	0	0	0	1	1	0	0	1		AGTATCTAAAAAAGCTTTTAAAGTCACTTTTACCTGTCATAATACTATCTA
161875	'-'	4	3	NC_003912	1	1	2.77	1.7	2.48	1	124971	'-'	CJE0118	tRNA-dihydrouridine synthase B	NA	927	0	0	1	0	1	0	0	0		TTCGACTAGGATTTAATGAAAAATATCCTGAAAAAATGGCTAAAATTTGTG
161875	'-'	4	3	NC_002163	1	0	3.72	3	1.75	1	125964	'-'	Cj0123c	putative tRNA-dihydrouridine synthase	NA	927	0	0	1	0	1	0	0	0		TTCGACTAGGATTTAATGAAAAATATCCTGAAAAAATGGCTAAAATTTGTG
161875	'-'	4	3	NC_008787	0	0	NA	NA	NA	1	137107	'-'	CJJ81176_0158	tRNA-dihydrouridine synthase B	NA	918	0	0	1	0	1	0	0	0		TTCGACTAGGATTTAATGAAAAATATCCTGAAAAAATGGCTAAAATTTGTG
161875	'-'	4	3	NC_009839	1	0	4.3	4	1.83	1	133033	'-'	C8J_0116	tRNA-dihydrouridine synthase B	NA	918	0	0	1	0	1	0	0	0		TTCGACTAGGATTTAATGAAAAATATCCTGAAAAAATGGCTAAAATTTGTG
162339	'+'	4	4	NC_003912	1	1	4.24	>100	14.46	1	125435	'+'	CJE0118	tRNA-dihydrouridine synthase B	NA	927	0	0	0	1	1	0	0	1		AAAAACCTGCCATAGGGGCTAAAAACAGGGGTTTTTTGCTAAAATCTATCA
162339	'+'	4	4	NC_003912	1	1	4.24	>100	14.46	1	125435	'+'	CJE0119	hypothetical protein	NA	987	0	0	0	1	1	0	0	1		AAAAACCTGCCATAGGGGCTAAAAACAGGGGTTTTTTGCTAAAATCTATCA
162339	'+'	4	4	NC_002163	1	1	5.54	>100	18.15	1	126428	'+'	Cj0123c	putative tRNA-dihydrouridine synthase	NA	927	0	0	0	1	1	0	0	1		AAAAACCTGCCATAGGGGCTAAAAACAGGGGTTTTTTGCTAAAATCTATCA
162339	'+'	4	4	NC_002163	1	1	5.54	>100	18.15	1	126428	'+'	Cj0124c	hypothetical protein	NA	987	0	0	0	1	1	0	0	1		AAAAACCTGCCATAGGGGCTAAAAACAGGGGTTTTTTGCTAAAATCTATCA
162339	'+'	4	4	NC_008787	1	1	18.93	>100	9.92	1	137571	'+'	CJJ81176_0158	tRNA-dihydrouridine synthase B	NA	918	0	0	0	1	1	0	0	1		AAAAACCTGCCATAGGGGCTAAAAATAAAGGTTTTTTGCTAAAATCTATCA
162339	'+'	4	4	NC_008787	1	1	18.93	>100	9.92	1	137571	'+'	CJJ81176_0159	hypothetical protein	NA	861	0	0	0	1	1	0	0	1		AAAAACCTGCCATAGGGGCTAAAAATAAAGGTTTTTTGCTAAAATCTATCA
162339	'+'	4	4	NC_009839	1	1	12.41	>100	12.7	1	133497	'+'	C8J_0116	tRNA-dihydrouridine synthase B	NA	918	0	0	0	1	1	0	0	1		AAAAACCTGCCATAGGGGCTAAAAATAAAGGTTTTTTGCTAAAATCTATCA
162339	'+'	4	4	NC_009839	1	1	12.41	>100	12.7	1	133497	'+'	C8J_0117	hypothetical protein	NA	987	0	0	0	1	1	0	0	1		AAAAACCTGCCATAGGGGCTAAAAATAAAGGTTTTTTGCTAAAATCTATCA
162491	'+'	4	2	NC_003912	1	1	3.95	>100	3.65	1	125587	'+'	CJE0119	hypothetical protein	NA	987	0	0	0	1	1	0	0	1		TTAACTCATCTAAAAGTCCAAATTCAGCCAAAAGATATAAATATGCTCTTA
162491	'+'	4	2	NC_002163	1	1	4.95	>100	14.09	1	126580	'+'	Cj0124c	hypothetical protein	NA	987	0	0	0	1	1	0	0	1		TTAACTCATCTAAAAGTCCAAATTCAGCCAAAAGATATAAATATGCTCTTA
162491	'+'	4	2	NC_008787	0	0	NA	NA	NA	1	137723	'+'	CJJ81176_0159	hypothetical protein	NA	861	0	0	0	1	1	0	0	1		TTAACTCATCTAAAAGTCCAAATTCAGCTAAAAGATATAAATGTGCTCTTA
162491	'+'	4	2	NC_009839	0	0	NA	NA	NA	1	133649	'+'	C8J_0117	hypothetical protein	NA	987	0	0	0	1	1	0	0	1		TTAACTCATCTAAAAGTCCAAATTCAGCTAAAAGATATAAATGTGCTCTTA
162693	'-'	4	2	NC_003912	1	1	23.31	>100	2.94	1	125789	'-'	CJE0119	hypothetical protein	NA	987	0	0	1	0	1	0	0	0		TAGAAAAAGCTAGTTATGAGCAAATTAAAAATGTAAAAATCCCTAAAAAGC
162693	'-'	4	2	NC_002163	1	1	30.97	26	3.32	1	126782	'-'	Cj0124c	hypothetical protein	NA	987	0	0	1	0	1	0	0	0		TAGAAAAAGCTAGTTATGAGCAAATTAAAAATGTAAAAATCCCTAAAAAGC
162693	'-'	4	2	NC_008787	0	0	NA	NA	NA	1	137925	'-'	CJJ81176_0159	hypothetical protein	NA	861	0	0	1	0	1	0	0	0		TAGAAAAAGCTAGTTATGAGCAAATTAAAAATGTAAAAATACCTAAAAAGC
162693	'-'	4	2	NC_009839	0	0	NA	NA	NA	1	133851	'-'	C8J_0117	hypothetical protein	NA	987	0	0	1	0	1	0	0	0		TAGAAAAAGCTAGTTATGAGCAAATTAAAAATGTAAAAATCCCTAAAAAGC
162823	'+'	4	2	NC_003912	1	1	4.74	>100	9.5	1	125919	'+'	CJE0119	hypothetical protein	NA	987	0	0	0	1	1	0	0	1		TCATCTTTGATTTCATTAAGGTTTTTAAGTTTGTTATAGGCATAATTTGCA
162823	'+'	4	2	NC_002163	1	1	2.59	>100	>100	1	126912	'+'	Cj0124c	hypothetical protein	NA	987	0	0	0	1	1	0	0	1		TCATCTTTGATTTCATTAAGGTTTTTAAGTTTGTTATAGGCATAATTTGCA
162823	'+'	4	2	NC_008787	0	0	NA	NA	NA	1	138055	'+'	CJJ81176_0159	hypothetical protein	NA	861	0	0	0	1	1	0	0	1		TCATCTTTGATTTCATTAAGGTTTTTAAGTTTGTTATAGGCATAATTTGCA
162823	'+'	4	2	NC_009839	0	0	NA	NA	NA	1	133981	'+'	C8J_0117	hypothetical protein	NA	987	0	0	0	1	1	0	0	1		TCATCTTTGATTTCATTAAGGTTTTTAAGTTTGCTATAGGCGTAATTTGCA
163443	'-'	4	4	NC_003912	1	1	12.73	26	2.73	2	126539	'-'	CJE0119	hypothetical protein	120	987	1	0	0	0	1	0	0	0		TCTCAAAGAAGAACTTATAGAAATCGAAGATTCTTTAGATAAAATCAAAAA
163443	'-'	4	4	NC_003912	1	1	12.73	26	2.73	2	126539	'-'	CJE0120	dnaK suppressor protein%2C putative	NA	363	0	0	1	0	1	0	0	0		TCTCAAAGAAGAACTTATAGAAATCGAAGATTCTTTAGATAAAATCAAAAA
163443	'-'	4	4	NC_002163	1	1	144.51	98.75	5.67	2	127532	'-'	Cj0124c	hypothetical protein	120	987	1	0	0	0	1	0	0	0		TCTCAAAGAAGAACTTATAGAAATCGAAGATTCTTTAGATAAAATCAAAAA
163443	'-'	4	4	NC_002163	1	1	144.51	98.75	5.67	2	127532	'-'	Cj0125c	hypothetical protein	NA	363	0	0	1	0	1	0	0	0		TCTCAAAGAAGAACTTATAGAAATCGAAGATTCTTTAGATAAAATCAAAAA
163443	'-'	4	4	NC_008787	1	1	81.9	82.5	4.51	2	138675	'-'	CJJ81176_0159	hypothetical protein	246	861	1	0	0	0	1	0	0	0		TCTCAAAGAAGAACTTATAGAAATCGAAGATTCTTTAGATAAAATCAAAAA
163443	'-'	4	4	NC_008787	1	1	81.9	82.5	4.51	2	138675	'-'	CJJ81176_0160	dnaK suppressor protein%2C putative	NA	363	0	0	1	0	1	0	0	0		TCTCAAAGAAGAACTTATAGAAATCGAAGATTCTTTAGATAAAATCAAAAA
163443	'-'	4	4	NC_009839	1	1	63.97	>100	5.08	2	134601	'-'	C8J_0117	hypothetical protein	120	987	1	0	0	0	1	0	0	0		TCTCAAAGAAGAACTTATAGAAATCGAAGATTCTTTAGATAAAATCAAAAA
163443	'-'	4	4	NC_009839	1	1	63.97	>100	5.08	2	134601	'-'	C8J_0118	dksA-like protein	NA	363	0	0	1	0	1	0	0	0		TCTCAAAGAAGAACTTATAGAAATCGAAGATTCTTTAGATAAAATCAAAAA
164399	'+'	4	3	NC_003912	1	1	1.7	>100	6.58	1	127495	'+'	CJE0122	acetyl-CoA carboxylase subunit beta	NA	843	0	0	0	1	1	0	0	1		GCAAAAGAAGCACTTACTCCACCCATAGTAGGATCGGTTAAAATGCTAATA
164399	'+'	4	3	NC_002163	0	0	NA	NA	NA	1	128488	'+'	Cj0127c	acetyl-CoA carboxylase subunit beta	NA	843	0	0	0	1	1	0	0	1		GCAAAAGAAGCACTTACTCCACCCATAGTAGGATCGGTTAAAATGCTAATA
164399	'+'	4	3	NC_008787	1	1	4.98	11	6.58	1	139631	'+'	CJJ81176_0162	acetyl-CoA carboxylase subunit beta	NA	843	0	0	0	1	1	0	0	1		GCAAAAGAAGCACTTACCCCACCCATAGTAGGATTAGTTAAAATACTAATA
164399	'+'	4	3	NC_009839	1	0	1.91	>100	1.59	1	135557	'+'	C8J_0120	acetyl-CoA carboxylase subunit beta	NA	843	0	0	0	1	1	0	0	1		GCAAAAGAAGCACTTACCCCACCCATAGTAGGATCAGTTAAAATACTAATA
165008	'-'	4	4	NC_003912	1	1	305.53	28.67	7.25	2	128104	'-'	CJE0122	acetyl-CoA carboxylase subunit beta	28	843	1	0	0	0	1	0	0	0		AAATTTCCTTCTCCTAAGCCAAGACAAAAAAATTTTTGATATAATCTTAGA
165008	'-'	4	4	NC_003912	1	1	305.53	28.67	7.25	2	128104	'-'	CJE0123	inositol monophosphatase family protein	NA	723	0	0	1	0	1	0	0	0		AAATTTCCTTCTCCTAAGCCAAGACAAAAAAATTTTTGATATAATCTTAGA
165008	'-'	4	4	NC_002163	1	1	704.81	43.38	6.75	2	129097	'-'	Cj0127c	acetyl-CoA carboxylase subunit beta	28	843	1	0	0	0	1	0	0	0		AAATTTCCTTCTCCTAAGCCAAGACAAAAAAATTTTTGATATAATCTTAGA
165008	'-'	4	4	NC_002163	1	1	704.81	43.38	6.75	2	129097	'-'	Cj0128c	putative inositol monophosphatase family protein	NA	723	0	0	1	0	1	0	0	0		AAATTTCCTTCTCCTAAGCCAAGACAAAAAAATTTTTGATATAATCTTAGA
165008	'-'	4	4	NC_008787	1	1	575.86	>100	7.29	2	140240	'-'	CJJ81176_0162	acetyl-CoA carboxylase subunit beta	28	843	1	0	0	0	1	0	0	0		AAATTTCCTTCTCCTAAGCCAAGACAAGAAAATTTTTGATATAATCTTGGA
165008	'-'	4	4	NC_008787	1	1	575.86	>100	7.29	2	140240	'-'	CJJ81176_0163	inositol monophosphatase family protein	NA	723	0	0	1	0	1	0	0	0		AAATTTCCTTCTCCTAAGCCAAGACAAGAAAATTTTTGATATAATCTTGGA
165008	'-'	4	4	NC_009839	1	1	286.91	>100	4.68	2	136166	'-'	C8J_0120	acetyl-CoA carboxylase subunit beta	28	843	1	0	0	0	1	0	0	0		AAATTTCCTTCTCCTAAGCCAAGACAAGAAAATTTTTGATATAATCTTGGA
165008	'-'	4	4	NC_009839	1	1	286.91	>100	4.68	2	136166	'-'	C8J_0121	inositol monophosphatase family protein	NA	723	0	0	1	0	1	0	0	0		AAATTTCCTTCTCCTAAGCCAAGACAAGAAAATTTTTGATATAATCTTGGA
165546	'-'	4	3	NC_003912	1	1	5.94	3	3.01	1	128642	'-'	CJE0123	inositol monophosphatase family protein	NA	723	0	0	1	0	1	0	0	0		AAGGCTATGAGCTTGACTTAAAATGTGAACAAATTTTCATAAAATATCTTA
165546	'-'	4	3	NC_002163	0	0	NA	NA	NA	1	129635	'-'	Cj0128c	putative inositol monophosphatase family protein	NA	723	0	0	1	0	1	0	0	0		AAGGCTATGAGCTTGACTTAAAATGTGAACAAATTTTCATAAAATATCTTA
165546	'-'	4	3	NC_008787	1	1	18.67	6.5	6.75	1	140778	'-'	CJJ81176_0163	inositol monophosphatase family protein	NA	723	0	0	1	0	1	0	0	0		AAGGCTATGAGCTTGACTTAAAATGTGAACAAATTTTCATAAAATATCTTA
165546	'-'	4	3	NC_009839	1	1	11.93	5.17	4.76	1	136704	'-'	C8J_0121	inositol monophosphatase family protein	NA	723	0	0	1	0	1	0	0	0		AAGGCTATGAGCTTGACTTAAAATGTGAACAAATTTTCATAAAATATCTTA
165557	'+'	4	1	NC_003912	0	0	NA	NA	NA	1	128653	'+'	CJE0123	inositol monophosphatase family protein	NA	723	0	0	0	1	1	0	0	1		TCAATCCGCTTTCTTCAGAAAAAATTTGTCCAAAACAACTAAGATATTTTA
165557	'+'	4	1	NC_002163	1	1	3.7	>100	>100	1	129646	'+'	Cj0128c	putative inositol monophosphatase family protein	NA	723	0	0	0	1	1	0	0	1		TCAATCCGCTTTCTTCAGAAAAAATTTGTCCAAAACAACTAAGATATTTTA
165557	'+'	4	1	NC_008787	0	0	NA	NA	NA	1	140789	'+'	CJJ81176_0163	inositol monophosphatase family protein	NA	723	0	0	0	1	1	0	0	1		TCAATCCGCTTTCTTCAGAAAAAATTTGTCCAAAACAACTAAGATATTTTA
165557	'+'	4	1	NC_009839	0	0	NA	NA	NA	1	136715	'+'	C8J_0121	inositol monophosphatase family protein	NA	723	0	0	0	1	1	0	0	1		TCAATCCGCTTTCTTCAGAAAAAATTTGTCCAAAACAACTAAGATATTTTA
165596	'-'	4	4	NC_003912	1	0	3.56	>100	1.16	1	128692	'-'	CJE0123	inositol monophosphatase family protein	NA	723	0	0	1	0	1	0	0	0		CCCACAAAATGATCTTAAACTTTGCTCTAAATTAGGCTATGATAAAAATCA
165596	'-'	4	4	NC_002163	1	1	1.86	3.5	2.07	1	129685	'-'	Cj0128c	putative inositol monophosphatase family protein	NA	723	0	0	1	0	1	0	0	0		CCCACAAAATGATCTTAAACTTTGCTCTAAATTAGGCTATGATAAAAATCA
165596	'-'	4	4	NC_008787	1	1	3.99	9	2.78	1	140828	'-'	CJJ81176_0163	inositol monophosphatase family protein	NA	723	0	0	1	0	1	0	0	0		CCCACAAAATGATCTTAAACTTTGCTCTAAATTAGGCTATGATAAAAATCA
165596	'-'	4	4	NC_009839	1	1	4.3	>100	2.68	1	136754	'-'	C8J_0121	inositol monophosphatase family protein	NA	723	0	0	1	0	1	0	0	0		CCCACAAAATGATCTTAAACTTTGCTCTAAATTAGGCTATGATAAAAATCA
165906	'-'	4	3	NC_003912	0	0	19.1	>100	0.48	2	129002	'-'	CJE0123	inositol monophosphatase family protein	195	723	1	0	0	0	1	0	0	0		TTTGCCAATTCCGTAGAACTTAGTTTTCCTTTGATTGATAGAATCAAACTT
165906	'-'	4	3	NC_003912	0	0	19.1	>100	0.48	2	129002	'-'	CJE0124	OMP85 family outer membrane protein	NA	2220	0	0	1	0	1	0	0	0		TTTGCCAATTCCGTAGAACTTAGTTTTCCTTTGATTGATAGAATCAAACTT
165906	'-'	4	3	NC_002163	1	0	23.65	7.4	0.8	2	129995	'-'	Cj0128c	putative inositol monophosphatase family protein	195	723	1	0	0	0	1	0	0	0		TTTGCCAATTCCGTAGAACTTAGTTTTCCTTTGATTGATAGAATCAAACTT
165906	'-'	4	3	NC_002163	1	0	23.65	7.4	0.8	2	129995	'-'	Cj0129c	outer membrane protein	NA	2220	0	0	1	0	1	0	0	0		TTTGCCAATTCCGTAGAACTTAGTTTTCCTTTGATTGATAGAATCAAACTT
165906	'-'	4	3	NC_008787	1	1	71.73	9.75	3.76	2	141138	'-'	CJJ81176_0163	inositol monophosphatase family protein	195	723	1	0	0	0	1	0	0	0		TTTGCCAATTCTGTAGAACTTAGTTTTCCTTTGATTGATAGAATCAAACTT
165906	'-'	4	3	NC_008787	1	1	71.73	9.75	3.76	2	141138	'-'	CJJ81176_0164	OMP85 family outer membrane protein	NA	2220	0	0	1	0	1	0	0	0		TTTGCCAATTCTGTAGAACTTAGTTTTCCTTTGATTGATAGAATCAAACTT
165906	'-'	4	3	NC_009839	1	0	21.01	11.48	1.79	2	137064	'-'	C8J_0121	inositol monophosphatase family protein	195	723	1	0	0	0	1	0	0	0		TTTGCCAATTCTGTAGAACTTAGTTTTCCTTTGATTGATAGAATCAAACTT
165906	'-'	4	3	NC_009839	1	0	21.01	11.48	1.79	2	137064	'-'	C8J_0122	OMP85 family outer membrane protein	NA	2220	0	0	1	0	1	0	0	0		TTTGCCAATTCTGTAGAACTTAGTTTTCCTTTGATTGATAGAATCAAACTT
166392	'+'	4	3	NC_003912	1	1	23.13	>100	15.76	1	129488	'+'	CJE0124	OMP85 family outer membrane protein	NA	2220	0	0	0	1	1	0	0	1		GGACTTAAGTGATATATATCGCTTTGTTCAAGATTATAAGTTAAGCTTACA
166392	'+'	4	3	NC_002163	0	0	NA	NA	NA	1	130481	'+'	Cj0129c	outer membrane protein	NA	2220	0	0	0	1	1	0	0	1		GGACTTAAGTGATATATATCGCTTTGTTCAAGATTATAAGTTAAGCTTACA
166392	'+'	4	3	NC_008787	1	1	13.95	35	5.06	1	141624	'+'	CJJ81176_0164	OMP85 family outer membrane protein	NA	2220	0	0	0	1	1	0	0	1		GGACTTAAGTGGTATATATCGCTTTGTTCAAGATTATAAGTTAAGCTTACA
166392	'+'	4	3	NC_009839	1	1	20.05	>100	3.93	1	137550	'+'	C8J_0122	OMP85 family outer membrane protein	NA	2220	0	0	0	1	1	0	0	1		GGACTTAAGTGATATATATCGCTTTGTTCAAGATTATAAGTTAAGCTTACA
166395	'+'	4	1	NC_003912	0	0	NA	NA	NA	1	129491	'+'	CJE0124	OMP85 family outer membrane protein	NA	2220	0	0	0	1	1	0	0	1		CTTAAGTGATATATATCGCTTTGTTCAAGATTATAAGTTAAGCTTACATTA
166395	'+'	4	1	NC_002163	1	1	8.13	2.05	4.88	1	130484	'+'	Cj0129c	outer membrane protein	NA	2220	0	0	0	1	1	0	0	1		CTTAAGTGATATATATCGCTTTGTTCAAGATTATAAGTTAAGCTTACATTA
166395	'+'	4	1	NC_008787	0	0	NA	NA	NA	1	141627	'+'	CJJ81176_0164	OMP85 family outer membrane protein	NA	2220	0	0	0	1	1	0	0	1		CTTAAGTGGTATATATCGCTTTGTTCAAGATTATAAGTTAAGCTTACATTA
166395	'+'	4	1	NC_009839	0	0	NA	NA	NA	1	137553	'+'	C8J_0122	OMP85 family outer membrane protein	NA	2220	0	0	0	1	1	0	0	1		CTTAAGTGATATATATCGCTTTGTTCAAGATTATAAGTTAAGCTTACATTA
167959	'-'	4	4	NC_003912	1	1	263.52	2.09	10.93	2	131055	'-'	CJE0124	OMP85 family outer membrane protein	29	2220	1	0	0	0	1	0	0	1		CATACTTTCTACCTTAGTTTTTTTGTTAAATTTTTTTTGCTATTATACAGC
167959	'-'	4	4	NC_003912	1	1	263.52	2.09	10.93	2	131055	'-'	CJE0125	prephenate dehydrogenase	NA	828	0	0	0	1	1	0	0	1		CATACTTTCTACCTTAGTTTTTTTGTTAAATTTTTTTTGCTATTATACAGC
167959	'-'	4	4	NC_002163	1	1	357.77	2.35	9.22	2	132048	'-'	Cj0129c	outer membrane protein	29	2220	1	0	0	0	1	0	0	1		CATACTTTCTACCTTAGTTTTTTTGTTAAATTTTTTTTGCTATTATACAGC
167959	'-'	4	4	NC_002163	1	1	357.77	2.35	9.22	2	132048	'-'	Cj0130	prephenate dehydrogenase	NA	828	0	0	0	1	1	0	0	1		CATACTTTCTACCTTAGTTTTTTTGTTAAATTTTTTTTGCTATTATACAGC
167959	'-'	4	4	NC_008787	1	1	249.07	2.14	10.29	2	143191	'-'	CJJ81176_0164	OMP85 family outer membrane protein	29	2220	1	0	0	0	1	0	0	1		CATACTTTCTACCTTAGTTTTTTTGTTAAATTTTTTTTGCTATTATACAGC
167959	'-'	4	4	NC_008787	1	1	249.07	2.14	10.29	2	143191	'-'	CJJ81176_0165	prephenate dehydrogenase	NA	828	0	0	0	1	1	0	0	1		CATACTTTCTACCTTAGTTTTTTTGTTAAATTTTTTTTGCTATTATACAGC
167959	'-'	4	4	NC_009839	1	1	275.45	2.03	10.37	2	139117	'-'	C8J_0122	OMP85 family outer membrane protein	29	2220	1	0	0	0	1	0	0	1		CATACTTTCTACCTTAGTTTTTTTGTTAAATTTTTTTTGCTATTATACAGC
167959	'-'	4	4	NC_009839	1	1	275.45	2.03	10.37	2	139117	'-'	C8J_0123	prephenate dehydrogenase	NA	828	0	0	0	1	1	0	0	1		CATACTTTCTACCTTAGTTTTTTTGTTAAATTTTTTTTGCTATTATACAGC
168199	'+'	4	4	NC_003912	1	1	54.74	4.52	4.63	1	131295	'+'	CJE0125	prephenate dehydrogenase	NA	828	0	0	1	0	1	0	0	0		ATGAGCTTATAGAATTTAAAGATTTAGCTTTATGTGATATGATTTTTGTCG
168199	'+'	4	4	NC_002163	1	1	38.81	10.55	2.77	1	132288	'+'	Cj0130	prephenate dehydrogenase	NA	828	0	0	1	0	1	0	0	0		ATGAGCTTATAGAATTTAAAGATTTAGCTTTATGTGATATGATTTTTGTCG
168199	'+'	4	4	NC_008787	1	1	37.13	4.58	2.8	1	143431	'+'	CJJ81176_0165	prephenate dehydrogenase	NA	828	0	0	1	0	1	0	0	0		ATGAGCTTATAGAATTTAAAGATTTAGCTTTATGTGATATGATTTTTGTCG
168199	'+'	4	4	NC_009839	1	1	66.83	3.26	6.17	1	139357	'+'	C8J_0123	prephenate dehydrogenase	NA	828	0	0	1	0	1	0	0	0		ATGAGCTTATAGAATTTAAAGATTTAGCTTTATGTGATATGATTTTTGTCG
168210	'-'	4	1	NC_003912	1	1	39.51	15.29	>100	2	131306	'-'	CJE0124	OMP85 family outer membrane protein	280	2220	0	1	0	0	1	0	0	1		ACATTAGAAGGCAAATCAACTAACTTTTGCAAAATTGCTATAATAGCATCA
168210	'-'	4	1	NC_003912	1	1	39.51	15.29	>100	2	131306	'-'	CJE0125	prephenate dehydrogenase	NA	828	0	0	0	1	1	0	0	1		ACATTAGAAGGCAAATCAACTAACTTTTGCAAAATTGCTATAATAGCATCA
168210	'-'	4	1	NC_002163	0	0	NA	NA	NA	2	132299	'-'	Cj0129c	outer membrane protein	280	2220	0	1	0	0	1	0	0	1		ACATTAGAAGGCAAATCAACTAACTTTTGCAAAATTTCTATAATAGCATTA
168210	'-'	4	1	NC_002163	0	0	NA	NA	NA	2	132299	'-'	Cj0130	prephenate dehydrogenase	NA	828	0	0	0	1	1	0	0	1		ACATTAGAAGGCAAATCAACTAACTTTTGCAAAATTTCTATAATAGCATTA
168210	'-'	4	1	NC_008787	0	0	NA	NA	NA	2	143442	'-'	CJJ81176_0164	OMP85 family outer membrane protein	280	2220	0	1	0	0	1	0	0	1		ACATTAGAAGGCAAATCAACTAACTTTTGCAAAATTTCTATAATAGCATTA
168210	'-'	4	1	NC_008787	0	0	NA	NA	NA	2	143442	'-'	CJJ81176_0165	prephenate dehydrogenase	NA	828	0	0	0	1	1	0	0	1		ACATTAGAAGGCAAATCAACTAACTTTTGCAAAATTTCTATAATAGCATTA
168210	'-'	4	1	NC_009839	0	0	NA	NA	NA	2	139368	'-'	C8J_0122	OMP85 family outer membrane protein	280	2220	0	1	0	0	1	0	0	1		ACATTAGAAGGCAAATCAACTAACTTTTGCAAAATTTCTATAATAGCATCA
168210	'-'	4	1	NC_009839	0	0	NA	NA	NA	2	139368	'-'	C8J_0123	prephenate dehydrogenase	NA	828	0	0	0	1	1	0	0	1		ACATTAGAAGGCAAATCAACTAACTTTTGCAAAATTTCTATAATAGCATCA
168258	'-'	4	4	NC_003912	1	1	1.58	>100	>100	1	131354	'-'	CJE0125	prephenate dehydrogenase	NA	828	0	0	0	1	1	0	0	1		AAACTTTCTATAATTTTTCTTTTTGTACTTCCAAGCTCTATAATTGTTACA
168258	'-'	4	4	NC_002163	1	1	5.17	>100	15.88	1	132347	'-'	Cj0130	prephenate dehydrogenase	NA	828	0	0	0	1	1	0	0	1		AAACTTTCTATAATTTTTCTTTTTGTACTTCCAAGCTCTATAATTGTTACA
168258	'-'	4	4	NC_008787	1	1	3.82	>100	6.75	1	143490	'-'	CJJ81176_0165	prephenate dehydrogenase	NA	828	0	0	0	1	1	0	0	1		AAACTTTCTATAATTTTTCTTTTTGTACTTCCAAGCTCTATAATTGTTACA
168258	'-'	4	4	NC_009839	1	1	3.34	>100	17.02	1	139416	'-'	C8J_0123	prephenate dehydrogenase	NA	828	0	0	0	1	1	0	0	1		AAACTTTCTATAATTTTTCTTTTTGTACTTCCAAGCTCTATAATTGTTACA
168850	'-'	4	2	NC_003912	1	1	9.34	5	10.12	1	131946	'-'	CJE0125	prephenate dehydrogenase	NA	828	0	0	0	1	1	0	0	1		AATTTTCAATGTTTTTGTTGCTTTTAATATAAATTCTATTATATTTTCAGT
168850	'-'	4	2	NC_003912	1	1	9.34	5	10.12	1	131946	'-'	CJE0126	M24%2FM37 family peptidase	NA	1374	0	0	0	1	1	0	0	1		AATTTTCAATGTTTTTGTTGCTTTTAATATAAATTCTATTATATTTTCAGT
168850	'-'	4	2	NC_002163	1	1	4.07	>100	>100	1	132939	'-'	Cj0130	prephenate dehydrogenase	NA	828	0	0	0	1	1	0	0	1		AATTTTCAATATTTTTGTTGCTTTTAATATAAATTCTATTATATTTTCAGT
168850	'-'	4	2	NC_002163	1	1	4.07	>100	>100	1	132939	'-'	Cj0131	putative peptidase M23 family protein	NA	1374	0	0	0	1	1	0	0	1		AATTTTCAATATTTTTGTTGCTTTTAATATAAATTCTATTATATTTTCAGT
168850	'-'	4	2	NC_008787	0	0	NA	NA	NA	1	144082	'-'	CJJ81176_0165	prephenate dehydrogenase	NA	828	0	0	0	1	1	0	0	1		AATTTTCAATGTTTTTGTTGTTTTTAGTATAAATTCTATTATATTTTCAGT
168850	'-'	4	2	NC_008787	0	0	NA	NA	NA	1	144082	'-'	CJJ81176_0166	M24%2FM37 family peptidase	NA	1374	0	0	0	1	1	0	0	1		AATTTTCAATGTTTTTGTTGTTTTTAGTATAAATTCTATTATATTTTCAGT
168850	'-'	4	2	NC_009839	0	0	NA	NA	NA	1	140008	'-'	C8J_0123	prephenate dehydrogenase	NA	828	0	0	0	1	1	0	0	1		AATTTTCAATGTTTTTGTTGTTTTTAGTATAAATTCTATTATATTTTCAGT
168850	'-'	4	2	NC_009839	0	0	NA	NA	NA	1	140008	'-'	C8J_0124	peptidase%2C M23%2FM37 family	NA	1374	0	0	0	1	1	0	0	1		AATTTTCAATGTTTTTGTTGTTTTTAGTATAAATTCTATTATATTTTCAGT
168876	'+'	4	4	NC_003912	1	1	320.38	7.4	5.45	1	131972	'+'	CJE0126	M24%2FM37 family peptidase	38	1374	1	0	0	0	1	0	0	0		ATTTTATAAATTTGCTAGATATTTACTGAAAATATAATAGAATTTATATTA
168876	'+'	4	4	NC_002163	1	1	187.38	6.02	4.51	1	132965	'+'	Cj0131	putative peptidase M23 family protein	38	1374	1	0	0	0	1	0	0	0		ATTTTATAAATTTGCTAGATATTTACTGAAAATATAATAGAATTTATATTA
168876	'+'	4	4	NC_008787	1	1	131.01	4.18	4.92	1	144108	'+'	CJJ81176_0166	M24%2FM37 family peptidase	38	1374	1	0	0	0	1	0	0	0		ATTTTATAAATTTGCTAGATATTTACTGAAAATATAATAGAATTTATACTA
168876	'+'	4	4	NC_009839	1	1	72.09	3.96	6.29	1	140034	'+'	C8J_0124	peptidase%2C M23%2FM37 family	38	1374	1	0	0	0	1	0	0	0		ATTTTATAAATTTGCTAGATATTTACTGAAAATATAATAGAATTTATACTA
169168	'-'	4	4	NC_003912	1	1	9.76	>100	>100	1	132264	'-'	CJE0126	M24%2FM37 family peptidase	NA	1374	0	0	0	1	1	0	0	1		CCAAATTTTGGCAAAGCAACTTGTAAGGTAATATCTTTTAAATTAGAAATC
169168	'-'	4	4	NC_002163	1	1	10.22	17.5	58.02	1	133257	'-'	Cj0131	putative peptidase M23 family protein	NA	1374	0	0	0	1	1	0	0	1		CCAAATTTTGGCAAAGCAACTTGTAAGGTAATATCTTTTAAATTAGAAATC
169168	'-'	4	4	NC_008787	1	1	7.64	>100	6.75	1	144400	'-'	CJJ81176_0166	M24%2FM37 family peptidase	NA	1374	0	0	0	1	1	0	0	1		CCAAATTTTGGCAAAGCAACTTGTAAGGTAATATCTTTTAAATTAGAAATC
169168	'-'	4	4	NC_009839	1	1	4.77	>100	>100	1	140326	'-'	C8J_0124	peptidase%2C M23%2FM37 family	NA	1374	0	0	0	1	1	0	0	1		CCAAATTTTGGCAAAGCAACTTGTAAGGTAATATCTTTTAAATTAGAAATC
170862	'+'	4	1	NC_003912	1	1	221.64	45	4.25	1	133958	'+'	CJE0127	UDP-3-O-%5B3-hydroxymyristoyl%5D N-acetylglucosamine deacetylase	NA	885	0	0	1	0	1	0	0	0		TATATAGAAAACATAGCAAGGGCTAGAACTTTTGGTTTTTTAAAAGATGTT
170862	'+'	4	1	NC_002163	0	0	NA	NA	NA	1	134951	'+'	Cj0132	UDP-3-O-%5B3-hydroxymyristoyl%5D N-acetylglucosamine deacetylase	NA	885	0	0	1	0	1	0	0	0		TATATAGAAAACATAGCAAGGGCTAGGACTTTTGGTTTTTTAAAAGATGTT
170862	'+'	4	1	NC_008787	0	0	16.55	20.5	0.56	1	146094	'+'	CJJ81176_0167	UDP-3-O-%5B3-hydroxymyristoyl%5D N-acetylglucosamine deacetylase	NA	885	0	0	1	0	1	0	0	0		TATATAGAAAACATAGCAAGGGCTAGAACTTTTGGTTTTTTAAAAGATGTT
170862	'+'	4	1	NC_009839	0	0	9.07	2.73	0.46	1	142020	'+'	C8J_0125	UDP-3-O-%5B3-hydroxymyristoyl%5D N-acetylglucosamine deacetylase	NA	885	0	0	1	0	1	0	0	0		TATATAGAAAACATAGCAAGGGCTAGAACTTTTGGTTTTTTAAAAGATGTT
171588	'+'	4	4	NC_003912	1	1	47.53	12.2	6.27	2	134684	'+'	CJE0129	homoserine kinase	32	879	1	0	0	0	1	0	0	0		TTTTACCAAAAAATTTACAAGAGCTTAAACTAAATAATGATAATCTTCCCT
171588	'+'	4	4	NC_003912	1	1	47.53	12.2	6.27	2	134684	'+'	CJE0128	hypothetical protein	NA	402	0	0	1	0	1	0	0	0		TTTTACCAAAAAATTTACAAGAGCTTAAACTAAATAATGATAATCTTCCCT
171588	'+'	4	4	NC_002163	1	1	42.5	9.85	5.09	2	135677	'+'	Cj0134	homoserine kinase	32	879	1	0	0	0	1	0	0	0		TTTTACCAAAAAATTTACAAGAGCTTAAACTAAATAATGATAATCTTCCCT
171588	'+'	4	4	NC_002163	1	1	42.5	9.85	5.09	2	135677	'+'	Cj0133	putative glycoprotease family protein	NA	402	0	0	1	0	1	0	0	0		TTTTACCAAAAAATTTACAAGAGCTTAAACTAAATAATGATAATCTTCCCT
171588	'+'	4	4	NC_008787	1	1	52.8	18.67	4.62	2	146820	'+'	CJJ81176_0169	homoserine kinase	32	879	1	0	0	0	1	0	0	0		TTTTACCAAAAAATTTACAAGAGCTTAAACTAAATAATGATAATCTTCCCT
171588	'+'	4	4	NC_008787	1	1	52.8	18.67	4.62	2	146820	'+'	CJJ81176_0168	hypothetical protein	NA	402	0	0	1	0	1	0	0	0		TTTTACCAAAAAATTTACAAGAGCTTAAACTAAATAATGATAATCTTCCCT
171588	'+'	4	4	NC_009839	1	1	49.17	24	4.38	2	142746	'+'	C8J_0127	homoserine kinase	32	879	1	0	0	0	1	0	0	0		TTTTACCAAAAAATTTACAAGAGCTTAAACTAAATAATGATAATCTTCCCT
171588	'+'	4	4	NC_009839	1	1	49.17	24	4.38	2	142746	'+'	C8J_0126	hypothetical protein	NA	429	0	0	1	0	1	0	0	0		TTTTACCAAAAAATTTACAAGAGCTTAAACTAAATAATGATAATCTTCCCT
172526	'+'	4	4	NC_003912	1	1	27.58	>100	2.54	2	135622	'+'	CJE0131	translation initiation factor IF-2	241	2616	0	1	0	0	1	0	0	0		ATAATGGCTTTGAAATTTGCTAAAAAATATAAAAAAAAGATATAATTTTGA
172526	'+'	4	4	NC_003912	1	1	27.58	>100	2.54	2	135622	'+'	CJE0130	hypothetical protein	NA	258	0	0	1	0	1	0	0	0		ATAATGGCTTTGAAATTTGCTAAAAAATATAAAAAAAAGATATAATTTTGA
172526	'+'	4	4	NC_002163	1	1	17.74	49	2.41	2	136615	'+'	Cj0136	translation initiation factor IF-2	241	2616	0	1	0	0	1	0	0	0		ATAATGGCTTTGAAATTTGCTAAAAAATATAAAAAAAAGATATAATTTTGA
172526	'+'	4	4	NC_002163	1	1	17.74	49	2.41	2	136615	'+'	Cj0135	hypothetical protein	NA	258	0	0	1	0	1	0	0	0		ATAATGGCTTTGAAATTTGCTAAAAAATATAAAAAAAAGATATAATTTTGA
172526	'+'	4	4	NC_008787	1	1	23.91	>100	2.82	2	147758	'+'	CJJ81176_0171	translation initiation factor IF-2	241	2616	0	1	0	0	1	0	0	0		ATAATGGCTTTGAAATTTGCTAAAAAATATAAAAAAAAGATATAATTTTGA
172526	'+'	4	4	NC_008787	1	1	23.91	>100	2.82	2	147758	'+'	CJJ81176_0170	hypothetical protein	NA	258	0	0	1	0	1	0	0	0		ATAATGGCTTTGAAATTTGCTAAAAAATATAAAAAAAAGATATAATTTTGA
172526	'+'	4	4	NC_009839	1	1	16.23	>100	2.25	2	143684	'+'	C8J_0129	translation initiation factor IF-2	241	2616	0	1	0	0	1	0	0	0		ATAATGGCTTTGAAATTTGCTAAAAAATATAAAAAAAAGATATAATTTTGA
172526	'+'	4	4	NC_009839	1	1	16.23	>100	2.25	2	143684	'+'	C8J_0128	hypothetical protein	NA	258	0	0	1	0	1	0	0	0		ATAATGGCTTTGAAATTTGCTAAAAAATATAAAAAAAAGATATAATTTTGA
172727	'+'	4	4	NC_003912	1	1	20.37	13	3.29	2	135823	'+'	CJE0131	translation initiation factor IF-2	40	2616	1	0	0	0	1	0	0	0		AAGATAAAGTCTTACAAAAAGCATTTTCTAAAATATGTAAAAATTTAAATA
172727	'+'	4	4	NC_003912	1	1	20.37	13	3.29	2	135823	'+'	CJE0130	hypothetical protein	NA	258	0	0	1	0	1	0	0	0		AAGATAAAGTCTTACAAAAAGCATTTTCTAAAATATGTAAAAATTTAAATA
172727	'+'	4	4	NC_002163	1	1	23.65	>100	2.49	2	136816	'+'	Cj0136	translation initiation factor IF-2	40	2616	1	0	0	0	1	0	0	0		AAGATAAAGTCTTACAAAAAGCATTTTCTAAAATATGTAAAAATTTAAATA
172727	'+'	4	4	NC_002163	1	1	23.65	>100	2.49	2	136816	'+'	Cj0135	hypothetical protein	NA	258	0	0	1	0	1	0	0	0		AAGATAAAGTCTTACAAAAAGCATTTTCTAAAATATGTAAAAATTTAAATA
172727	'+'	4	4	NC_008787	1	1	55.79	>100	3.7	2	147959	'+'	CJJ81176_0171	translation initiation factor IF-2	40	2616	1	0	0	0	1	0	0	0		AAGATAAAGTCTTACAAAAAGCATTTTCTAAAATATGTAAAAATTTAAATA
172727	'+'	4	4	NC_008787	1	1	55.79	>100	3.7	2	147959	'+'	CJJ81176_0170	hypothetical protein	NA	258	0	0	1	0	1	0	0	0		AAGATAAAGTCTTACAAAAAGCATTTTCTAAAATATGTAAAAATTTAAATA
172727	'+'	4	4	NC_009839	1	1	21.48	12.25	2.77	2	143885	'+'	C8J_0129	translation initiation factor IF-2	40	2616	1	0	0	0	1	0	0	0		AAGATAAAATCTTACAAAAAGCATTTTCTAAAATATGTAAAAATTTAAATA
172727	'+'	4	4	NC_009839	1	1	21.48	12.25	2.77	2	143885	'+'	C8J_0128	hypothetical protein	NA	258	0	0	1	0	1	0	0	0		AAGATAAAATCTTACAAAAAGCATTTTCTAAAATATGTAAAAATTTAAATA
178532	'-'	3	1	NC_003912	0	0	NA	NA	NA	1	139966	'-'	CJE0134	McrBC restriction endonuclease system%2C McrB subunit%2C putative	NA	1989	0	0	0	1	1	0	0	1		TCCTGTCCCTGGAGGCCCATAAAGAATTTGATTTAAAGGTATATTTTGATT
178532	'-'	3	1	NC_002163	1	1	5.91	2.23	10.97	1	141245	'-'	Cj0139	putative endonuclease	NA	2352	0	0	0	1	1	0	0	1		CCTGTCCCTGGAGGTCCATAAAGAATTTGATTTAATGGTATAATTTTCATA
178532	'-'	3	1	NC_008787	0	0	NA	NA	NA	1	152052	'-'	CJJ81176_0174	McrBC restriction endonuclease system%2C McrB subunit%2C putative	NA	1812	0	0	0	1	1	0	0	1		TCCTGTCCCTGGAGACCCATAAAGAATTTGATTTAAAGGCATATTTTTATT
178801	'+'	3	1	NC_003912	0	0	NA	NA	NA	1	140234	'+'	CJE0134	McrBC restriction endonuclease system%2C McrB subunit%2C putative	NA	1989	0	0	1	0	1	0	0	0		TCGCATAGATAGCAAAGAAAATTCTAAGGAAGTAGAATACGAAATAAAAGA
178801	'+'	3	1	NC_002163	0	0	NA	NA	NA	1	141514	'+'	Cj0139	putative endonuclease	NA	2352	0	0	1	0	1	0	0	0		TATAATAGACAATGATGAAAATTCTCAAGAAGTAAAATATGATGTAAAAGA
178801	'+'	3	1	NC_008787	1	1	87.18	>100	14.18	1	152320	'+'	CJJ81176_0174	McrBC restriction endonuclease system%2C McrB subunit%2C putative	NA	1812	0	0	1	0	1	0	0	0		TCGCATAGATAGCAAAGAAAATTCTAAAGAAATAGAATATAAAATAAAAGA
179436	'+'	1	1	NC_003912	1	1	34.8	17.4	5.61	1	140427	'+'	CJE0134	McrBC restriction endonuclease system%2C McrB subunit%2C putative	NA	1989	0	0	1	0	1	0	0	0		ATAGAAAAAATTCAAAGTGGTGGATTTAAATTAGAAGAATATAATGAAAAA
180304	'+'	2	1	NC_003912	1	1	4.74	5	2.99	2	141285	'+'	CJE0135	hypothetical protein	50	1332	1	0	0	0	1	0	0	0		ATTTATAATATTGCTTCATTTGATGATAAAATTTGGGATAAAATAGAAATA
180304	'+'	2	1	NC_003912	1	1	4.74	5	2.99	2	141285	'+'	CJE0134	McrBC restriction endonuclease system%2C McrB subunit%2C putative	NA	1989	0	0	1	0	1	0	0	0		ATTTATAATATTGCTTCATTTGATGATAAAATTTGGGATAAAATAGAAATA
180304	'+'	2	1	NC_002163	0	0	NA	NA	NA	2	142583	'+'	Cj0140	hypothetical protein	50	1332	1	0	0	0	1	0	0	0		ATTTATAATATTGCTTCATTTGATGATAAAATTTGGGATAAAATAGAAATA
180304	'+'	2	1	NC_002163	0	0	NA	NA	NA	2	142583	'+'	Cj0139	putative endonuclease	NA	2352	0	0	1	0	1	0	0	0		ATTTATAATATTGCTTCATTTGATGATAAAATTTGGGATAAAATAGAAATA
180538	'-'	3	3	NC_003912	1	1	5.09	>100	3.65	1	141505	'-'	CJE0135	hypothetical protein	NA	1332	0	0	0	1	1	0	0	1		CATTTTGGCAAAATCTCCAAAACCCCGCTTTTAGTCTGTATAATGCCGACA
180538	'-'	3	3	NC_002163	1	1	5.54	>100	2.13	1	142803	'-'	Cj0140	hypothetical protein	NA	1332	0	0	0	1	1	0	0	1		CATTTTGGCAAAATCTCCAAAACCCCGCTTTTAGTCTGTATAATGCCGACA
180538	'-'	3	3	NC_008787	1	1	1.99	>100	9.4	1	153577	'-'	CJJ81176_0175	hypothetical protein	NA	480	0	0	0	1	1	0	0	1		CATTTTGGCAAGATCTCCAAAACCCCACTTTTAGTCTGTATAATGCCGACA
181842	'-'	1	1	NC_009839	1	1	71.61	2.83	3.07	1	147932	'-'	C8J_0132	hypothetical protein	NA	987	0	0	1	0	1	0	0	0		TTATTATCAAAATTAGATCCATTATCTTTAGAATATGATAAAATAACAATA
181998	'+'	1	1	NC_009839	1	1	26.73	>100	5.36	1	148088	'+'	C8J_0132	hypothetical protein	NA	987	0	0	0	1	1	0	0	1		GAGTAAATTTTTAAAGCAAATATAAATACATTAAAATCTATAATATTTCTA
183200	'-'	1	1	NC_009839	1	1	424.4	79.11	7.82	2	149290	'-'	C8J_0133	hypothetical protein	32	966	1	0	0	0	1	0	0	1		TTGATATCTTAATTAATCTTTTTCTAGTTTTAACATAGTATAATATACACC
183200	'-'	1	1	NC_009839	1	1	424.4	79.11	7.82	2	149290	'-'	C8J_0134	hypothetical protein	NA	444	0	0	0	1	1	0	0	1		TTGATATCTTAATTAATCTTTTTCTAGTTTTAACATAGTATAATATACACC
183429	'+'	4	4	NC_003912	1	1	18.17	>100	2.59	1	142396	'+'	CJE0135	hypothetical protein	NA	1332	0	0	1	0	1	0	0	0		AATTGTTTCATGTTAAAGCCTGATTTATATATAGAAAATAAAATGATCCTA
183429	'+'	4	4	NC_002163	1	0	5.57	>100	0.9	1	143694	'+'	Cj0140	hypothetical protein	NA	1332	0	0	1	0	1	0	0	0		AATTGTTTCATGTTAAAGCCTGATTTATATATAAAAAATAAAATGATCTTA
183429	'+'	4	4	NC_008787	1	0	11.88	>100	1.49	1	154467	'+'	CJJ81176_0176	hypothetical protein	NA	867	0	0	1	0	1	0	0	0		AATTGTTTCATGTTAAAGCCTGATTTATATATAGAAAATAAAATGATCCTA
183429	'+'	4	4	NC_009839	1	1	42.01	>100	2.65	1	149519	'+'	C8J_0134	hypothetical protein	NA	444	0	0	1	0	1	0	0	0		AAATGTTTTATGTTAAAGCCTGATTTATATATAGAAAATAAAATGATCCTA
183871	'+'	4	2	NC_003912	1	1	3.95	>100	4.38	1	142838	'+'	CJE0136	cation ABC transporter%2C permease protein	NA	804	0	0	0	1	1	0	0	1		AAACTTGCCAAAATCATGATAAAGCCAAGTCTTTTGGTAAAATTTTCAGCA
183871	'+'	4	2	NC_002163	0	0	NA	NA	NA	1	144136	'+'	Cj0141c	putative ABC transporter integral membrane protein	NA	804	0	0	0	1	1	0	0	1		AAACTTGCCAAAATCATGATAAAGCCAAGTCTTTTAGTAAAATTTTCAGCA
183871	'+'	4	2	NC_008787	0	0	NA	NA	NA	1	154909	'+'	CJJ81176_0177	cation ABC transporter%2C permease protein	NA	804	0	0	0	1	1	0	0	1		AAACTTGCTAAAACCATGATAAAGCCAAGTTTTTTGGTGAAATTTTCAGCA
183871	'+'	4	2	NC_009839	1	1	7.64	>100	5.44	1	149961	'+'	C8J_0135	cation ABC transporter%2C permease protein	NA	804	0	0	0	1	1	0	0	1		AAACTTGCCAAAATCATGATAAAGCCAAGTCTTTTGGTAAAATTTTCAGCA
186268	'-'	4	4	NC_003912	1	1	82.18	3.6	3.59	1	145234	'-'	CJE0138	cation ABC transporter%2C periplasmic cation-binding protein	26	891	1	0	0	0	1	0	0	0		AAATATCGCTTCGAAAATTCTATGTATTAAGCTTAATATCGTTATAATTTA
186268	'-'	4	4	NC_002163	1	0	102.81	4.13	1.6	1	146533	'-'	Cj0143c	putative periplasmic solute binding protein	27	891	1	0	0	0	1	0	0	0		AAATATCGCTTCGAAAATTCTATGTATTAAGCTTAATATCGTTATAATTTA
186268	'-'	4	4	NC_008787	1	0	92.16	4.94	1.07	1	157305	'-'	CJJ81176_0179	cation ABC transporter%2C periplasmic cation-binding protein	26	891	1	0	0	0	1	0	0	0		AAATATCGCTTCGAAAATTCTATGTATTAAGCTTAATATCGTTATAATTTA
186268	'-'	4	4	NC_009839	1	1	10.03	4.5	2.47	1	152351	'-'	C8J_0137	cation ABC transporter%2C periplasmic cation-binding protein	26	885	1	0	0	0	1	0	0	0		ATATTGCTTCGAAAATTCTATGTATTAAGCTTAATATCGTTATAATTTGGA
186293	'+'	4	4	NC_003912	1	1	8.3	22	6.36	2	145257	'+'	CJE0139	hypothetical protein	220	330	1	0	0	0	1	0	0	1		AAAATATTTCCTTCGATATAAATTTTTTAAATTATAACGATATTAAGCTTA
186293	'+'	4	4	NC_003912	1	1	8.3	22	6.36	2	145257	'+'	CJE0138	cation ABC transporter%2C periplasmic cation-binding protein	NA	891	0	0	0	1	1	0	0	1		AAAATATTTCCTTCGATATAAATTTTTTAAATTATAACGATATTAAGCTTA
186293	'+'	4	4	NC_002163	1	1	16.26	26	10.78	2	146556	'+'	Cj0144	putative methyl-accepting chemotaxis signal transduction protein	149	1980	0	1	0	0	1	0	0	1		AAATATTTCCTTTCGATATAAATTTTTTAAATTATAACGATATTAAGCTTA
186293	'+'	4	4	NC_002163	1	1	16.26	26	10.78	2	146556	'+'	Cj0143c	putative periplasmic solute binding protein	NA	891	0	0	0	1	1	0	0	1		AAATATTTCCTTTCGATATAAATTTTTTAAATTATAACGATATTAAGCTTA
186293	'+'	4	4	NC_008787	1	1	4.67	>100	5.48	2	157328	'+'	CJJ81176_0180	methyl-accepting chemotaxis protein	150	1980	0	1	0	0	1	0	0	1		AAAATATTTCCTTCGATATAAATTTTTTAAATTATAACGATATTAAGCTTA
186293	'+'	4	4	NC_008787	1	1	4.67	>100	5.48	2	157328	'+'	CJJ81176_0179	cation ABC transporter%2C periplasmic cation-binding protein	NA	891	0	0	0	1	1	0	0	1		AAAATATTTCCTTCGATATAAATTTTTTAAATTATAACGATATTAAGCTTA
186293	'+'	4	4	NC_009839	1	1	111.23	9.33	5.82	2	152376	'+'	C8J_0138	methyl-accepting chemotaxis signal transduction protein	189	1980	0	1	0	0	1	0	0	1		AATATTTCCTTCGATATAAATTTTTTCCAAATTATAACGATATTAAGCTTA
186293	'+'	4	4	NC_009839	1	1	111.23	9.33	5.82	2	152376	'+'	C8J_0137	cation ABC transporter%2C periplasmic cation-binding protein	NA	885	0	0	0	1	1	0	0	1		AATATTTCCTTCGATATAAATTTTTTCCAAATTATAACGATATTAAGCTTA
186431	'+'	3	3	NC_002163	1	1	1628.43	12.97	3.4	1	146654	'+'	Cj0144	putative methyl-accepting chemotaxis signal transduction protein	51	1980	1	0	0	0	1	0	0	0		TACTTTTATATTTAAGTAAAAATCTAGATTTTTTAATTTATAATTCTAAAA
186431	'+'	3	3	NC_008787	1	1	785.58	8.88	3.63	1	157426	'+'	CJJ81176_0180	methyl-accepting chemotaxis protein	52	1980	1	0	0	0	1	0	0	0		TACTTTTATATTTAAGTAAAAATCTAGATTTTTTAATTTATAATTCTAAAA
186431	'+'	3	3	NC_009839	1	1	126.51	5.91	2.25	1	152514	'+'	C8J_0138	methyl-accepting chemotaxis signal transduction protein	51	1980	1	0	0	0	1	0	0	0		CACTTTTAGATTTAAGTAAAAATTTAAATTTTTTAATTTATAATTCTAAAA
186482	'+'	1	1	NC_003912	1	1	5.52	>100	2.63	1	145392	'+'	CJE0139	hypothetical protein	85	330	0	1	0	0	1	0	0	0		ATCACTTTTATATTTAAGTAAAAATTTAGATTTTTTAATTTATAATTCTTA
186500	'-'	1	1	NC_003912	1	1	8.91	2.4	3.95	2	145410	'-'	CJE0138	cation ABC transporter%2C periplasmic cation-binding protein	202	891	0	1	0	0	1	0	0	1		TTAATTAATTTTTGTAAAAGAACTTTTAACATTAATTTTATAAAATATAAA
186500	'-'	1	1	NC_003912	1	1	8.91	2.4	3.95	2	145410	'-'	CJE0139	hypothetical protein	NA	330	0	0	0	1	1	0	0	1		TTAATTAATTTTTGTAAAAGAACTTTTAACATTAATTTTATAAAATATAAA
187740	'-'	4	3	NC_003912	1	1	3.39	>100	7.81	1	146445	'-'	CJE0140	methyl-accepting chemotaxis protein	NA	1623	0	0	0	1	1	0	0	1		TACTTCTATAGTAGAAACATTTTTTGTTTTATAGTTGATAAAATCAAAGAA
187740	'-'	4	3	NC_002163	1	1	4.56	17	30.25	1	147683	'-'	Cj0144	putative methyl-accepting chemotaxis signal transduction protein	NA	1980	0	0	0	1	1	0	0	1		TACTTCTATAGTGGAAACATTTTTTGTTTTATAGTTGATAAAATCAAAGAA
187740	'-'	4	3	NC_008787	1	1	9.13	56	13.16	1	158456	'-'	CJJ81176_0180	methyl-accepting chemotaxis protein	NA	1980	0	0	0	1	1	0	0	1		TACTTCTATAGTGGAAACATTTTTTGTTTTATAGTTGATAAAATCAAAGAA
187740	'-'	4	3	NC_009839	0	0	NA	NA	NA	1	153543	'-'	C8J_0138	methyl-accepting chemotaxis signal transduction protein	NA	1980	0	0	0	1	1	0	0	1		TACTTCTATAGTAGAAACATTTTTTGTTTTATGATTGATAAAGTCAAAGAA
189193	'-'	4	2	NC_003912	1	1	3.18	>100	>100	1	147898	'-'	CJE0141	hypothetical protein	NA	1782	0	0	0	1	1	0	0	1		AACATGATTTCAGGATTTATATATTCATTATTAACAGCTAAAATTCCTCTG
189193	'-'	4	2	NC_002163	0	0	NA	NA	NA	1	149136	'-'	Cj0145	putative TAT %28Twin-Arginine Translocation%29 pathway signal sequence domain protein	NA	1782	0	0	0	1	1	0	0	1		AACATGATTTCAGGATTTATATATTCATTATTAACGGCTAAAATTCCTCTG
189193	'-'	4	2	NC_008787	0	0	NA	NA	NA	1	159909	'-'	CJJ81176_0181	hypothetical protein	NA	1782	0	0	0	1	1	0	0	1		AACATGATTTCAGGATTTATATATTCATTATTAACGGCTAAAATTCCTCTG
189193	'-'	4	2	NC_009839	1	1	3.82	>100	>100	1	154996	'-'	C8J_0139	hypothetical protein	NA	1782	0	0	0	1	1	0	0	1		AACATGATTTCAGGATTTATATATTCATTATTAACGGCTAAAATTCCTCTG
190543	'+'	4	2	NC_003912	1	1	4.24	10	3.65	1	149248	'+'	CJE0141	hypothetical protein	NA	1782	0	0	1	0	1	0	0	0		TGTGAATTAACAGGGATTGCTTTTAGTGAGGATTATACTACAATGTTTGTA
190543	'+'	4	2	NC_002163	0	0	NA	NA	NA	1	150486	'+'	Cj0145	putative TAT %28Twin-Arginine Translocation%29 pathway signal sequence domain protein	NA	1782	0	0	1	0	1	0	0	0		TGTGAATTAACAGGGATTGCTTTTAGTGAGGATTATACTACAATGTTTGTA
190543	'+'	4	2	NC_008787	1	1	4.24	>100	2.79	1	161259	'+'	CJJ81176_0181	hypothetical protein	NA	1782	0	0	1	0	1	0	0	0		TGTGAATTAACAGGGATTGCTTTTAGTGAGGATTATACTACAATGTTTGTA
190543	'+'	4	2	NC_009839	0	0	NA	NA	NA	1	156346	'+'	C8J_0139	hypothetical protein	NA	1782	0	0	1	0	1	0	0	0		TGTGAATTAACAGGGATTGCTTTTAGTGAGGATTATACCACAATGTTTGTA
191215	'+'	1	1	NC_009839	1	1	3.82	9	4.29	1	156981	'+'	C8J_0140	hypothetical protein	NA	1113	0	0	0	1	1	0	0	1		ATAGATGCACCCTGAGCTCCAATATAAGTAAATCGAGTATAATTATAAATA
191654	'+'	1	1	NC_009839	1	1	35.33	2.51	5.98	1	157420	'+'	C8J_0140	hypothetical protein	NA	1113	0	0	0	1	1	0	0	1		TAACAAATCTTACTCCTGTAGCTTTACCATCTTTATGTAAAATTTCTAACA
193198	'-'	1	1	NC_009839	1	1	69.7	>100	14.29	1	158964	'-'	C8J_0142	hypothetical protein	26	717	1	0	0	0	1	0	0	0		TTTTTTTTAAATTAATATATTTTTTATATTAAAAGCTATAACTTATTTATG
193714	'-'	4	3	NC_003912	1	0	11.88	5	1.81	1	149699	'-'	CJE0142	thioredoxin-disulfide reductase	NA	939	0	0	1	0	1	0	0	0		TCATTACTAGCGCAAGTGTAGATGAAGTATATGGTGATAAAATGGGTGTTA
193714	'-'	4	3	NC_002163	0	0	NA	NA	NA	1	150937	'-'	Cj0146c	thioredoxin reductase	NA	939	0	0	1	0	1	0	0	0		TCATTACTAGCGCAAGTGTAGATGAAGTATATGGCGATAAAATGGGTGTTG
193714	'-'	4	3	NC_008787	1	1	10.96	12	2.97	1	161710	'-'	CJJ81176_0182	thioredoxin-disulfide reductase	NA	939	0	0	1	0	1	0	0	0		TCATTACTAGTGCAAGTGTAGATGAAGTATATGGTGATAAAATGGGTGTTA
193714	'-'	4	3	NC_009839	1	1	11.93	>100	3.23	1	159480	'-'	C8J_0143	thioredoxin-disulfide reductase	NA	939	0	0	1	0	1	0	0	0		TCATTACTAGTGCAAGTGTAGATGAAGTATATGGTGATAAAATGGGTGTTA
194384	'-'	4	4	NC_003912	1	1	384.46	93.25	7	1	150369	'-'	CJE0142	thioredoxin-disulfide reductase	31	939	1	0	0	0	1	0	0	0		AATAATAATTTTTATTAACTACTATTAAGAATAATTTTTATATCATTATTA
194384	'-'	4	4	NC_002163	1	1	478.25	93.43	5.66	1	151607	'-'	Cj0146c	thioredoxin reductase	31	939	1	0	0	0	1	0	0	0		AATAATAATTTTTATTAACTACTATTAAGAATAATTTTTATATCATTATTA
194384	'-'	4	4	NC_008787	1	1	441.86	83	5.98	1	162380	'-'	CJJ81176_0182	thioredoxin-disulfide reductase	31	939	1	0	0	0	1	0	0	0		AATAATAATTTTTATTAACTACTATTAAGAATAATTTTTATATCATTATTA
194384	'-'	4	4	NC_009839	1	1	225.81	34.79	5.51	1	160150	'-'	C8J_0143	thioredoxin-disulfide reductase	31	939	1	0	0	0	1	0	0	0		AATAATAATTTTTATTAACTACTATTAAGAATAATTTTTATATCATTATTA
197524	'-'	4	1	NC_003912	1	1	26.87	2.7	2.34	1	153509	'-'	CJE0146	aspartate aminotransferase	NA	1203	0	0	1	0	1	0	0	0		ATGGCAGCAAGACGTGCTGGAGAGGATATCATCGACTTTTCAATGGGAAAT
197524	'-'	4	1	NC_002163	0	0	NA	NA	NA	1	154747	'-'	Cj0150c	aspartate aminotransferase	NA	1203	0	0	1	0	1	0	0	0		ATGGCAGCAAGACGTGCTGGAGAGGATATCATCGACTTTTCAATGGGAAAT
197524	'-'	4	1	NC_008787	0	0	NA	NA	NA	1	165520	'-'	CJJ81176_0186	aspartate aminotransferase	NA	1203	0	0	1	0	1	0	0	0		ATGGCAGCAAGACGTGCTGGAGAGGATATCATCGACTTTTCAATGGGAAAT
197524	'-'	4	1	NC_009839	0	0	NA	NA	NA	1	163290	'-'	C8J_0147	aspartate aminotransferase	NA	1203	0	0	1	0	1	0	0	0		ATGGCAGCAAGACGTGCTGGAGAGGATATCATCGACTTTTCAATGGGAAAT
200075	'-'	4	4	NC_003912	1	1	1518.67	17.68	6.59	1	156060	'-'	CJE0149	RNA methyltransferase	0	684	1	0	0	0	1	0	0	0		AGAAATTTATCAAAAACTGCTTTTAAGTCAAGATTAGGTAAAATTTTAATA
200075	'-'	4	4	NC_002163	1	1	1255.98	13.36	5.48	1	157298	'-'	Cj0153c	putative rRNA methylase	0	684	1	0	0	0	1	0	0	0		AGAAATTTATCAAAAACTGCTTTTAAGTCAAGATTAGGTAAAATTTTAATA
200075	'-'	4	4	NC_008787	1	1	1768.9	13.95	7.59	1	168071	'-'	CJJ81176_0189	RNA methyltransferase	0	684	1	0	0	0	1	0	0	0		AGAAATTTATCAAAAACTGCTTTTAAGTCAAGATTAGGTAAAATTTTAATA
200075	'-'	4	4	NC_009839	1	1	3261.35	14.55	8.72	1	165841	'-'	C8J_0150	RNA methyltransferase%2C TrmH family	0	684	1	0	0	0	1	0	0	0		AGAAATTTATCAAAAACTGCTTTTAAGTCAAGATTAGGTAAAATTTTAATA
200476	'+'	4	2	NC_003912	1	1	6.79	6.33	21.92	1	156461	'+'	CJE0150	tetrapyrrole methylase family protein	NA	825	0	0	0	1	1	0	0	1		TAAATAATACTTGGATAAGGAAAGTTTAAAATTTTTTCTATATCTTTTTGT
200476	'+'	4	2	NC_002163	0	0	NA	NA	NA	1	157699	'+'	Cj0154c	putative tetrapyrrole methylase family protein	NA	825	0	0	0	1	1	0	0	1		TAAATAATACTTGGATAAGGAAAGTTTAAAATTTTTTCTATATCTTTTTGT
200476	'+'	4	2	NC_008787	1	1	1.99	>100	>100	1	168472	'+'	CJJ81176_0190	tetrapyrrole methylase family protein	NA	825	0	0	0	1	1	0	0	1		TAAATAATACTTGGATAAGGAAAGTTTAAAATTTTTTCTATATCTTTTTGT
200476	'+'	4	2	NC_009839	0	0	NA	NA	NA	1	166242	'+'	C8J_0151	tetrapyrrole methylase family protein	NA	825	0	0	0	1	1	0	0	1		TAAATAATACTTGGATAAGGAAGGTTTAAAATTTTTTCTATGTCTTTTTGT
201144	'-'	4	4	NC_003912	1	1	547.83	24.29	7.42	1	157129	'-'	CJE0151	50S ribosomal protein L31	28	201	1	0	0	0	1	0	0	0		CTTTTCTTAAATTAATCTCTTTTTTATGTTAAATAATTTATAATCACGGCT
201144	'-'	4	4	NC_002163	1	1	502.28	25.28	6.79	1	158367	'-'	Cj0155c	50S ribosomal protein L31	28	201	1	0	0	0	1	0	0	0		CTTTTCTTAAATTAATCTCTTTTTTATGTTAAATAATTTATAATCACGGCT
201144	'-'	4	4	NC_008787	1	1	454.81	31.43	5.86	1	169140	'-'	CJJ81176_0191	50S ribosomal protein L31	28	201	1	0	0	0	1	0	0	0		TTTTTCTTAAATTAATCTCTTTTTTATGTTAAATAATTTATAATCACGGCT
201144	'-'	4	4	NC_009839	1	1	424.88	31.29	7.01	1	166910	'-'	C8J_0152	50S ribosomal protein L31	28	201	1	0	0	0	1	0	0	0		CTTTTCTTAAATTAATCTCTTTTTTATGTTAAATAATTTATAATCACGGCT
201234	'+'	4	4	NC_003912	1	1	9.76	2.77	7.06	1	157219	'+'	CJE0152	16S ribosomal RNA methyltransferase RsmE	NA	657	0	0	0	1	1	0	0	1		TTTAAGAAAAGTTAAAGCAAAATTTTTGAAGCTATAGCTATAATAGCTGTT
201234	'+'	4	4	NC_002163	1	1	10.22	2.64	12.16	1	158457	'+'	Cj0156c	16S ribosomal RNA methyltransferase RsmE	NA	657	0	0	0	1	1	0	0	1		TTTAAGAAAAGTTAAAGCAAAATTTTTGAAGCTATAGCTATAATAGCTGTT
201234	'+'	4	4	NC_008787	1	1	9.46	1.83	9.87	1	169230	'+'	CJJ81176_0192	16S ribosomal RNA methyltransferase RsmE	NA	657	0	0	0	1	1	0	0	1		TTTAAGAAAAATTAAAGCAAAATTTTTGAAGCTATAGCTATAATAGCTGTT
201234	'+'	4	4	NC_009839	1	1	5.25	1.85	9.92	1	167000	'+'	C8J_0153	16S ribosomal RNA methyltransferase RsmE	NA	657	0	0	0	1	1	0	0	1		TTTAAGAAAAGTTAAAGCAAAATTTTTGAAGCTATAGCTATAATAGCTGTT
203293	'-'	4	4	NC_003912	1	1	562.69	5.06	6.9	2	159278	'-'	CJE0155	6-pyruvoyl tetrahydrobiopterin synthase-like protein	27	582	1	0	0	0	1	0	0	0		GCTGAATTTTGTATTAAGAATGGTTATAATTATTCTGATAGAATTCATATT
203293	'-'	4	4	NC_003912	1	1	562.69	5.06	6.9	2	159278	'-'	CJE0156	radical SAM domain-containing protein	NA	744	0	0	1	0	1	0	0	0		GCTGAATTTTGTATTAAGAATGGTTATAATTATTCTGATAGAATTCATATT
203293	'-'	4	4	NC_002163	1	1	721.82	7.9	7.13	2	160516	'-'	Cj0159c	putative 6-pyruvoyl tetrahydropterin synthase	27	582	1	0	0	0	1	0	0	0		GCTGAATTTTGTATTAAGAATGGTTATAATTATTCTGATAGAATTCATATT
203293	'-'	4	4	NC_002163	1	1	721.82	7.9	7.13	2	160516	'-'	Cj0160c	putative radical SAM domain protein	NA	744	0	0	1	0	1	0	0	0		GCTGAATTTTGTATTAAGAATGGTTATAATTATTCTGATAGAATTCATATT
203293	'-'	4	4	NC_008787	1	1	381.08	5.58	6.37	2	171289	'-'	CJJ81176_0195	6-pyruvoyl tetrahydrobiopterin synthase-like protein	27	582	1	0	0	0	1	0	0	0		GCTGAATTTTGTATTAAGAATGGTTATAATTATTCTGATAGAATTCATATT
203293	'-'	4	4	NC_008787	1	1	381.08	5.58	6.37	2	171289	'-'	CJJ81176_0196	radical SAM domain-containing protein	NA	744	0	0	1	0	1	0	0	0		GCTGAATTTTGTATTAAGAATGGTTATAATTATTCTGATAGAATTCATATT
203293	'-'	4	4	NC_009839	1	1	369.5	3.12	8	2	169059	'-'	C8J_0156	hypothetical protein	27	582	1	0	0	0	1	0	0	0		GCTGAATTTTGTATTAAGAATGGTTATAATTATTCTGATAGAATTCATATT
203293	'-'	4	4	NC_009839	1	1	369.5	3.12	8	2	169059	'-'	C8J_0157	radical SAM domain protein	NA	744	0	0	1	0	1	0	0	0		GCTGAATTTTGTATTAAGAATGGTTATAATTATTCTGATAGAATTCATATT
203307	'-'	4	4	NC_003912	1	1	72.14	>100	3.18	2	159292	'-'	CJE0155	6-pyruvoyl tetrahydrobiopterin synthase-like protein	41	582	0	1	0	0	1	0	0	0		ATGCTCAAAAAATTGCTGAATTTTGTATTAAGAATGGTTATAATTATTCTG
203307	'-'	4	4	NC_003912	1	1	72.14	>100	3.18	2	159292	'-'	CJE0156	radical SAM domain-containing protein	NA	744	0	0	1	0	1	0	0	0		ATGCTCAAAAAATTGCTGAATTTTGTATTAAGAATGGTTATAATTATTCTG
203307	'-'	4	4	NC_002163	1	0	43.24	30.25	1.75	2	160530	'-'	Cj0159c	putative 6-pyruvoyl tetrahydropterin synthase	41	582	0	1	0	0	1	0	0	0		ATGCTCAAAAAATTGCTGAATTTTGTATTAAGAATGGTTATAATTATTCTG
203307	'-'	4	4	NC_002163	1	0	43.24	30.25	1.75	2	160530	'-'	Cj0160c	putative radical SAM domain protein	NA	744	0	0	1	0	1	0	0	0		ATGCTCAAAAAATTGCTGAATTTTGTATTAAGAATGGTTATAATTATTCTG
203307	'-'	4	4	NC_008787	1	1	33.1	79	2.54	2	171303	'-'	CJJ81176_0195	6-pyruvoyl tetrahydrobiopterin synthase-like protein	41	582	0	1	0	0	1	0	0	0		ATGCTCAAAAAATTGCTGAATTTTGTATTAAGAATGGTTATAATTATTCTG
203307	'-'	4	4	NC_008787	1	1	33.1	79	2.54	2	171303	'-'	CJJ81176_0196	radical SAM domain-containing protein	NA	744	0	0	1	0	1	0	0	0		ATGCTCAAAAAATTGCTGAATTTTGTATTAAGAATGGTTATAATTATTCTG
203307	'-'	4	4	NC_009839	1	1	101.68	54.25	4.15	2	169073	'-'	C8J_0156	hypothetical protein	41	582	0	1	0	0	1	0	0	0		ATGCTCAAAAAATTGCTGAATTTTGTATTAAGAATGGTTATAATTATTCTG
203307	'-'	4	4	NC_009839	1	1	101.68	54.25	4.15	2	169073	'-'	C8J_0157	radical SAM domain protein	NA	744	0	0	1	0	1	0	0	0		ATGCTCAAAAAATTGCTGAATTTTGTATTAAGAATGGTTATAATTATTCTG
203695	'+'	4	2	NC_003912	0	0	NA	NA	NA	1	159680	'+'	CJE0156	radical SAM domain-containing protein	NA	744	0	0	0	1	1	0	0	1		TCAAAGTGTATTTCGAATTTATTTTTTAATAACATTTGGATAAATTCTATA
203695	'+'	4	2	NC_002163	0	0	NA	NA	NA	1	160918	'+'	Cj0160c	putative radical SAM domain protein	NA	744	0	0	0	1	1	0	0	1		TCAAAGTGTATTTCGAATTTATTTTTTAATAACATTTGGATAAATTCTATA
203695	'+'	4	2	NC_008787	1	1	3.49	>100	>100	1	171691	'+'	CJJ81176_0196	radical SAM domain-containing protein	NA	744	0	0	0	1	1	0	0	1		TCAAAGTGTATTTCAAATTTATTTTTTAATAACATTTGGATAAATTTTATA
203695	'+'	4	2	NC_009839	1	1	1.91	>100	9.53	1	169461	'+'	C8J_0157	radical SAM domain protein	NA	744	0	0	0	1	1	0	0	1		TCAAAGTGTATTTCAAATTTATTTTTTAATAACATTTGGATAAATTTTATA
203762	'-'	4	2	NC_003912	0	0	NA	NA	NA	1	159747	'-'	CJE0156	radical SAM domain-containing protein	NA	744	0	0	1	0	1	0	0	0		TGAAACTTTAAATGCTAATGAACTTTTAAAAAGAGTGATAAAATTAAAAAA
203762	'-'	4	2	NC_002163	0	0	NA	NA	NA	1	160985	'-'	Cj0160c	putative radical SAM domain protein	NA	744	0	0	1	0	1	0	0	0		TGAAACTTTAAATGCTAATGAACTTTTAAAAAGAGTGATAAAATTAAAAAA
203762	'-'	4	2	NC_008787	1	1	6.37	>100	2.17	1	171758	'-'	CJJ81176_0196	radical SAM domain-containing protein	NA	744	0	0	1	0	1	0	0	0		TGAAACTTTAAATGCTAATGAACTTTTAAAAAGAGTGATAAAATTAAAACA
203762	'-'	4	2	NC_009839	1	0	13.37	>100	1.93	1	169528	'-'	C8J_0157	radical SAM domain protein	NA	744	0	0	1	0	1	0	0	0		TGAAACTTTAAATGCTAATGAACTTTTAAAAAGAGTGATAAAATTAAAACA
206236	'+'	4	2	NC_003912	0	0	NA	NA	NA	1	162221	'+'	CJE0160	prenyltransferase	NA	885	0	0	0	1	1	0	0	1		AGCCAAAATAATACCGCTAAAATATGGCAAAAAGCTGATATAAATAAAGTA
206236	'+'	4	2	NC_002163	0	0	NA	NA	NA	1	163459	'+'	Cj0164c	prenyltransferase	NA	885	0	0	0	1	1	0	0	1		AGCCAAAATAATACCGCTAAAATATGGCAAAAAGATGATATAAATAAAGTA
206236	'+'	4	2	NC_008787	1	1	3.99	7	>100	1	174232	'+'	CJJ81176_0200	prenyltransferase	NA	885	0	0	0	1	1	0	0	1		AGCCAAAATAATACTGCTAAAATATGGCAAAAAGCTGATATAAATAAAGTA
206236	'+'	4	2	NC_009839	1	1	1.91	>100	>100	1	172002	'+'	C8J_0161	prenyltransferase	NA	885	0	0	0	1	1	0	0	1		AGCCAAAATAATACCGCTAAAATATGACAAAAAGCTGATATAAATAAAGTA
206892	'+'	4	1	NC_003912	1	1	4.67	4.67	>100	2	162877	'+'	CJE0161	tRNA delta%282%29-isopentenylpyrophosphate transferase	47	870	1	0	0	0	1	0	0	1		TTTAAATTTTATCCAGAATGTGTTCATTTTTCTACTTTAAAATATTTTTTG
206892	'+'	4	1	NC_003912	1	1	4.67	4.67	>100	2	162877	'+'	CJE0160	prenyltransferase	NA	885	0	0	0	1	1	0	0	1		TTTAAATTTTATCCAGAATGTGTTCATTTTTCTACTTTAAAATATTTTTTG
206892	'+'	4	1	NC_002163	0	0	NA	NA	NA	2	164115	'+'	Cj0166	tRNA delta%282%29-isopentenylpyrophosphate transferase	47	870	1	0	0	0	1	0	0	1		TTTAAATTTTATCCAGAATGTGTTCATTTTTCTACTTTAAAATATTTTTTG
206892	'+'	4	1	NC_002163	0	0	NA	NA	NA	2	164115	'+'	Cj0164c	prenyltransferase	NA	885	0	0	0	1	1	0	0	1		TTTAAATTTTATCCAGAATGTGTTCATTTTTCTACTTTAAAATATTTTTTG
206892	'+'	4	1	NC_008787	0	0	NA	NA	NA	2	174888	'+'	CJJ81176_0201	tRNA delta%282%29-isopentenylpyrophosphate transferase	47	870	1	0	0	0	1	0	0	1		TTTAAATTTTATCCAGAATGTGTTCATTTTTCTACTTTAAAATATTTTTTG
206892	'+'	4	1	NC_008787	0	0	NA	NA	NA	2	174888	'+'	CJJ81176_0200	prenyltransferase	NA	885	0	0	0	1	1	0	0	1		TTTAAATTTTATCCAGAATGTGTTCATTTTTCTACTTTAAAATATTTTTTG
206892	'+'	4	1	NC_009839	0	0	NA	NA	NA	2	172658	'+'	C8J_0162	tRNA delta%282%29-isopentenylpyrophosphate transferase	47	870	1	0	0	0	1	0	0	1		TTTAAATTTTATCCAGAATGTGTTCATTTTTCTACTTTAAAATATTTTTTG
206892	'+'	4	1	NC_009839	0	0	NA	NA	NA	2	172658	'+'	C8J_0161	prenyltransferase	NA	885	0	0	0	1	1	0	0	1		TTTAAATTTTATCCAGAATGTGTTCATTTTTCTACTTTAAAATATTTTTTG
206894	'-'	4	2	NC_003912	0	0	NA	NA	NA	2	162879	'-'	CJE0160	prenyltransferase	26	885	1	0	0	0	1	0	0	1		AAACATTTTAATATTTATCCTAAAATTTATAAAAATTTTAGTAAAATCATA
206894	'-'	4	2	NC_003912	0	0	NA	NA	NA	2	162879	'-'	CJE0161	tRNA delta%282%29-isopentenylpyrophosphate transferase	NA	870	0	0	0	1	1	0	0	1		AAACATTTTAATATTTATCCTAAAATTTATAAAAATTTTAGTAAAATCATA
206894	'-'	4	2	NC_002163	1	1	2.96	>100	9.08	2	164117	'-'	Cj0164c	prenyltransferase	26	885	1	0	0	0	1	0	0	1		AAACATTTTAATATTTATCCTAAAATTTATAAAAATTTTAGTAAAATCATA
206894	'-'	4	2	NC_002163	1	1	2.96	>100	9.08	2	164117	'-'	Cj0166	tRNA delta%282%29-isopentenylpyrophosphate transferase	NA	870	0	0	0	1	1	0	0	1		AAACATTTTAATATTTATCCTAAAATTTATAAAAATTTTAGTAAAATCATA
206894	'-'	4	2	NC_008787	1	1	6.48	>100	2.78	2	174890	'-'	CJJ81176_0200	prenyltransferase	26	885	1	0	0	0	1	0	0	1		AAACATTTTAATATTTATCCTAAAATTTATAAAAATTTTAGTAAAATCATA
206894	'-'	4	2	NC_008787	1	1	6.48	>100	2.78	2	174890	'-'	CJJ81176_0201	tRNA delta%282%29-isopentenylpyrophosphate transferase	NA	870	0	0	0	1	1	0	0	1		AAACATTTTAATATTTATCCTAAAATTTATAAAAATTTTAGTAAAATCATA
206894	'-'	4	2	NC_009839	0	0	NA	NA	NA	2	172660	'-'	C8J_0161	prenyltransferase	26	885	1	0	0	0	1	0	0	1		AAACATTTTAATATTTATCCTAAAATTTATAAAAATTTTAGTAAAATCATA
206894	'-'	4	2	NC_009839	0	0	NA	NA	NA	2	172660	'-'	C8J_0162	tRNA delta%282%29-isopentenylpyrophosphate transferase	NA	870	0	0	0	1	1	0	0	1		AAACATTTTAATATTTATCCTAAAATTTATAAAAATTTTAGTAAAATCATA
208388	'-'	4	4	NC_003912	1	1	6.79	3.67	10.96	1	164373	'-'	CJE0162	hypothetical protein	31	564	1	0	0	0	1	0	0	0		AATATATCAAAATTATGTGATTTTTATCTTTGTTTAATTATAATTTCATCT
208388	'-'	4	4	NC_002163	1	1	25.5	8.67	14.75	1	165611	'-'	Cj0167c	putative integral membrane protein	31	564	1	0	0	0	1	0	0	0		AATATATCAAAATTATGTGATTTTTATCTTTGTTTGATTATAATTTCATCT
208388	'-'	4	4	NC_008787	1	1	13.45	11.5	9.69	1	176384	'-'	CJJ81176_0202	hypothetical protein	31	564	1	0	0	0	1	0	0	0		AATATATCAAAATTATGTGATTTTTATCTTTGTTTAATTATAATTTCATCT
208388	'-'	4	4	NC_009839	1	1	18.62	10.5	10.83	1	174154	'-'	C8J_0163	hypothetical protein	31	564	1	0	0	0	1	0	0	0		AATATATCAAAATTATGTGATTTTTATCTTTGTTTGATTATAATTTCATCT
208471	'+'	4	3	NC_003912	0	0	NA	NA	NA	1	164456	'+'	CJE_tRNA-Glu-1	tRNA-Glu	34	75	0	1	0	0	1	0	0	0		ACATAATTTTGATATATTTAATTAAATTTTAAGAAATAAATATATATAATT
208471	'+'	4	3	NC_002163	1	1	12.57	>100	10.5	1	165694	'+'	Cjp03	tRNA-Glu	34	75	0	1	0	0	1	0	0	0		ACATAATTTTGATATATTTAATTAAATTTTAAGAAATAAATATATATAATT
208471	'+'	4	3	NC_008787	1	1	11.46	>100	6.34	1	176467	'+'	CJJ81176_1710	tRNA-Glu	34	75	0	1	0	0	1	0	0	0		ACATAATTTTGATATATTTAATTAAATTTTAAGAAATAAATATATATAATT
208471	'+'	4	3	NC_009839	1	1	10.03	>100	53.48	1	174237	'+'	C8J_t0003	tRNA-Glu	34	75	0	1	0	0	1	0	0	0		ACATAATTTTGATATATTTAATTAAATTTTAAGAAATAAATATATATAATT
208477	'+'	4	4	NC_003912	1	1	262.33	3.18	5.72	1	164462	'+'	CJE_tRNA-Glu-1	tRNA-Glu	28	75	1	0	0	0	1	0	0	0		TTTTGATATATTTAATTAAATTTTAAGAAATAAATATATATAATTCAATTT
208477	'+'	4	4	NC_002163	1	1	88.87	2.82	5.9	1	165700	'+'	Cjp03	tRNA-Glu	28	75	1	0	0	0	1	0	0	0		TTTTGATATATTTAATTAAATTTTAAGAAATAAATATATATAATTCAATTT
208477	'+'	4	4	NC_008787	1	1	182.05	2.99	7.47	1	176473	'+'	CJJ81176_1710	tRNA-Glu	28	75	1	0	0	0	1	0	0	0		TTTTGATATATTTAATTAAATTTTAAGAAATAAATATATATAATTCAATTT
208477	'+'	4	4	NC_009839	1	1	237.74	2.89	7.58	1	174243	'+'	C8J_t0003	tRNA-Glu	28	75	1	0	0	0	1	0	0	0		TTTTGATATATTTAATTAAATTTTAAGAAATAAATATATATAATTCAATTT
208664	'+'	4	1	NC_003912	0	0	NA	NA	NA	1	164649	'+'	CJE0163	hypothetical protein	NA	183	0	0	0	1	1	0	0	1		CATTTTTTCTATTGAAATTTAATAAATATTAATAATTTATTTTGTAGAATA
208664	'+'	4	1	NC_002163	0	0	NA	NA	NA	1	165887	'+'	Cj0168c	putative periplasmic protein	NA	168	0	0	0	1	1	0	0	1		CATTTTTTCTATTGAAATTTAATAAATATTAATAATTTATTTTGTAGAATA
208664	'+'	4	1	NC_008787	1	1	4.98	2.25	2.23	1	176660	'+'	CJJ81176_0204	hypothetical protein	NA	183	0	0	0	1	1	0	0	1		CATTTTTTCTATTGAAATTTAATAAATATTAATAATTTATTTTGTAGAATA
208664	'+'	4	1	NC_009839	0	0	NA	NA	NA	1	174430	'+'	C8J_0164	hypothetical protein	NA	183	0	0	0	1	1	0	0	1		CATTTTTTCTATTAAAATTTAATAAATATTAATAATTTATTTTGTAGAATA
208670	'+'	4	4	NC_003912	1	1	210.9	8.65	6.5	1	164655	'+'	CJE0163	hypothetical protein	NA	183	0	0	0	1	1	0	0	1		TTCTATTGAAATTTAATAAATATTAATAATTTATTTTGTAGAATACGAATA
208670	'+'	4	4	NC_002163	1	1	147.84	11.81	8	1	165893	'+'	Cj0168c	putative periplasmic protein	NA	168	0	0	0	1	1	0	0	1		TTCTATTGAAATTTAATAAATATTAATAATTTATTTTGTAGAATACGAATA
208670	'+'	4	4	NC_008787	1	1	345.22	13.6	6.19	1	176666	'+'	CJJ81176_0204	hypothetical protein	NA	183	0	0	0	1	1	0	0	1		TTCTATTGAAATTTAATAAATATTAATAATTTATTTTGTAGAATACGAATA
208670	'+'	4	4	NC_009839	1	1	219.12	13.75	9.95	1	174436	'+'	C8J_0164	hypothetical protein	NA	183	0	0	0	1	1	0	0	1		TTCTATTAAAATTTAATAAATATTAATAATTTATTTTGTAGAATACGAATA
208928	'-'	4	4	NC_003912	1	1	224.48	>100	6.5	1	164913	'-'	CJE0163	hypothetical protein	31	183	1	0	0	0	1	0	0	0		ATTTTTACAAAAATATCTATTTGTTGATTTTTAATAATTACAATTAATTTG
208928	'-'	4	4	NC_002163	1	1	497.1	>100	7.64	1	166136	'-'	Cj0168c	putative periplasmic protein	31	168	1	0	0	0	1	0	0	0		TTTTTACAAAAAATATCTATTTGTTGATTTTTAATAATTACAATTAATTTG
208928	'-'	4	4	NC_008787	1	1	143.47	73	8	1	176924	'-'	CJJ81176_0204	hypothetical protein	31	183	1	0	0	0	1	0	0	0		ATTTTTACAAAAATATCTATTTGTTGATTTTTAATAATTACAATTAATTTG
208928	'-'	4	4	NC_009839	1	1	4175.27	>100	15.02	1	174694	'-'	C8J_0164	hypothetical protein	31	183	1	0	0	0	1	0	0	0		TTTTTACAAAAAATATCTATTTGTTGATTTTTAATAATTACAATTAATTTG
209138	'+'	4	4	NC_003912	1	1	335.66	9.22	4.39	1	165118	'+'	CJE0164	superoxide dismutase%2C Fe	28	663	1	0	0	0	1	0	0	0		GCTTTTAAGATATTTTTACTCTTTTTAATATTATTATGGTAATATTTTCAA
209138	'+'	4	4	NC_002163	1	1	304.55	8.7	6.44	1	166345	'+'	Cj0169	superoxide dismutase	28	663	1	0	0	0	1	0	0	0		GCTTTTAAGATATTTTTACTCTTTTTAATATTATTATGGTAATATTTTCAA
209138	'+'	4	4	NC_008787	1	1	238.11	9.69	5.03	1	177133	'+'	CJJ81176_0205	superoxide dismutase%2C Fe	28	663	1	0	0	0	1	0	0	0		GCTTTTAAGATATTTTTACTCTTTTTAATATTATTATGGTAATATTTTCAA
209138	'+'	4	4	NC_009839	1	1	155.63	8.09	4.71	1	174904	'+'	C8J_0165	superoxide dismutase%2C Fe	28	663	1	0	0	0	1	0	0	0		GCTTTTAAGATATTTTTACTCTTTTTAATATTATTATGGTAATATTTTCAA
209885	'+'	2	2	NC_002163	1	1	862.26	12.64	6.1	1	167067	'+'	Cj0170	hypothetical protein	NA	745	0	0	1	0	1	0	0	0		ACTTCACCCTGTAAAATAACTTTAATCCTTTTTGTGCTAGAATGGATTTTG
209885	'+'	2	2	NC_008787	1	1	1228.06	9.22	5.13	1	177855	'+'	CJJ81176_0206	hypothetical protein	37	219	1	0	0	0	1	0	0	0		ACTTCACCCTGTAAAATAACTTTAATCTTTTTTGTGCTAGAATGGATTTTG
209892	'-'	2	2	NC_002163	1	1	2.96	>100	>100	1	167074	'-'	Cj0169	superoxide dismutase	NA	663	0	0	0	1	1	0	0	1		TGCAGATAAAGAATTATCCATTTTTGCCCCTTTTTGTGTAGAATGTTGACT
209892	'-'	2	2	NC_002163	1	1	2.96	>100	>100	1	167074	'-'	Cj0170	hypothetical protein	NA	745	0	0	0	1	1	0	0	1		TGCAGATAAAGAATTATCCATTTTTGCCCCTTTTTGTGTAGAATGTTGACT
209892	'-'	2	2	NC_008787	1	1	3.82	>100	9.12	1	177862	'-'	CJJ81176_0205	superoxide dismutase%2C Fe	NA	663	0	0	0	1	1	0	0	1		TGCAGATAAAGAATTATCCATTTTTGTCCCTTTTTGTGTAGAATGTTGACT
209892	'-'	2	2	NC_008787	1	1	3.82	>100	9.12	1	177862	'-'	CJJ81176_0206	hypothetical protein	NA	219	0	0	0	1	1	0	0	1		TGCAGATAAAGAATTATCCATTTTTGTCCCTTTTTGTGTAGAATGTTGACT
210804	'-'	4	1	NC_003912	0	0	6.72	2.31	0.41	1	165961	'-'	CJE0165	saccharopine dehydrogenase	NA	1206	0	0	1	0	1	0	0	0		GCTATACTACAGGTGTTCCTGCTATGATAGGTACGAAATTAATCGCTAAAG
210804	'-'	4	1	NC_002163	1	1	124.48	5.73	3.24	1	167932	'-'	Cj0172c	putative saccharopine dehydrogenase	NA	1206	0	0	1	0	1	0	0	0		GCTATACTACAGGTGTTCCTGCTATGATAGGTACGAAATTAATCGCTAAAG
210804	'-'	4	1	NC_008787	0	0	NA	NA	NA	1	178720	'-'	CJJ81176_0208	saccharopine dehydrogenase	NA	1206	0	0	1	0	1	0	0	0		GCTATACTACAGGTGTTCCTGCTATGATAGGTACGAAATTAATCGCTAAAG
210804	'-'	4	1	NC_009839	0	0	NA	NA	NA	1	175747	'-'	C8J_0166	saccharopine dehydrogenase	NA	1206	0	0	1	0	1	0	0	0		GCTATACTACAGGTGTTCCTGCTATGATAGGTACGAAATTAATCGCTAAAG
211207	'+'	4	1	NC_003912	1	1	50.92	>100	9.64	1	166364	'+'	CJE0165	saccharopine dehydrogenase	NA	1206	0	0	0	1	1	0	0	1		CCTTTGATATTTTTTACCAAGCTTTCAAGTTCTTCATGATAAAGTAAATAG
211207	'+'	4	1	NC_002163	0	0	NA	NA	NA	1	168335	'+'	Cj0172c	putative saccharopine dehydrogenase	NA	1206	0	0	0	1	1	0	0	1		CCTTTGATATTTTTTACCAAGCTTTCAAGTTCTTCATGATAAAGCAAATAG
211207	'+'	4	1	NC_008787	0	0	NA	NA	NA	1	179123	'+'	CJJ81176_0208	saccharopine dehydrogenase	NA	1206	0	0	0	1	1	0	0	1		CCTTTGATATTTTTTACCAAACTCTCAAGTTCTTCGTGATAAAGCAAATAG
211207	'+'	4	1	NC_009839	0	0	NA	NA	NA	1	176150	'+'	C8J_0166	saccharopine dehydrogenase	NA	1206	0	0	0	1	1	0	0	1		CCTTTGATATTTTTTACCAAGCTTTCAAGTTCTTCATGATAAAGCAAATAG
212011	'-'	4	3	NC_003912	1	1	20.79	11.33	3.1	2	167165	'-'	CJE0165	saccharopine dehydrogenase	124	1206	1	0	0	0	1	0	0	0		AATTTTACAAAAAGAATTTTTAGGGGCTTTTTGTAGGCTAAAATTACTTTA
212011	'-'	4	3	NC_003912	1	1	20.79	11.33	3.1	2	167165	'-'	CJE0166	iron ABC transporter%2C ATP binding subunit	NA	909	0	0	1	0	1	0	0	0		AATTTTACAAAAAGAATTTTTAGGGGCTTTTTGTAGGCTAAAATTACTTTA
212011	'-'	4	3	NC_002163	1	1	29.94	7.75	4.59	2	169136	'-'	Cj0172c	putative saccharopine dehydrogenase	124	1206	1	0	0	0	1	0	0	0		AATTTTACAAAAAGAATTTTTAGGGGCTTTTTGTAGGCTAAAATTACTTTA
212011	'-'	4	3	NC_002163	1	1	29.94	7.75	4.59	2	169136	'-'	Cj0173c	putative iron-uptake ABC transporter ATP-binding protein	NA	909	0	0	1	0	1	0	0	0		AATTTTACAAAAAGAATTTTTAGGGGCTTTTTGTAGGCTAAAATTACTTTA
212011	'-'	4	3	NC_008787	1	1	14.94	11	2.15	2	179924	'-'	CJJ81176_0208	saccharopine dehydrogenase	124	1206	1	0	0	0	1	0	0	0		AATTTTACAAAAAGAATTTTTAGGGGCTTTTTGTAGGCTAAAATTACTTTA
212011	'-'	4	3	NC_008787	1	1	14.94	11	2.15	2	179924	'-'	CJJ81176_0209	iron ABC transporter%2C ATP binding subunit	NA	909	0	0	1	0	1	0	0	0		AATTTTACAAAAAGAATTTTTAGGGGCTTTTTGTAGGCTAAAATTACTTTA
212011	'-'	4	3	NC_009839	0	0	NA	NA	NA	2	176945	'-'	C8J_0166	saccharopine dehydrogenase	118	1206	1	0	0	0	1	0	0	0		AATTTTACAAAAAGAATTTTTAGGGGCTTTTTATAGACTTAAGTTAAGATA
212011	'-'	4	3	NC_009839	0	0	NA	NA	NA	2	176945	'-'	C8J_0167	iron ABC transporter%2C ATP binding subunit	NA	906	0	0	1	0	1	0	0	0		AATTTTACAAAAAGAATTTTTAGGGGCTTTTTATAGACTTAAGTTAAGATA
212196	'+'	4	3	NC_003912	1	1	4.74	>100	26.3	1	167350	'+'	CJE0166	iron ABC transporter%2C ATP binding subunit	NA	909	0	0	0	1	1	0	0	1		TCTAAATCAAGTTTTTCTTCTATGATATTTAAATCAGGTAAAATTTGTGCA
212196	'+'	4	3	NC_002163	1	1	4.8	>100	7.94	1	169321	'+'	Cj0173c	putative iron-uptake ABC transporter ATP-binding protein	NA	909	0	0	0	1	1	0	0	1		TCTAAATCAAGTTTTTCTTCTATGATATTTAAATCAGGTAAAATTTGTGCA
212196	'+'	4	3	NC_008787	1	1	4.67	12	12.16	1	180109	'+'	CJJ81176_0209	iron ABC transporter%2C ATP binding subunit	NA	909	0	0	0	1	1	0	0	1		TCTAAATCAAGTTTTTCTTCTATGATATTTAAATCAGGTAAAATTTGTGCA
212196	'+'	4	3	NC_009839	0	0	NA	NA	NA	1	177130	'+'	C8J_0167	iron ABC transporter%2C ATP binding subunit	NA	906	0	0	0	1	1	0	0	1		TCTAAATCAAGTTTTTTTTCTATGATATTTAAATCAGGTAAAATTTGCGCA
213004	'-'	4	2	NC_003912	1	1	19.94	3.6	5.15	2	168158	'-'	CJE0166	iron ABC transporter%2C ATP binding subunit	167	909	1	0	0	0	1	0	0	0		CATTTTTTATTTTTAGCTTTTATTATTGTTTTTATTGATACGATTAAAGAA
213004	'-'	4	2	NC_003912	1	1	19.94	3.6	5.15	2	168158	'-'	CJE0167	iron ABC transporter%2C permease protein	NA	1617	0	0	1	0	1	0	0	0		CATTTTTTATTTTTAGCTTTTATTATTGTTTTTATTGATACGATTAAAGAA
213004	'-'	4	2	NC_002163	0	0	NA	NA	NA	2	170129	'-'	Cj0173c	putative iron-uptake ABC transporter ATP-binding protein	167	909	1	0	0	0	1	0	0	0		CATTTTTTATTTTTGGCTTTTATTATTGTTTTTATTGATACGATTAAAGAA
213004	'-'	4	2	NC_002163	0	0	NA	NA	NA	2	170129	'-'	Cj0174c	putative iron-uptake ABC transporter permease	NA	1617	0	0	1	0	1	0	0	0		CATTTTTTATTTTTGGCTTTTATTATTGTTTTTATTGATACGATTAAAGAA
213004	'-'	4	2	NC_008787	1	1	4.98	2.11	2.48	2	180917	'-'	CJJ81176_0209	iron ABC transporter%2C ATP binding subunit	167	909	1	0	0	0	1	0	0	0		CATTTTTTATTTTTGGCTTTTATTATTGTTTTTATTGATACGATTAAAGAA
213004	'-'	4	2	NC_008787	1	1	4.98	2.11	2.48	2	180917	'-'	CJJ81176_0210	iron ABC transporter%2C permease protein	NA	1617	0	0	1	0	1	0	0	0		CATTTTTTATTTTTGGCTTTTATTATTGTTTTTATTGATACGATTAAAGAA
213004	'-'	4	2	NC_009839	0	0	NA	NA	NA	2	177938	'-'	C8J_0167	iron ABC transporter%2C ATP binding subunit	170	906	1	0	0	0	1	0	0	0		CATTTTTTATTTTTGGCTTTTATTATTGTTTTTATTGATACGATTAAAGAA
213004	'-'	4	2	NC_009839	0	0	NA	NA	NA	2	177938	'-'	C8J_0168	iron ABC transporter%2C permease protein	NA	1617	0	0	1	0	1	0	0	0		CATTTTTTATTTTTGGCTTTTATTATTGTTTTTATTGATACGATTAAAGAA
213067	'-'	4	4	NC_003912	1	1	5.52	2.3	6.65	2	168221	'-'	CJE0166	iron ABC transporter%2C ATP binding subunit	230	909	0	1	0	0	1	0	0	0		AGTTTAAATTTAAGAACGAGTTATTTTATTTTATTTTTTAAAATTCACACA
213067	'-'	4	4	NC_003912	1	1	5.52	2.3	6.65	2	168221	'-'	CJE0167	iron ABC transporter%2C permease protein	NA	1617	0	0	1	0	1	0	0	0		AGTTTAAATTTAAGAACGAGTTATTTTATTTTATTTTTTAAAATTCACACA
213067	'-'	4	4	NC_002163	1	1	2.96	1.67	11.35	2	170192	'-'	Cj0173c	putative iron-uptake ABC transporter ATP-binding protein	230	909	0	1	0	0	1	0	0	0		AGTTTAAATTTAAGAACGAGTTATTTTATTTTATTTTTTAAAATTCACACA
213067	'-'	4	4	NC_002163	1	1	2.96	1.67	11.35	2	170192	'-'	Cj0174c	putative iron-uptake ABC transporter permease	NA	1617	0	0	1	0	1	0	0	0		AGTTTAAATTTAAGAACGAGTTATTTTATTTTATTTTTTAAAATTCACACA
213067	'-'	4	4	NC_008787	1	1	3.49	2.5	3.05	2	180980	'-'	CJJ81176_0209	iron ABC transporter%2C ATP binding subunit	230	909	0	1	0	0	1	0	0	0		AGTTTAAATTTAAGAACGAGTTATTTTATTTTATTTTTTAAAATTCACACA
213067	'-'	4	4	NC_008787	1	1	3.49	2.5	3.05	2	180980	'-'	CJJ81176_0210	iron ABC transporter%2C permease protein	NA	1617	0	0	1	0	1	0	0	0		AGTTTAAATTTAAGAACGAGTTATTTTATTTTATTTTTTAAAATTCACACA
213067	'-'	4	4	NC_009839	1	1	6.21	7.5	8.93	2	178001	'-'	C8J_0167	iron ABC transporter%2C ATP binding subunit	233	906	0	1	0	0	1	0	0	0		AGTTTAAATTTAAGAACGAGTTATTTTATTTTATTTTTTAAAATTCACACA
213067	'-'	4	4	NC_009839	1	1	6.21	7.5	8.93	2	178001	'-'	C8J_0168	iron ABC transporter%2C permease protein	NA	1617	0	0	1	0	1	0	0	0		AGTTTAAATTTAAGAACGAGTTATTTTATTTTATTTTTTAAAATTCACACA
213138	'-'	4	2	NC_003912	1	0	2.12	3.5	1.95	1	168292	'-'	CJE0167	iron ABC transporter%2C permease protein	NA	1617	0	0	1	0	1	0	0	0		GTTTTTTAGCGAGTGCAATTTATTCTTTAGAAGGAGGATATAATAAAATTC
213138	'-'	4	2	NC_002163	1	1	1.85	2.67	3.32	1	170263	'-'	Cj0174c	putative iron-uptake ABC transporter permease	NA	1617	0	0	1	0	1	0	0	0		GTTTTTTAGCGAGTGCAATTTATTCTTTAGAGGGAGGATATAATAAAATTC
213138	'-'	4	2	NC_008787	0	0	3.49	>100	0.42	1	181051	'-'	CJJ81176_0210	iron ABC transporter%2C permease protein	NA	1617	0	0	1	0	1	0	0	0		GTTTTTTAGCGAGTGCAATTTATTCTTTAGAAGGAGGTTATAATAAAATTC
213138	'-'	4	2	NC_009839	0	0	NA	NA	NA	1	178072	'-'	C8J_0168	iron ABC transporter%2C permease protein	NA	1617	0	0	1	0	1	0	0	0		GTTTTTTAGCGAGTGCAATTTATTCTTTAGAAGGAGGTTATAATAAAATTC
213242	'-'	4	2	NC_003912	0	0	NA	NA	NA	1	168396	'-'	CJE0167	iron ABC transporter%2C permease protein	NA	1617	0	0	1	0	1	0	0	0		TTTAGGGATTAGCATTATAGTGCTTTTTGTATTTTTGGATAAATTTTTTCA
213242	'-'	4	2	NC_002163	0	0	NA	NA	NA	1	170367	'-'	Cj0174c	putative iron-uptake ABC transporter permease	NA	1617	0	0	1	0	1	0	0	0		TTTAGGGATTAGCATTATAGTGCTTTTTGTATTTTTGGATAAATTTTTTCA
213242	'-'	4	2	NC_008787	1	1	6.79	3.67	2.35	1	181155	'-'	CJJ81176_0210	iron ABC transporter%2C permease protein	NA	1617	0	0	1	0	1	0	0	0		TTTAGGGATTAGTATTATAGTGCTTTTTGTATTTTTGGATAAAATTTTTCA
213242	'-'	4	2	NC_009839	1	1	8.59	2.8	7.56	1	178176	'-'	C8J_0168	iron ABC transporter%2C permease protein	NA	1617	0	0	1	0	1	0	0	0		TTTAGGGATTAGCATTATAGTGCTTTTTGTATTTTTGGATAAAATTTTTCA
213300	'-'	4	4	NC_003912	1	1	4.67	>100	2.27	1	168454	'-'	CJE0167	iron ABC transporter%2C permease protein	NA	1617	0	0	1	0	1	0	0	0		TTTTTAATTTATTTATTTTAAAAATAAGTTCTTTGGGTTATTCTATACCTG
213300	'-'	4	4	NC_002163	1	1	3.41	12	3.32	1	170425	'-'	Cj0174c	putative iron-uptake ABC transporter permease	NA	1617	0	0	1	0	1	0	0	0		TTTTTAATTTATTTATTTTAAAAATAAGTTCTTTGGGTTATTCTATACCTG
213300	'-'	4	4	NC_008787	1	0	9.46	5.75	1.8	1	181213	'-'	CJJ81176_0210	iron ABC transporter%2C permease protein	NA	1617	0	0	1	0	1	0	0	0		TTTTTAATTTATTTATTTTAAAAATAAGTTCTTTGGGTTATTCTATACCTG
213300	'-'	4	4	NC_009839	1	1	3.82	5	11.91	1	178234	'-'	C8J_0168	iron ABC transporter%2C permease protein	NA	1617	0	0	1	0	1	0	0	0		TTTTTAATTTATTTATTTTAAAAATAAGTTCTTTGGGTTATTCTATACCTG
213459	'+'	4	1	NC_003912	0	0	NA	NA	NA	1	168613	'+'	CJE0167	iron ABC transporter%2C permease protein	NA	1617	0	0	0	1	1	0	0	1		TAAAGCAGTGATTAAAGCTAAGATTATAGTTTGAAAACTGATAATATAAAA
213459	'+'	4	1	NC_002163	1	1	4.07	>100	>100	1	170584	'+'	Cj0174c	putative iron-uptake ABC transporter permease	NA	1617	0	0	0	1	1	0	0	1		TAAAGCAGTGATTAAAGCTAAGATTATAGTTTGAAAACTGATAATATAAAA
213459	'+'	4	1	NC_008787	0	0	NA	NA	NA	1	181372	'+'	CJJ81176_0210	iron ABC transporter%2C permease protein	NA	1617	0	0	0	1	1	0	0	1		TAAAGCAGTGACTAAAGCTAAGATTATAGTTTGAAAACTGATAATATAAAA
213459	'+'	4	1	NC_009839	0	0	NA	NA	NA	1	178393	'+'	C8J_0168	iron ABC transporter%2C permease protein	NA	1617	0	0	0	1	1	0	0	1		TAAAGCAGTGACTAAAGCTAAGATTATAGTTTGAAAACTGATAATATAAAA
214335	'+'	4	2	NC_003912	1	1	1.98	4	3.95	1	169489	'+'	CJE0167	iron ABC transporter%2C permease protein	NA	1617	0	0	0	1	1	0	0	1		TTCTTTAATAGATGAAAATTGGGTTAAATCACTTGTATTAAAATTTTGAAA
214335	'+'	4	2	NC_002163	0	0	NA	NA	NA	1	171460	'+'	Cj0174c	putative iron-uptake ABC transporter permease	NA	1617	0	0	0	1	1	0	0	1		TTCTTTAATAGATGAAAATTGGGTTAAATCACTTGTATTAAAATTTTGAAA
214335	'+'	4	2	NC_008787	1	1	3.82	3	2.28	1	182248	'+'	CJJ81176_0210	iron ABC transporter%2C permease protein	NA	1617	0	0	0	1	1	0	0	1		TTCTTTAATAGATGAAAATTGGGTTAAATTACTTGTATTAAAATTTTGAAA
214335	'+'	4	2	NC_009839	0	0	NA	NA	NA	1	179269	'+'	C8J_0168	iron ABC transporter%2C permease protein	NA	1617	0	0	0	1	1	0	0	1		TTCTTTAATAGATGAAAATTGGGTTAAATCACTTGTATTAAAATTTTGAAA
214503	'+'	4	4	NC_003912	1	1	9.34	>100	33.26	1	169657	'+'	CJE0167	iron ABC transporter%2C permease protein	NA	1617	0	0	0	1	1	0	0	1		TCATCGTAAATTTTAACCGCTTCTTTAATATTTTCTGCTATCTTACTCACA
214503	'+'	4	4	NC_003912	1	1	9.34	>100	33.26	1	169657	'+'	CJE0168	iron ABC transporter%2C periplasmic iron-binding protein	NA	1005	0	0	0	1	1	0	0	1		TCATCGTAAATTTTAACCGCTTCTTTAATATTTTCTGCTATCTTACTCACA
214503	'+'	4	4	NC_002163	1	1	4.44	15	>100	1	171628	'+'	Cj0174c	putative iron-uptake ABC transporter permease	NA	1617	0	0	0	1	1	0	0	1		TCATCGTAAATTTTAACCGCTTCTTTAATATTTTCTGCTATCTTACTCACA
214503	'+'	4	4	NC_002163	1	1	4.44	15	>100	1	171628	'+'	Cj0175c	putative iron-uptake ABC transporter%2Cperiplasmic iron-binding protein	NA	1005	0	0	0	1	1	0	0	1		TCATCGTAAATTTTAACCGCTTCTTTAATATTTTCTGCTATCTTACTCACA
214503	'+'	4	4	NC_008787	1	1	13.45	>100	9.06	1	182416	'+'	CJJ81176_0210	iron ABC transporter%2C permease protein	NA	1617	0	0	0	1	1	0	0	1		TCATCGTAAATTTTAACCGCTTCTTTAATATTTTCTGCTATCTTACTCACA
214503	'+'	4	4	NC_008787	1	1	13.45	>100	9.06	1	182416	'+'	CJJ81176_0211	iron ABC transporter%2C periplasmic iron-binding protein	NA	1005	0	0	0	1	1	0	0	1		TCATCGTAAATTTTAACCGCTTCTTTAATATTTTCTGCTATCTTACTCACA
214503	'+'	4	4	NC_009839	1	1	3.34	>100	>100	1	179437	'+'	C8J_0168	iron ABC transporter%2C permease protein	NA	1617	0	0	0	1	1	0	0	1		TCATCGTAAATTTTAACAGCTTCTTTAATATTTTCTGCTATCTTACTCACA
214503	'+'	4	4	NC_009839	1	1	3.34	>100	>100	1	179437	'+'	C8J_0169	iron ABC transporter%2C periplasmic iron-binding protein	NA	1005	0	0	0	1	1	0	0	1		TCATCGTAAATTTTAACAGCTTCTTTAATATTTTCTGCTATCTTACTCACA
214951	'+'	4	1	NC_003912	0	0	NA	NA	NA	1	170105	'+'	CJE0168	iron ABC transporter%2C periplasmic iron-binding protein	NA	1005	0	0	0	1	1	0	0	1		TAGCCCATGCTTTAGCCTTTTTATTTCCATCATTAGCTATAATAGATGCTA
214951	'+'	4	1	NC_002163	0	0	NA	NA	NA	1	172076	'+'	Cj0175c	putative iron-uptake ABC transporter%2Cperiplasmic iron-binding protein	NA	1005	0	0	0	1	1	0	0	1		TAGCCCATGCTTTAGCCTCTTTATTTCCGTCATTAGCTATAATAGATGCTA
214951	'+'	4	1	NC_008787	1	1	5.98	>100	4.03	1	182864	'+'	CJJ81176_0211	iron ABC transporter%2C periplasmic iron-binding protein	NA	1005	0	0	0	1	1	0	0	1		TAGCCCATGCTTTAGCCTCTTTATTTCCATCATTAGCTATAATAGATGCTA
214951	'+'	4	1	NC_009839	0	0	NA	NA	NA	1	179885	'+'	C8J_0169	iron ABC transporter%2C periplasmic iron-binding protein	NA	1005	0	0	0	1	1	0	0	1		TAGCCCATGCTTTAGCCTCTTTATTTCCGTCATTAGCTATAATAGATGCTA
215060	'-'	4	1	NC_003912	0	0	NA	NA	NA	1	170214	'-'	CJE0168	iron ABC transporter%2C periplasmic iron-binding protein	NA	1005	0	0	1	0	1	0	0	0		AGTGGTTTGCGATTACAAAAAGAGCAAGAATTATTGCTTACAACAAAAACG
215060	'-'	4	1	NC_002163	0	0	NA	NA	NA	1	172185	'-'	Cj0175c	putative iron-uptake ABC transporter%2Cperiplasmic iron-binding protein	NA	1005	0	0	1	0	1	0	0	0		AATGGTTTGCGATTACAAAAAGAGCAAGAATTATTGCTTACAACAAAAACA
215060	'-'	4	1	NC_008787	0	0	NA	NA	NA	1	182973	'-'	CJJ81176_0211	iron ABC transporter%2C periplasmic iron-binding protein	NA	1005	0	0	1	0	1	0	0	0		AATGGTTTGCGATCACAAAAAGAGCAAGAATTATTGCTTACAACAAAAACG
215060	'-'	4	1	NC_009839	1	1	8.59	>100	3.9	1	179994	'-'	C8J_0169	iron ABC transporter%2C periplasmic iron-binding protein	NA	1005	0	0	1	0	1	0	0	0		AATGGTTTGCGATCACAAAAAGAGCAAGAATTATTGCTTATAATAAAAACG
215593	'-'	4	4	NC_003912	1	1	181.62	>100	5.62	2	170746	'-'	CJE0168	iron ABC transporter%2C periplasmic iron-binding protein	151	1005	1	0	0	0	1	0	0	0		ATAAAATTATTAAGTTACTTTATATTTACTTTTTAATATTAATATTTCTTA
215593	'-'	4	4	NC_003912	1	1	181.62	>100	5.62	2	170746	'-'	CJE0169	hypothetical protein	NA	210	0	0	1	0	1	0	0	0		ATAAAATTATTAAGTTACTTTATATTTACTTTTTAATATTAATATTTCTTA
215593	'-'	4	4	NC_002163	1	1	258.72	>100	5.91	1	172717	'-'	Cj0176c	putative lipoprotein	23	132	1	0	0	0	1	0	0	0		ATAAAATTATTAAGTTACTTTATATTTACTTTTTAATATTAATATTTCTTA
215593	'-'	4	4	NC_008787	1	1	202.25	>100	3.39	1	183505	'-'	CJJ81176_0212	hypothetical protein	24	117	1	0	0	0	1	0	0	0		TAAAAATATAAAGATTACGTCATATTTACTTTTTAATATTAATATTTCTTA
215593	'-'	4	4	NC_009839	1	1	35.33	>100	8.12	1	180526	'-'	C8J_0170	hypothetical protein	30	111	1	0	0	0	1	0	0	0		TAAAAATATAAAGATTACGTCATATTTACTTTTTAATATTAATATTTCTTA
215839	'+'	2	2	NC_003912	1	1	3.16	5	4.02	1	170992	'+'	CJE0170	TonB-dependent colicin lipoprotein%2C putative	NA	852	0	0	1	0	1	0	0	0		ATAATGAAATTTTATACTATTTTAAGCATTCTATTTATAAGCTTTATGTTG
215839	'+'	2	2	NC_002163	1	1	5.17	>100	6.43	1	172963	'+'	Cj0177	putative iron transport protein	NA	852	0	0	1	0	1	0	0	0		ATAATGAAATTTTATACTATTTTAAGCATTCTATTTATAAGCTTTATGTTG
217891	'+'	2	2	NC_003912	1	1	11.06	18	8.22	1	173044	'+'	CJE0171	TonB-dependent colicin receptor protein%2C putative	NA	2268	0	0	1	0	1	0	0	0		TTTTTACTTATTATCTTGATAATAGTCTAAATTATGGTATCTTTACACTTG
217891	'+'	2	2	NC_002163	1	1	6.19	21	5.8	1	175015	'+'	Cj0178	putative TonB-denpendent outer membrane receptor	NA	2268	0	0	1	0	1	0	0	0		TTTTTACTTATTATCTTGATAATAGTCTAAATTATGGTATCTTTACACTTG
218240	'-'	2	2	NC_003912	1	1	19.52	47	20.6	1	173393	'-'	CJE0171	TonB-dependent colicin receptor protein%2C putative	NA	2268	0	0	0	1	1	0	0	1		GATAAAATTGTTCATTATAAATATAATCTTTTATTTTTGTATGATAATACA
218240	'-'	2	2	NC_002163	1	1	7.02	>100	10.78	1	175364	'-'	Cj0178	putative TonB-denpendent outer membrane receptor	NA	2268	0	0	0	1	1	0	0	1		GATAAAATTGTTCATTATAAATATAATCTTTTATTTTTGTATGATAATACA
218390	'+'	2	2	NC_003912	1	1	4.24	>100	14.46	1	173543	'+'	CJE0171	TonB-dependent colicin receptor protein%2C putative	NA	2268	0	0	1	0	1	0	0	0		AAATTCAGCTGATGATACCATATTTAAGGGTGTGGAGTTAGAATTAAGCTA
218390	'+'	2	2	NC_002163	1	1	2.22	>100	3.87	1	175514	'+'	Cj0178	putative TonB-denpendent outer membrane receptor	NA	2268	0	0	1	0	1	0	0	0		AAATTCAGCTGATGATACCATATTTAAGGGTGTGGAGTTAGAATTAAGCTA
218565	'+'	2	2	NC_003912	1	1	8.06	10.5	13.01	1	173718	'+'	CJE0171	TonB-dependent colicin receptor protein%2C putative	NA	2268	0	0	1	0	1	0	0	0		GATTATGCAAATGTAGAGCTTGGCTTTAGGTTAAATGATAAAATAAGCTTT
218565	'+'	2	2	NC_002163	1	1	3.33	4	>100	1	175689	'+'	Cj0178	putative TonB-denpendent outer membrane receptor	NA	2268	0	0	1	0	1	0	0	0		GATTATGCAAATGTAGAGCTTGGCTTTAGGTTAAATGATAAAATAAGCTTT
218684	'-'	2	2	NC_003912	1	1	5.52	2.18	3.37	1	173837	'-'	CJE0171	TonB-dependent colicin receptor protein%2C putative	NA	2268	0	0	0	1	1	0	0	1		TGAGGTTTTTAAACCATTCTATATTCCAATATAAATCTACTATAATAGGAA
218684	'-'	2	2	NC_002163	1	1	7.88	2.04	13.54	1	175808	'-'	Cj0178	putative TonB-denpendent outer membrane receptor	NA	2268	0	0	0	1	1	0	0	1		TGAGGTTTTTAAACCATTCTATATTCCAATATAAATCTACTATAATAGGAA
218968	'+'	2	1	NC_003912	1	1	4.24	>100	17.53	1	174120	'+'	CJE0172	TonB system transport protein ExbB	NA	762	0	0	1	0	1	0	0	0		AAATGTTAAAAAAAATATTTTTATTTTGTTTTTTATTGTTAAATTTAAATG
218968	'+'	2	1	NC_002163	0	0	NA	NA	NA	1	176091	'+'	Cj0179	biopolymer transport protein	NA	762	0	0	1	0	1	0	0	0		AAATGTTAAAAAAATGTTTTTATTTTGTTTTTTTATTGTTAAATTTAAATG
219655	'+'	2	2	NC_003912	1	1	5.53	>100	10.23	2	174807	'+'	CJE0173	biopolymer ExbD%2FTolR family transporter	13	411	1	0	0	0	1	0	0	0		TTATGCACCATTTAGATGAGCTTGCAAATTTTGTCTATATACTTTTTCATA
219655	'+'	2	2	NC_003912	1	1	5.53	>100	10.23	2	174807	'+'	CJE0172	TonB system transport protein ExbB	NA	762	0	0	1	0	1	0	0	0		TTATGCACCATTTAGATGAGCTTGCAAATTTTGTCTATATACTTTTTCATA
219655	'+'	2	2	NC_002163	1	1	10.84	>100	9.67	2	176778	'+'	Cj0180	biopolymer transport protein	13	411	1	0	0	0	1	0	0	0		TTATGCACCATTTAGATGAGCTTGCAAATTTTGTCTATATACTTTTTCATA
219655	'+'	2	2	NC_002163	1	1	10.84	>100	9.67	2	176778	'+'	Cj0179	biopolymer transport protein	NA	762	0	0	1	0	1	0	0	0		TTATGCACCATTTAGATGAGCTTGCAAATTTTGTCTATATACTTTTTCATA
220136	'+'	2	2	NC_003912	1	1	151.49	90.25	6.31	1	175288	'+'	CJE0174	TonB-dependent colicin receptor protein%2C putative	NA	747	0	0	1	0	1	0	0	0		TCTAGTGTGATTTTTGGGTTTGTGTTAAGTTTGATATTGCATACTTTAGTA
220136	'+'	2	2	NC_002163	1	1	96.46	>100	9.29	1	177259	'+'	Cj0181	TonB transport protein	NA	747	0	0	1	0	1	0	0	0		TCTAGTGTGATTTTTGGGTTTGTGTTAAGTTTGATATTGCATACTTTAGTA
220595	'+'	2	1	NC_003912	1	1	4.67	12	7.67	2	175747	'+'	CJE0175	putative transporter	283	1200	0	1	0	0	1	0	0	0		GCTCATTTGACTAAATTTAAAAAATATCCTCAAGAAGCGATAATGCAAAAA
220595	'+'	2	1	NC_003912	1	1	4.67	12	7.67	2	175747	'+'	CJE0174	TonB-dependent colicin receptor protein%2C putative	NA	747	0	0	1	0	1	0	0	0		GCTCATTTGACTAAATTTAAAAAATATCCTCAAGAAGCGATAATGCAAAAA
220595	'+'	2	1	NC_002163	0	0	NA	NA	NA	2	177718	'+'	Cj0182	putative transporter	277	1206	0	1	0	0	1	0	0	0		GCTCATTTGACTAAATTTAAAAAATATCCTCAAGAAGCGATAATGCAAAAA
220595	'+'	2	1	NC_002163	0	0	NA	NA	NA	2	177718	'+'	Cj0181	TonB transport protein	NA	747	0	0	1	0	1	0	0	0		GCTCATTTGACTAAATTTAAAAAATATCCTCAAGAAGCGATAATGCAAAAA
220938	'+'	4	4	NC_003912	1	1	208.89	1.93	9.81	1	176013	'+'	CJE0175	putative transporter	17	1200	1	0	0	0	1	0	0	0		TTTAGGTAAAAAATAAACTTTTCATTAAAAAAAGTTTATTAGAATTTTTAT
220938	'+'	4	4	NC_002163	1	1	104.66	1.83	8.79	1	177984	'+'	Cj0182	putative transporter	11	1206	1	0	0	0	1	0	0	0		TTTAGGTAAAAAATAAACTTTTCATTAAAAAAAGTTTATTAGAATTTTTAT
220938	'+'	4	4	NC_008787	1	1	177.84	2.27	10.18	1	183657	'+'	CJJ81176_0213	putative transporter	17	1200	1	0	0	0	1	0	0	0		TTATGATTTTTAATAAACTCTTGATTAAATAAAGTTGATTAAAATTTTTCT
220938	'+'	4	4	NC_009839	1	1	264.95	1.98	9.69	1	180678	'+'	C8J_0171	putative transporter	17	1200	1	0	0	0	1	0	0	0		TTATGATTTTTAATAAACTCTTGATTAAATAAAGTTGATTAAAATTTTTCT
221274	'+'	4	4	NC_003912	1	0	8.3	8	1.42	1	176349	'+'	CJE0175	putative transporter	NA	1200	0	0	1	0	1	0	0	0		TATCAATAAAGGTGCATTGTATTATTATCAAAATTTATTAGAATATTTTTT
221274	'+'	4	4	NC_002163	1	0	3.33	5.5	0.8	1	178320	'+'	Cj0182	putative transporter	NA	1206	0	0	1	0	1	0	0	0		TATCAATAAAGGCGCATTGTATTATTATCAAAATTTATTAGAATATTTTTT
221274	'+'	4	4	NC_008787	1	1	9.96	12.5	3.62	1	183993	'+'	CJJ81176_0213	putative transporter	NA	1200	0	0	1	0	1	0	0	0		TATCAATAAAGGCGCATTGTATTATTATCAAAATTTATTAGAATATTTTTT
221274	'+'	4	4	NC_009839	1	1	10.5	5.4	3.33	1	181014	'+'	C8J_0171	putative transporter	NA	1200	0	0	1	0	1	0	0	0		TATCAATAAAGGTGCATTGTATTATTATCAAAATTTATTAGAATATTTTTT
221389	'+'	4	2	NC_003912	1	1	14	2.89	3.17	1	176464	'+'	CJE0175	putative transporter	NA	1200	0	0	1	0	1	0	0	0		GTTTTTTTGGCTATTGCTATTCCTTATGTTTTAATCGCTACAATTAATATC
221389	'+'	4	2	NC_002163	1	1	12.94	3.64	2.37	1	178435	'+'	Cj0182	putative transporter	NA	1206	0	0	1	0	1	0	0	0		GTTTTTTTGGCTATTGCTATTCCTTATGTTTTAATCGCTACAATTAATATC
221389	'+'	4	2	NC_008787	0	0	NA	NA	NA	1	184108	'+'	CJJ81176_0213	putative transporter	NA	1200	0	0	1	0	1	0	0	0		GTTTTTTTGGCTATTGCTATTCCTTATGTTTTAATCGCTACGATTAATATC
221389	'+'	4	2	NC_009839	0	0	NA	NA	NA	1	181129	'+'	C8J_0171	putative transporter	NA	1200	0	0	1	0	1	0	0	0		GTTTTTTTGGCTATTGCTATTCCTTATGTTTTAATCGCTACGATTAATATC
221482	'+'	4	2	NC_003912	0	0	NA	NA	NA	1	176557	'+'	CJE0175	putative transporter	NA	1200	0	0	1	0	1	0	0	0		ACTTTTTCTTATTTAAAATTTTGGAAAAATAAAGATGATAATATAGAAGGA
221482	'+'	4	2	NC_002163	0	0	NA	NA	NA	1	178528	'+'	Cj0182	putative transporter	NA	1206	0	0	1	0	1	0	0	0		ACTTTTTCTTATTTAAAATTTTGGAAAAATAAAGATGATAATATAGAAGGA
221482	'+'	4	2	NC_008787	1	1	7.21	9.5	2.75	1	184201	'+'	CJJ81176_0213	putative transporter	NA	1200	0	0	1	0	1	0	0	0		ACTTTTTCTTATTTAAAATTTTGGAAAAATAAAGATGATAATATAGAAGGA
221482	'+'	4	2	NC_009839	1	0	3.34	2.17	1.26	1	181222	'+'	C8J_0171	putative transporter	NA	1200	0	0	1	0	1	0	0	0		ACTTTTTCTTATTTAAAATTTTGGAAAAATAAAGATGATAATATAGAAGGA
221650	'+'	4	3	NC_003912	0	0	2.55	>100	0.53	1	176725	'+'	CJE0175	putative transporter	NA	1200	0	0	1	0	1	0	0	0		TTAAGTGATGTTGTGAGTAAAGCTTTATTTGCAAATTTAAGCGAAAATTCT
221650	'+'	4	3	NC_002163	1	0	4.8	2.3	1.86	1	178696	'+'	Cj0182	putative transporter	NA	1206	0	0	1	0	1	0	0	0		TTAAGTGATGTTGTGAGTAAAGCTTTATTTGCAAATTTAAGCGAAAATTCT
221650	'+'	4	3	NC_008787	1	1	5.98	>100	2.01	1	184369	'+'	CJJ81176_0213	putative transporter	NA	1200	0	0	1	0	1	0	0	0		TTAAGTGATGTTGTGAGTAAAGCTTTATTTGCAAATTTAAGCGAAAATTCT
221650	'+'	4	3	NC_009839	1	0	3.34	>100	1.49	1	181390	'+'	C8J_0171	putative transporter	NA	1200	0	0	1	0	1	0	0	0		TTAAGTGATGTTGTGAGTAAAGCTTTATTTGCAAATTTAAGCGAAAATTCT
222056	'-'	4	2	NC_003912	0	0	NA	NA	NA	1	177131	'-'	CJE0175	putative transporter	NA	1200	0	0	0	1	1	0	0	1		TATACTTCTAAGTTGAGTGATAGTTGTCCAGTTTGTGATAAAAACACTAAA
222056	'-'	4	2	NC_002163	0	0	NA	NA	NA	1	179102	'-'	Cj0182	putative transporter	NA	1206	0	0	0	1	1	0	0	1		TATACTTCTAAGTTGAGTGATAGTTGTCCAGTTTGTGATAAAAATACTAAA
222056	'-'	4	2	NC_008787	1	1	8.91	2.43	36.67	1	184775	'-'	CJJ81176_0213	putative transporter	NA	1200	0	0	0	1	1	0	0	1		TATACTTCTAAGTTGAGTGATAGTTGTCCAGTTTGTGATAAAAACACTAAA
222056	'-'	4	2	NC_009839	1	1	7.64	2.6	17.69	1	181796	'-'	C8J_0171	putative transporter	NA	1200	0	0	0	1	1	0	0	1		TATACTTCTAAGTTGAGTGATAGTTGTCCAGTTTGTGATAAAAACACTAAA
222224	'+'	4	4	NC_003912	1	1	2041.96	3.62	5.66	1	177299	'+'	CJE0176	transporter%2C putative	101	1287	1	0	0	0	1	0	0	0		AGAAAAAATTCAAATATTAAATTTACTTTTAATTGTGTATAATAAGGTTTA
222224	'+'	4	4	NC_002163	1	1	1958.85	3.58	5.2	1	179270	'+'	Cj0183	putative integral membrane protein	29	1359	1	0	0	0	1	0	0	0		AGAAAAAATTCAAATATTAAATTTACTTTTAATTGTGTATAATAAGGTTTA
222224	'+'	4	4	NC_008787	1	1	1675.27	2.5	6.11	1	184943	'+'	CJJ81176_0214	transporter%2C putative	101	1287	1	0	0	0	1	0	0	0		AGAAAAAATTCAAATATTAAATTTACTTTTAATTGTGTATAATAAGGTTTA
222224	'+'	4	4	NC_009839	1	1	2054.69	2.7	4.93	1	181964	'+'	C8J_0172	hypothetical protein	29	1359	1	0	0	0	1	0	0	0		AGAAAAAATTCAAATATTAAATTTACTTTTAATTGTGTATAATAAGGTTTA
225572	'+'	4	2	NC_003912	1	1	5.53	>100	>100	1	180645	'+'	CJE0179	TerC family integral membrane protein	NA	720	0	0	0	1	1	0	0	1		GTTACAAGTTTCATTACCCAAAAAAGAGATAAAAGAAGTAAAATTCTTGTA
225572	'+'	4	2	NC_002163	1	1	1.55	>100	>100	1	182617	'+'	Cj0186c	putative TerC family integral membrane protein	NA	720	0	0	0	1	1	0	0	1		GTTACAAGTTTCATCACCCAAAAAAGAGATAAAAGAAGTAAAATTCTTGTA
225572	'+'	4	2	NC_008787	0	0	NA	NA	NA	1	188288	'+'	CJJ81176_0217	TerC family integral membrane protein	NA	720	0	0	0	1	1	0	0	1		GTTACAAGTTTCATCACCCAAAAAAGAGATAAAAGAAGTAAAATTCTTGTA
225572	'+'	4	2	NC_009839	0	0	NA	NA	NA	1	185309	'+'	C8J_0175	TerC family integral membrane protein	NA	720	0	0	0	1	1	0	0	1		GTTACAAGTTTCATCACCCAAAAAAGAGATAAAAGAAGTAAAATTCTTGTA
225775	'-'	4	4	NC_003912	1	1	33.52	8	11.69	1	180848	'-'	CJE0179	TerC family integral membrane protein	33	720	1	0	0	0	1	0	0	0		ATTTTTTCTTAAAGAATTAAAGGTATTTGCTTTAAAACTATAAAATATCGC
225775	'-'	4	4	NC_002163	1	1	26.98	8.3	5.23	1	182820	'-'	Cj0186c	putative TerC family integral membrane protein	33	720	1	0	0	0	1	0	0	0		ATTTTTTCTTAAAGAATTAAAGGTATTTGCTTTAAAACTATAAAATATCGC
225775	'-'	4	4	NC_008787	1	1	194.28	4.71	11.99	1	188491	'-'	CJJ81176_0217	TerC family integral membrane protein	33	720	1	0	0	0	1	0	0	0		ATTTTTTCTTAAAGAATTAAAGGTATTTGCTTTAAAACTATAAAATATCGC
225775	'-'	4	4	NC_009839	1	1	38.19	4.56	9.31	1	185512	'-'	C8J_0175	TerC family integral membrane protein	33	720	1	0	0	0	1	0	0	0		ATTTTTTCTTAAAGAATTAAAGGTATTTGCTTTAAAACTATAAAATATCGC
225937	'+'	4	4	NC_003912	1	1	21.64	>100	11.23	1	181010	'+'	CJE0180	phosphoribosylglycinamide formyltransferase	NA	567	0	0	0	1	1	0	0	1		TCAAAACTCAAATTTCTTTTTTCAAAAGCTTTTTGAGCTATAATCATTCCA
225937	'+'	4	4	NC_002163	1	1	20.13	14	8.93	1	182982	'+'	Cj0187c	phosphoribosylglycinamide formyltransferase	NA	567	0	0	0	1	1	0	0	1		TCAAAACTCAAATTTCTTTTTTCAAAAGCTTTTTGAGCTATAATCATTCCA
225937	'+'	4	4	NC_008787	1	1	20.79	8.27	5.97	1	188653	'+'	CJJ81176_0218	phosphoribosylglycinamide formyltransferase	NA	567	0	0	0	1	1	0	0	1		TCAAAACTCAAATTTCTTTTTTCAAAAGCTTTTTGAGCTATAATCATTCCA
225937	'+'	4	4	NC_009839	1	1	12.89	10	23.81	1	185674	'+'	C8J_0176	phosphoribosylglycinamide formyltransferase	NA	567	0	0	0	1	1	0	0	1		TCAAAACTCAAATTTCTTTTTTCAAAAGCTTTTTGAGCTATAATCATTCCA
226150	'-'	4	2	NC_003912	1	0	2.55	>100	1.64	1	181223	'-'	CJE0180	phosphoribosylglycinamide formyltransferase	NA	567	0	0	1	0	1	0	0	0		GTTGATCATAAGGCTTATAATACTCGTGAAGAATTTGATACGATTTTGGTA
226150	'-'	4	2	NC_002163	1	1	63.2	>100	3.25	1	183195	'-'	Cj0187c	phosphoribosylglycinamide formyltransferase	NA	567	0	0	1	0	1	0	0	0		ATTGATCATAAGGCTTATAATACTCGTGAAGAATTTGATACAATTTTAGTA
226150	'-'	4	2	NC_008787	0	0	NA	NA	NA	1	188866	'-'	CJJ81176_0218	phosphoribosylglycinamide formyltransferase	NA	567	0	0	1	0	1	0	0	0		GTTGATCATAAGGCTTATAATACTCGTGAAGAATTTGATACGATTTTGGTA
226150	'-'	4	2	NC_009839	0	0	NA	NA	NA	1	185887	'-'	C8J_0176	phosphoribosylglycinamide formyltransferase	NA	567	0	0	1	0	1	0	0	0		GTTGATCATAAGGCTTATAATACTCGTGAAGAATTTGATACGATTTTGGTA
226564	'-'	4	4	NC_003912	1	1	2.97	2.17	7.67	2	181637	'-'	CJE0180	phosphoribosylglycinamide formyltransferase	184	567	1	0	0	0	1	0	0	0		AAATCCTATTATTGTGCAAAAAGAAAAATTATTTGTTGTAAATTTAGGAAA
226564	'-'	4	4	NC_003912	1	1	2.97	2.17	7.67	2	181637	'-'	CJE0181	hypothetical protein	NA	1371	0	0	1	0	1	0	0	0		AAATCCTATTATTGTGCAAAAAGAAAAATTATTTGTTGTAAATTTAGGAAA
226564	'-'	4	4	NC_002163	1	1	4.07	6.5	12.43	2	183609	'-'	Cj0187c	phosphoribosylglycinamide formyltransferase	184	567	1	0	0	0	1	0	0	0		AAATCCTATTATTGTGCAAAAAGAAAAATTATTTGTTGTAAATTTAGGAAA
226564	'-'	4	4	NC_002163	1	1	4.07	6.5	12.43	2	183609	'-'	Cj0188c	putative kinase	NA	1371	0	0	1	0	1	0	0	0		AAATCCTATTATTGTGCAAAAAGAAAAATTATTTGTTGTAAATTTAGGAAA
226564	'-'	4	4	NC_008787	1	1	4.48	2.8	10.8	2	189280	'-'	CJJ81176_0218	phosphoribosylglycinamide formyltransferase	184	567	1	0	0	0	1	0	0	0		AAATCCTATTATTGCACAAAAAGAAAAATTATTTGTTGTAAATTTAGGAAA
226564	'-'	4	4	NC_008787	1	1	4.48	2.8	10.8	2	189280	'-'	CJJ81176_0219	hypothetical protein	NA	1371	0	0	1	0	1	0	0	0		AAATCCTATTATTGCACAAAAAGAAAAATTATTTGTTGTAAATTTAGGAAA
226564	'-'	4	4	NC_009839	1	1	10.98	4.29	8.93	2	186301	'-'	C8J_0176	phosphoribosylglycinamide formyltransferase	184	567	1	0	0	0	1	0	0	0		AAATCCTATTATTGTGCAAAAAGAAAAATTATTTGTTGTAAATTTAGGAAA
226564	'-'	4	4	NC_009839	1	1	10.98	4.29	8.93	2	186301	'-'	C8J_0177	hypothetical protein	NA	1371	0	0	1	0	1	0	0	0		AAATCCTATTATTGTGCAAAAAGAAAAATTATTTGTTGTAAATTTAGGAAA
227033	'-'	4	4	NC_003912	1	1	4.24	2.43	2.23	1	182106	'-'	CJE0181	hypothetical protein	NA	1371	0	0	1	0	1	0	0	0		TAGATAGAAAAATCAACGCCAATAAAGGAAATTTTGGCCATATTTATATAG
227033	'-'	4	4	NC_002163	1	1	2.79	1.63	2.34	1	184078	'-'	Cj0188c	putative kinase	NA	1371	0	0	1	0	1	0	0	0		TAGATAGAAAAATCAACGCCAATAAAGGAAATTTTGGCCATATTTATATAG
227033	'-'	4	4	NC_008787	1	1	7.97	5	2.57	1	189749	'-'	CJJ81176_0219	hypothetical protein	NA	1371	0	0	1	0	1	0	0	0		TAGATAGAAAAATCAACGCCAATAAAGGAAATTTTGGCCATATTTATATAG
227033	'-'	4	4	NC_009839	1	0	2.39	>100	1.08	1	186770	'-'	C8J_0177	hypothetical protein	NA	1371	0	0	1	0	1	0	0	0		TAGATAGAAAAATCAACGCCAATAAAGGAAATTTTGGCCATATTTATATAG
227380	'-'	4	3	NC_003912	1	0	4.24	6	1.02	1	182453	'-'	CJE0181	hypothetical protein	NA	1371	0	0	1	0	1	0	0	0		ATTTTGTCAAAAGGAGCCTAATTTTAAAAAATTTCATATTATCATTGATTG
227380	'-'	4	3	NC_002163	1	0	4.8	7.5	1.17	1	184425	'-'	Cj0188c	putative kinase	NA	1371	0	0	1	0	1	0	0	0		ATTTTGTAAAAAAGAACCCAATTTTAAAAAATTTCATATTATCATTGATTG
227380	'-'	4	3	NC_008787	0	0	NA	NA	NA	1	190096	'-'	CJJ81176_0219	hypothetical protein	NA	1371	0	0	1	0	1	0	0	0		ATTTTGTAAAAAAGAACCCAATTTTAAAAAATTTCATATTATTGTTGATTG
227380	'-'	4	3	NC_009839	1	1	49.65	24.5	7.29	1	187117	'-'	C8J_0177	hypothetical protein	NA	1371	0	0	1	0	1	0	0	0		ATTTTGCCAAAAAGAACCTGATTTTAAGAAATTTCATATTATTATTGATTG
228544	'-'	4	3	NC_003912	1	1	20.37	2.44	6.47	2	183617	'-'	CJE0182	hypothetical protein	121	699	0	1	0	0	1	0	0	0		AAAAAGATGCCAAAGATACGCTAGATTTAGCAATTTCACGTTATAATCTTT
228544	'-'	4	3	NC_003912	1	1	20.37	2.44	6.47	2	183617	'-'	CJE0183	Mg chelatase-related protein	NA	1506	0	0	1	0	1	0	0	0		AAAAAGATGCCAAAGATACGCTAGATTTAGCAATTTCACGTTATAATCTTT
228544	'-'	4	3	NC_002163	1	1	36.22	2.24	5.58	2	185589	'-'	Cj0189c	hypothetical protein	121	699	0	1	0	0	1	0	0	0		AAAAAGATGCCAAAGATACGCTAGATTTAGCAATTTCACGTTATAATCTTT
228544	'-'	4	3	NC_002163	1	1	36.22	2.24	5.58	2	185589	'-'	Cj0190c	hypothetical protein	NA	1506	0	0	1	0	1	0	0	0		AAAAAGATGCCAAAGATACGCTAGATTTAGCAATTTCACGTTATAATCTTT
228544	'-'	4	3	NC_008787	0	0	NA	NA	NA	2	191260	'-'	CJJ81176_0220	hypothetical protein	121	699	0	1	0	0	1	0	0	0		AAAAAGATGCCAAAGATACGCTAGATTTAGCAATTTCACGTTATAATCTTT
228544	'-'	4	3	NC_008787	0	0	NA	NA	NA	2	191260	'-'	CJJ81176_0221	Mg chelatase-related protein	NA	1506	0	0	1	0	1	0	0	0		AAAAAGATGCCAAAGATACGCTAGATTTAGCAATTTCACGTTATAATCTTT
228544	'-'	4	3	NC_009839	1	1	22.44	1.71	7.56	2	188281	'-'	C8J_0178	hypothetical protein	121	699	0	1	0	0	1	0	0	0		AAAAAGATGCCAAAGATACGCTAGATTTAGCAATTTCACGTTATAATCTTT
228544	'-'	4	3	NC_009839	1	1	22.44	1.71	7.56	2	188281	'-'	C8J_0179	Mg chelatase-related protein	NA	1506	0	0	1	0	1	0	0	0		AAAAAGATGCCAAAGATACGCTAGATTTAGCAATTTCACGTTATAATCTTT
228546	'-'	4	1	NC_003912	0	0	NA	NA	NA	2	183619	'-'	CJE0182	hypothetical protein	123	699	1	0	0	0	1	0	0	0		CGAAAAAGATGCCAAAGATACGCTAGATTTAGCAATTTCACGTTATAATCT
228546	'-'	4	1	NC_003912	0	0	NA	NA	NA	2	183619	'-'	CJE0183	Mg chelatase-related protein	NA	1506	0	0	1	0	1	0	0	0		CGAAAAAGATGCCAAAGATACGCTAGATTTAGCAATTTCACGTTATAATCT
228546	'-'	4	1	NC_002163	0	0	NA	NA	NA	2	185591	'-'	Cj0189c	hypothetical protein	123	699	1	0	0	0	1	0	0	0		GGAAAAAGATGCCAAAGATACGCTAGATTTAGCAATTTCACGTTATAATCT
228546	'-'	4	1	NC_002163	0	0	NA	NA	NA	2	185591	'-'	Cj0190c	hypothetical protein	NA	1506	0	0	1	0	1	0	0	0		GGAAAAAGATGCCAAAGATACGCTAGATTTAGCAATTTCACGTTATAATCT
228546	'-'	4	1	NC_008787	1	1	46.83	2.36	6.49	2	191262	'-'	CJJ81176_0220	hypothetical protein	123	699	1	0	0	0	1	0	0	0		AGAAAAAGATGCCAAAGATACGCTAGATTTAGCAATTTCACGTTATAATCT
228546	'-'	4	1	NC_008787	1	1	46.83	2.36	6.49	2	191262	'-'	CJJ81176_0221	Mg chelatase-related protein	NA	1506	0	0	1	0	1	0	0	0		AGAAAAAGATGCCAAAGATACGCTAGATTTAGCAATTTCACGTTATAATCT
228546	'-'	4	1	NC_009839	0	0	NA	NA	NA	2	188283	'-'	C8J_0178	hypothetical protein	123	699	1	0	0	0	1	0	0	0		AGAAAAAGATGCCAAAGATACGCTAGATTTAGCAATTTCACGTTATAATCT
228546	'-'	4	1	NC_009839	0	0	NA	NA	NA	2	188283	'-'	C8J_0179	Mg chelatase-related protein	NA	1506	0	0	1	0	1	0	0	0		AGAAAAAGATGCCAAAGATACGCTAGATTTAGCAATTTCACGTTATAATCT
229535	'+'	4	4	NC_003912	1	1	33.1	43	8.57	1	184608	'+'	CJE0183	Mg chelatase-related protein	NA	1506	0	0	0	1	1	0	0	1		TAAACCTCTAAATTTGGTATCATGGAAGCTTTTTGTGCTATACTTTTTGGA
229535	'+'	4	4	NC_002163	1	1	22.55	>100	8.98	1	186580	'+'	Cj0190c	hypothetical protein	NA	1506	0	0	0	1	1	0	0	1		TAAACCTCTAAATTTGGTATCATGGAAGCTTTTTGTGCTATACTTTTTGGA
229535	'+'	4	4	NC_008787	1	1	18.43	38	5.58	1	192251	'+'	CJJ81176_0221	Mg chelatase-related protein	NA	1506	0	0	0	1	1	0	0	1		TAAACCTCTAAATTTGGTATCATGGAAGCTTTTTGTGCTATACTTTTTGGA
229535	'+'	4	4	NC_009839	1	1	14.32	>100	4.72	1	189272	'+'	C8J_0179	Mg chelatase-related protein	NA	1506	0	0	0	1	1	0	0	1		TAAACCTCTAAATTTGGTATCATGGAAGCTTTTTGTGCTATACTTTTTGGA
229828	'-'	4	1	NC_003912	0	0	NA	NA	NA	1	184901	'-'	CJE0183	Mg chelatase-related protein	NA	1506	0	0	1	0	1	0	0	0		TAGAATCCACTTTTACAAGAGGTTTGCCAAATTTAAGCATAGTAGGGCTTG
229828	'-'	4	1	NC_002163	0	0	NA	NA	NA	1	186873	'-'	Cj0190c	hypothetical protein	NA	1506	0	0	1	0	1	0	0	0		TAGAATCCACTTTTACAAGAGGTTTGCCAAATTTAAGCATAGTAGGGCTTG
229828	'-'	4	1	NC_008787	1	1	4.24	2.43	3.44	1	192544	'-'	CJJ81176_0221	Mg chelatase-related protein	NA	1506	0	0	1	0	1	0	0	0		TAGAATCCACTTTTACAAGAGGTTTGCCAAATTTAAGCATAGTAGGACTTG
229828	'-'	4	1	NC_009839	0	0	NA	NA	NA	1	189565	'-'	C8J_0179	Mg chelatase-related protein	NA	1506	0	0	1	0	1	0	0	0		TAGAATCCACTTTTACAAGAGGTTTGCCAAATTTAAGCATAGTAGGACTTG
230628	'+'	4	4	NC_003912	1	1	6.12	>100	3.31	1	185701	'+'	CJE0185	ATP-dependent Clp protease proteolytic subunit	NA	585	0	0	0	1	1	0	0	1		TTTGCTATTTTTGCAACTTTTTGCTTAGTATTTTTTGCCAAAATATCATTA
230628	'+'	4	4	NC_002163	1	1	3.72	>100	3.32	1	187673	'+'	Cj0192c	ATP-dependent Clp protease proteolytic subunit	NA	585	0	0	0	1	1	0	0	1		TTTGCTATTTTTGCAACTTTTTGCTTAGTATTTTTTGCCAAAATATCATTA
230628	'+'	4	4	NC_008787	1	1	6.97	>100	6.58	1	193344	'+'	CJJ81176_0223	ATP-dependent Clp protease proteolytic subunit	NA	585	0	0	0	1	1	0	0	1		TTTGCTATTTTTGCAACTTTTTGCTTAGTATTTTTTGCCAAAATATCATTA
230628	'+'	4	4	NC_009839	1	1	3.34	>100	2.13	1	190365	'+'	C8J_0181	ATP-dependent Clp protease proteolytic subunit	NA	585	0	0	0	1	1	0	0	1		TTTGCTATTTTTGCAACTTTTTGCTTAGTATTTTTTGCCAAAATATCATTA
230828	'-'	4	2	NC_003912	0	0	NA	NA	NA	1	185901	'-'	CJE0185	ATP-dependent Clp protease proteolytic subunit	NA	585	0	0	1	0	1	0	0	0		CAGGTGGTGTAATTACAAGTGGTTTTAGTATTTATGATACTATGAACTATA
230828	'-'	4	2	NC_002163	1	1	63.94	3.37	2.56	1	187873	'-'	Cj0192c	ATP-dependent Clp protease proteolytic subunit	NA	585	0	0	1	0	1	0	0	0		CAGGTGGTGTAATTACAAGTGGTTTTAGTATTTATGATACTATGAACTATA
230828	'-'	4	2	NC_008787	1	1	91.16	3.41	2.06	1	193544	'-'	CJJ81176_0223	ATP-dependent Clp protease proteolytic subunit	NA	585	0	0	1	0	1	0	0	0		CAGGTGGTGTAATTACAAGTGGTTTTAGTATTTATGATACTATGAACTATA
230828	'-'	4	2	NC_009839	0	0	NA	NA	NA	1	190565	'-'	C8J_0181	ATP-dependent Clp protease proteolytic subunit	NA	585	0	0	1	0	1	0	0	0		CAGGTGGTGTAATTACAAGTGGTTTTAGTATTTATGATACTATGAACTATA
230830	'-'	4	2	NC_003912	1	1	126.43	46.71	2.18	1	185903	'-'	CJE0185	ATP-dependent Clp protease proteolytic subunit	NA	585	0	0	1	0	1	0	0	0		TCCAGGTGGTGTAATTACAAGTGGTTTTAGTATTTATGATACTATGAACTA
230830	'-'	4	2	NC_002163	0	0	NA	NA	NA	1	187875	'-'	Cj0192c	ATP-dependent Clp protease proteolytic subunit	NA	585	0	0	1	0	1	0	0	0		TCCAGGTGGTGTAATTACAAGTGGTTTTAGTATTTATGATACTATGAACTA
230830	'-'	4	2	NC_008787	0	0	NA	NA	NA	1	193546	'-'	CJJ81176_0223	ATP-dependent Clp protease proteolytic subunit	NA	585	0	0	1	0	1	0	0	0		TCCAGGTGGTGTAATTACAAGTGGTTTTAGTATTTATGATACTATGAACTA
230830	'-'	4	2	NC_009839	1	1	142.74	8.12	2.06	1	190567	'-'	C8J_0181	ATP-dependent Clp protease proteolytic subunit	NA	585	0	0	1	0	1	0	0	0		TCCAGGTGGTGTAATTACAAGTGGTTTTAGTATTTATGATACTATGAACTA
230955	'+'	4	3	NC_003912	1	1	1.98	>100	13.15	1	186028	'+'	CJE0185	ATP-dependent Clp protease proteolytic subunit	NA	585	0	0	0	1	1	0	0	1		TTTGTAGGATCTTCAGCTTCTAAAAAAAGAAGTTGTGCTACGATAGAAGCG
230955	'+'	4	3	NC_002163	0	0	NA	NA	NA	1	188000	'+'	Cj0192c	ATP-dependent Clp protease proteolytic subunit	NA	585	0	0	0	1	1	0	0	1		TTTGTAGGATCTTCAGCTTCTAAAAAAAGAAGTTGTGCTACGATAGAAGCG
230955	'+'	4	3	NC_008787	1	1	14.45	31	7.85	1	193671	'+'	CJJ81176_0223	ATP-dependent Clp protease proteolytic subunit	NA	585	0	0	0	1	1	0	0	1		TTTGTAGGATCTTCAGCTTCTAAAAAAAGAAGTTGTGCTACAATAGAAGCA
230955	'+'	4	3	NC_009839	1	1	8.12	9.5	6.46	1	190692	'+'	C8J_0181	ATP-dependent Clp protease proteolytic subunit	NA	585	0	0	0	1	1	0	0	1		TTTGTAGGATCTTCAGCTTCTAAAAAAAGAAGTTGTGCTACGATAGAAGCA
232328	'+'	4	2	NC_003912	1	1	2.97	>100	>100	2	187401	'+'	CJE0187	GTP cyclohydrolase I	224	573	0	1	0	0	1	0	0	1		AACCCATCCATTTTTACACTTTTAGAAGCTTTTTTTGCTAAATTTTCTACT
232328	'+'	4	2	NC_003912	1	1	2.97	>100	>100	2	187401	'+'	CJE0186	trigger factor	NA	1335	0	0	0	1	1	0	0	1		AACCCATCCATTTTTACACTTTTAGAAGCTTTTTTTGCTAAATTTTCTACT
232328	'+'	4	2	NC_002163	0	0	NA	NA	NA	2	189373	'+'	Cj0194	GTP cyclohydrolase I	223	573	0	1	0	0	1	0	0	1		AACCCATCCATTTTTACACTTTTAGAAGCTTTTTTTGCTAAATTTTCTACT
232328	'+'	4	2	NC_002163	0	0	NA	NA	NA	2	189373	'+'	Cj0193c	trigger factor	NA	1335	0	0	0	1	1	0	0	1		AACCCATCCATTTTTACACTTTTAGAAGCTTTTTTTGCTAAATTTTCTACT
232328	'+'	4	2	NC_008787	1	1	5.52	>100	26.34	2	195044	'+'	CJJ81176_0225	GTP cyclohydrolase I	224	573	0	1	0	0	1	0	0	1		AACCCGTCCATTTTTACACTTTTAGAAGCTTTTTTTGCTAAATTTTCTACT
232328	'+'	4	2	NC_008787	1	1	5.52	>100	26.34	2	195044	'+'	CJJ81176_0224	trigger factor	NA	1335	0	0	0	1	1	0	0	1		AACCCGTCCATTTTTACACTTTTAGAAGCTTTTTTTGCTAAATTTTCTACT
232328	'+'	4	2	NC_009839	0	0	NA	NA	NA	2	192065	'+'	C8J_0183	GTP cyclohydrolase I	224	573	0	1	0	0	1	0	0	1		AAACCGTCCATTTTTACACTTTTAGAAGCTTTTTTTGCTAAATTTTCTACT
232328	'+'	4	2	NC_009839	0	0	NA	NA	NA	2	192065	'+'	C8J_0182	trigger factor	NA	1335	0	0	0	1	1	0	0	1		AAACCGTCCATTTTTACACTTTTAGAAGCTTTTTTTGCTAAATTTTCTACT
232437	'-'	4	4	NC_003912	1	1	55.17	66	4.61	1	187510	'-'	CJE0186	trigger factor	29	1335	1	0	0	0	1	0	0	0		TACTTTAAAATTTTATGCAAGTAATAAGGAAAAATTTGCTATCATTGAAGG
232437	'-'	4	4	NC_002163	1	1	86.48	59.5	2.56	1	189481	'-'	Cj0193c	trigger factor	28	1335	1	0	0	0	1	0	0	0		TACTTTAAAATTTTATGCAAGTAATAAGGAAAAATTTGCTATCATTGAAGG
232437	'-'	4	4	NC_008787	1	1	43.84	12	2.09	1	195153	'-'	CJJ81176_0224	trigger factor	29	1335	1	0	0	0	1	0	0	0		TACTTTAAAATTTTATGCAAGTAATAAGGAAAAATTTGCTATCATTGAAAG
232437	'-'	4	4	NC_009839	1	1	35.33	18.33	3.45	1	192174	'-'	C8J_0182	trigger factor	29	1335	1	0	0	0	1	0	0	0		TACTTTAAAATTTTATGCAAGCAATAAGGAAAAATTTGCTATCATTGAAAG
232508	'+'	4	4	NC_003912	1	1	440.47	10.61	9.3	2	187581	'+'	CJE0187	GTP cyclohydrolase I	44	573	1	0	0	0	1	0	0	1		TCCTTATTACTTGCATAAAATTTTAAAGTAATTTATGATAAAATTGCAATA
232508	'+'	4	4	NC_003912	1	1	440.47	10.61	9.3	2	187581	'+'	CJE0186	trigger factor	NA	1335	0	0	0	1	1	0	0	1		TCCTTATTACTTGCATAAAATTTTAAAGTAATTTATGATAAAATTGCAATA
232508	'+'	4	4	NC_002163	1	1	873.35	20.06	6.56	2	189552	'+'	Cj0194	GTP cyclohydrolase I	44	573	1	0	0	0	1	0	0	1		TCCTTATTACTTGCATAAAATTTTAAAGTAATTTATGATAAAATTGCAATA
232508	'+'	4	4	NC_002163	1	1	873.35	20.06	6.56	2	189552	'+'	Cj0193c	trigger factor	NA	1335	0	0	0	1	1	0	0	1		TCCTTATTACTTGCATAAAATTTTAAAGTAATTTATGATAAAATTGCAATA
232508	'+'	4	4	NC_008787	1	1	424.92	16.17	7.83	2	195224	'+'	CJJ81176_0225	GTP cyclohydrolase I	44	573	1	0	0	0	1	0	0	1		TCCTTATTACTTGCATAAAATTTTAAAGTAATTTATGATAAAATTGCAATA
232508	'+'	4	4	NC_008787	1	1	424.92	16.17	7.83	2	195224	'+'	CJJ81176_0224	trigger factor	NA	1335	0	0	0	1	1	0	0	1		TCCTTATTACTTGCATAAAATTTTAAAGTAATTTATGATAAAATTGCAATA
232508	'+'	4	4	NC_009839	1	1	312.69	6.4	5.77	2	192245	'+'	C8J_0183	GTP cyclohydrolase I	44	573	1	0	0	0	1	0	0	1		TCCTTATTGCTTGCATAAAATTTTAAAGTAATTTATGATAAAATTGCAATA
232508	'+'	4	4	NC_009839	1	1	312.69	6.4	5.77	2	192245	'+'	C8J_0182	trigger factor	NA	1335	0	0	0	1	1	0	0	1		TCCTTATTGCTTGCATAAAATTTTAAAGTAATTTATGATAAAATTGCAATA
233504	'+'	4	1	NC_003912	0	0	NA	NA	NA	1	188577	'+'	CJE0188	flagellum-specific ATP synthase	NA	1386	0	0	1	0	1	0	0	0		AAAGATGGTAAAGGAGCTATAGAAGTAACCAAATATATGCCTATAATGCGT
233504	'+'	4	1	NC_002163	0	0	NA	NA	NA	1	190548	'+'	Cj0195	flagellum-specific ATP synthase	NA	1386	0	0	1	0	1	0	0	0		AAAGATGGTAAAGGAGCTATAGAAGCAACCAAATATATGCCTATAATGCGT
233504	'+'	4	1	NC_008787	0	0	NA	NA	NA	1	196220	'+'	CJJ81176_0226	flagellum-specific ATP synthase	NA	1386	0	0	1	0	1	0	0	0		AAAGATGGTAAAGGAGCTATAGAAGTAAGTAAATATATGCCTATAATGCGT
233504	'+'	4	1	NC_009839	1	1	23.87	17.67	3.01	1	193241	'+'	C8J_0184	flagellum-specific ATP synthase	NA	1386	0	0	1	0	1	0	0	0		AAAGATGGTAAAGGAGCTATAGAAGTAAGTAAATATATGCCTATAATGCGT
234193	'-'	4	4	NC_003912	1	1	39.04	4.07	11.76	1	189266	'-'	CJE0188	flagellum-specific ATP synthase	NA	1386	0	0	0	1	1	0	0	1		GCTTAAATTTTCTTGCCCAAAGTTTATGTTCAGGACTTATAATGTCACTCA
234193	'-'	4	4	NC_002163	1	1	34.74	5.95	16.03	1	191237	'-'	Cj0195	flagellum-specific ATP synthase	NA	1386	0	0	0	1	1	0	0	1		GCTTAAATTTTCTTGCCCAAAGTTTATGTTCAGGACTTATAATGTCACTCA
234193	'-'	4	4	NC_008787	1	1	13.15	4.87	4.16	1	196909	'-'	CJJ81176_0226	flagellum-specific ATP synthase	NA	1386	0	0	0	1	1	0	0	1		GCTTAAATTTTCTTGCCCAAAGTTTATGCTCAGGACTTATAATGTCACTCA
234193	'-'	4	4	NC_009839	1	1	26.26	3.29	7.69	1	193930	'-'	C8J_0184	flagellum-specific ATP synthase	NA	1386	0	0	0	1	1	0	0	1		GCTTAAATTTTCTTGCCCAAAGTTTATGCTCAGGACTTATAATGTCACTCA
236283	'-'	4	4	NC_003912	1	0	10.67	7.75	1.89	1	191356	'-'	CJE0190	dihydrodipicolinate reductase	NA	729	0	0	1	0	1	0	0	0		ATTTTACATTTGATGCAAAGTGCTAGTGAAGTGATGCCGATTTTTTATGCG
236283	'-'	4	4	NC_002163	1	0	4.8	7.5	0.86	1	193327	'-'	Cj0197c	dihydrodipicolinate reductase	NA	729	0	0	1	0	1	0	0	0		ATTTTACATTTGATGCAAAGTGCTAGTGAAGTGATGCCGATTTTTTATGCG
236283	'-'	4	4	NC_008787	1	0	3.82	>100	0.76	1	198999	'-'	CJJ81176_0228	dihydrodipicolinate reductase	NA	729	0	0	1	0	1	0	0	0		ATTTTACATTTGATGCAAAGTGCTAGTGAAGTGATGCCGATTTTTTATGCG
236283	'-'	4	4	NC_009839	1	1	6.68	>100	2.22	1	196020	'-'	C8J_0186	dihydrodipicolinate reductase	NA	729	0	0	1	0	1	0	0	0		ATTTTACATTTGATGCAAAGTGCTAGTGAAGTGATGCCGATTTTTTATGCG
236601	'-'	4	4	NC_003912	1	1	287.71	2.57	9.13	1	191674	'-'	CJE0190	dihydrodipicolinate reductase	22	729	1	0	0	0	1	0	0	0		TAAAGCTTAATTTTATTATTTAAAATTTACAAAATAAATGCTAAAATCAAT
236601	'-'	4	4	NC_002163	1	1	447.21	2.78	9.52	1	193645	'-'	Cj0197c	dihydrodipicolinate reductase	22	729	1	0	0	0	1	0	0	0		TAAAGCTTAATTTTATTATTTAAAATTTACAAAATAAATGCTAAAATCAAT
236601	'-'	4	4	NC_008787	1	1	308.35	2.4	9.12	1	199317	'-'	CJJ81176_0228	dihydrodipicolinate reductase	22	729	1	0	0	0	1	0	0	0		TAAAGCTTAATTTTATTATTTAAAATTTACAAAATAAATGCTAAAATCAAT
236601	'-'	4	4	NC_009839	1	1	262.57	2.71	9.17	1	196338	'-'	C8J_0186	dihydrodipicolinate reductase	22	729	1	0	0	0	1	0	0	0		TAAAGCTTAATTTTATTATTTAAAATTTACAAAATAAATGCTAAAATCAAT
238124	'+'	4	2	NC_003912	1	1	3.39	>100	5.78	1	193197	'+'	CJE0192	hypothetical protein	NA	1128	0	0	0	1	1	0	0	1		GAATTAAATTTTGTATTTCTAGATCAAGATTTTTTTGAATAAAATGAGAGA
238124	'+'	4	2	NC_002163	0	0	NA	NA	NA	1	195168	'+'	Cj0199c	putative periplasmic protein	NA	1122	0	0	0	1	1	0	0	1		GGATTAAATTTTGTATTTTTAGATCAAGATTTTTTTGAATAAAATGAGAGA
238124	'+'	4	2	NC_008787	1	1	4.48	>100	20.26	1	200840	'+'	CJJ81176_0230	hypothetical protein	NA	1128	0	0	0	1	1	0	0	1		GAATTAAATTTTGTATTTCTAGATCAAGATTTTTTTGAATAAAATGAGAGA
238124	'+'	4	2	NC_009839	0	0	NA	NA	NA	1	197861	'+'	C8J_0188	hypothetical protein	NA	1128	0	0	0	1	1	0	0	1		GAATTAAATTTTGTATTTTTAGATCAAGATTTTTTTGAATAAAATGAGAGA
238191	'+'	4	2	NC_003912	0	0	NA	NA	NA	1	193264	'+'	CJE0192	hypothetical protein	NA	1128	0	0	0	1	1	0	0	1		AAGAAATTTATTTATGGTTATATTAAATTTTGTTTTGTCAAAATTTAAATT
238191	'+'	4	2	NC_002163	1	1	4.44	2.67	13.05	1	195235	'+'	Cj0199c	putative periplasmic protein	NA	1122	0	0	0	1	1	0	0	1		AAAAAATTTGTTTATGGTTATATTAAATTTTGTTTTGTCAAAATTCAAATT
238191	'+'	4	2	NC_008787	0	0	NA	NA	NA	1	200907	'+'	CJJ81176_0230	hypothetical protein	NA	1128	0	0	0	1	1	0	0	1		AAGAAATTTATTTATGGTTATATTAAATTTTGTTTTGTCAAAATTTAAATT
238191	'+'	4	2	NC_009839	1	1	4.77	3	36.47	1	197928	'+'	C8J_0188	hypothetical protein	NA	1128	0	0	0	1	1	0	0	1		AAGAAATTTATTTATGGTTATATTAAATTTTGTTTTGTCAAAATTTAAATT
238901	'+'	4	3	NC_003912	1	1	9.34	9	6.58	1	193974	'+'	CJE0192	hypothetical protein	NA	1128	0	0	0	1	1	0	0	1		TAAATTTATTAAATAAAAGTTCGTTAGTGTATCCTATATAAAATATATGAA
238901	'+'	4	3	NC_002163	0	0	NA	NA	NA	1	195939	'+'	Cj0199c	putative periplasmic protein	NA	1122	0	0	0	1	1	0	0	1		TAAATTTATTAAATAAAAGTTCGTTAGTGTATCCTATATAAAATATATGAA
238901	'+'	4	3	NC_008787	1	1	7.97	3.6	5.87	1	201617	'+'	CJJ81176_0230	hypothetical protein	NA	1128	0	0	0	1	1	0	0	1		TAAATTTATTAAATAAAAGTTCGTTAGTGTATCCTATATAAAATATATGAA
238901	'+'	4	3	NC_009839	1	1	15.44	2.54	9.9	1	198638	'+'	C8J_0188	hypothetical protein	NA	1128	0	0	0	1	1	0	0	1		TAAATTTATTAAATAAAAGTTCGTTAGTGTATCCTATATAAAATATATGAA
238972	'-'	4	4	NC_003912	1	1	21.85	2.03	6.16	1	194045	'-'	CJE0192	hypothetical protein	22	1128	1	0	0	0	1	0	0	0		AAATAAAAATTTAAACTCTTTTTTAACAAGCAATTTATAAAATAACACTTA
238972	'-'	4	4	NC_002163	1	1	35.11	2.98	3.96	1	196010	'-'	Cj0199c	putative periplasmic protein	22	1122	1	0	0	0	1	0	0	0		AAATAAAAATTTAAACTCTTTTTTAACAAGCAATTTATAAAATAACACTTA
238972	'-'	4	4	NC_008787	1	1	46.08	3.37	5.71	1	201688	'-'	CJJ81176_0230	hypothetical protein	22	1128	1	0	0	0	1	0	0	0		AAATAAAAATTTAAACTCTTTTTTAACAAGCAATTTATAAAATAACACTTA
238972	'-'	4	4	NC_009839	1	1	24.11	2.49	3.02	1	198709	'-'	C8J_0188	hypothetical protein	22	1128	1	0	0	0	1	0	0	0		AAATAAAAATTTAAACTCTTTTTTAACAAGCAATTTATAAAATAACACTTA
239345	'+'	4	2	NC_003912	0	0	NA	NA	NA	1	194417	'+'	CJE0193	hypothetical protein	NA	348	0	0	0	1	1	0	0	1		TCCGCCATAAATAGAGTCAATAAGCAAGGTTTTATTGTTATCATAAATTTG
239345	'+'	4	2	NC_002163	0	0	NA	NA	NA	1	196383	'+'	Cj0200c	putative periplasmic protein	NA	348	0	0	0	1	1	0	0	1		TCCGCCATAAATAGAGTCAATAAGCAAGGTTTTGTTGTTATCATAAATTTG
239345	'+'	4	2	NC_008787	1	1	4.98	>100	>100	1	202061	'+'	CJJ81176_0231	hypothetical protein	NA	348	0	0	0	1	1	0	0	1		TCCGCCATAAATAGAGTCAATAAGCAAGGTTTTATTGTTATCATAAATTTG
239345	'+'	4	2	NC_009839	1	1	3.82	>100	>100	1	199082	'+'	C8J_0189	hypothetical protein	NA	348	0	0	0	1	1	0	0	1		TCCGCCATAAATAGAGTCAATAAGCAAGGTTTTATTGTTATCATAAATTTG
239456	'-'	4	4	NC_003912	1	1	1476.31	>100	6.53	1	194528	'-'	CJE0193	hypothetical protein	24	348	1	0	0	0	1	0	0	0		AAAATTTTTAATTTCACATTCACTTCACTTAAAAATTTTATAATGTCATCA
239456	'-'	4	4	NC_002163	1	1	1302.82	>100	7.4	1	196494	'-'	Cj0200c	putative periplasmic protein	24	348	1	0	0	0	1	0	0	0		AAAATTTTTAATTTCACATTCACTTCACTTAAAAATTTTATAATGTCATCA
239456	'-'	4	4	NC_008787	1	1	808.38	>100	5.81	1	202172	'-'	CJJ81176_0231	hypothetical protein	24	348	1	0	0	0	1	0	0	0		AAAATTTTTAATTTCACATTCACTTCACTTAAAAATTTTATAATGTCATCA
239456	'-'	4	4	NC_009839	1	1	614.4	100	7.1	1	199193	'-'	C8J_0189	hypothetical protein	24	348	1	0	0	0	1	0	0	0		AAAATTTTTAATTTCACATTCACTTCACTTAAAAATTTTATAATGTCATCA
240508	'-'	4	4	NC_003912	1	1	72.99	10.05	7.79	1	195578	'-'	CJE0195	hypothetical protein	78	324	1	0	0	0	1	0	0	0		TATAAACAAGAATAAAAAAATAATTTTGAATTATTTTGCTATAATTATGAA
240508	'-'	4	4	NC_002163	1	1	76.51	13.94	5.75	1	197542	'-'	Cj0202c	hypothetical protein	78	342	1	0	0	0	1	0	0	0		TATAAACAAGAATAAAAAAATAATTTTGAATTATTTTGCTATAATTATGAA
240508	'-'	4	4	NC_008787	1	1	59.28	12.9	7.05	1	203222	'-'	CJJ81176_0234	hypothetical protein	77	138	1	0	0	0	1	0	0	0		TATAAACAAGAATAAAAAAATAATTTTGAATTATTTTGCTATAATTATGAA
240508	'-'	4	4	NC_009839	1	1	183.8	6.2	3.45	1	200242	'-'	C8J_0191	hypothetical protein	31	390	1	0	0	0	1	0	0	0		TTTAAACAAGAATAAAAAAATAATTTTGAATTATTTTGCTATAATTATGAA
240567	'+'	4	3	NC_003912	1	1	14	>100	8.14	1	195637	'+'	CJE0196	pseudo	107	1345	1	0	0	0	1	0	0	0		ATAGCAAAATAATTCAAAATTATTTTTTTATTCTTGTTTATAATGGTTACA
240567	'+'	4	3	NC_002163	1	1	19.96	>100	6.81	1	197601	'+'	Cj0203	putative citrate transporter	106	1347	1	0	0	0	1	0	0	0		ATAGCAAAATAATTCAAAATTATTTTTTTATTCTTGTTTATAATGGTTACA
240567	'+'	4	3	NC_008787	1	1	11.03	>100	13.17	1	203281	'+'	CJJ81176_0235	citrate transporter%2C authentic frameshift	107	1347	1	0	0	0	1	0	0	0		ATAGCAAAATAATTCAAAATTATTTTTTTATTCTTGTTTATAATGGTTACA
240567	'+'	4	3	NC_009839	0	0	NA	NA	NA	2	200301	'+'	C8J_0192	putative transmembrane transport protein	107	1347	1	0	0	0	1	0	0	1		ATAGCAAAATAATTCAAAATTATTTTTTTATTCTTGTTTAAAATGGTTACA
240567	'+'	4	3	NC_009839	0	0	NA	NA	NA	2	200301	'+'	C8J_0191	hypothetical protein	NA	390	0	0	0	1	1	0	0	1		ATAGCAAAATAATTCAAAATTATTTTTTTATTCTTGTTTAAAATGGTTACA
241107	'-'	4	2	NC_003912	0	0	NA	NA	NA	1	196175	'-'	CJE0196	pseudo	NA	1345	0	0	0	1	1	0	0	1		TTGAAGTCTTTCTTATACTTAAACGCTCATAAATAGGTAATAATGCAGGTA
241107	'-'	4	2	NC_002163	1	1	3.7	>100	>100	1	198140	'-'	Cj0203	putative citrate transporter	NA	1347	0	0	0	1	1	0	0	1		TTGAAGTCTTTCTTATACCTAAACGCTCATAAATAGGTAATAATGCAGGTA
241107	'-'	4	2	NC_008787	1	1	2.49	>100	5.87	1	203821	'-'	CJJ81176_0235	citrate transporter%2C authentic frameshift	NA	1347	0	0	0	1	1	0	0	1		TTGAAGTCTTTCTTATACCTAAACGCTCATAAATAGGTAATAATGCAGGTA
241107	'-'	4	2	NC_009839	0	0	NA	NA	NA	1	200841	'-'	C8J_0192	putative transmembrane transport protein	NA	1347	0	0	0	1	1	0	0	1		TTGAAGTCTTTCTTATACCTAAACGCTCATAAATAGGTAATAATGCAGGTA
241265	'-'	4	4	NC_003912	1	1	2.97	3.33	7.12	1	196333	'-'	CJE0196	pseudo	NA	1345	0	0	0	1	1	0	0	1		CAAAAGAAGGGATAATACTAAACCTACAATCTGAATAGGTATAATATGGCG
241265	'-'	4	4	NC_002163	1	1	6.65	19	19.06	1	198298	'-'	Cj0203	putative citrate transporter	NA	1347	0	0	0	1	1	0	0	1		CAAAAGAAGGGATAATACCAAACCTACAATCTGAATAGGTATAATATGGTG
241265	'-'	4	4	NC_008787	1	1	8.49	14	4.79	1	203979	'-'	CJJ81176_0235	citrate transporter%2C authentic frameshift	NA	1347	0	0	0	1	1	0	0	1		CAAAAGAAGGGATAATACCAAACCTACAATCTGAATAGGTATAATATGGTG
241265	'-'	4	4	NC_009839	1	1	14.32	>100	10.42	1	200999	'-'	C8J_0192	putative transmembrane transport protein	NA	1347	0	0	0	1	1	0	0	1		CAAAAGAAGGGATAATACCAAACCTACAATCTGAATAGGTATAATATGGTG
241282	'+'	4	1	NC_003912	0	0	NA	NA	NA	1	196350	'+'	CJE0196	pseudo	NA	1345	0	0	1	0	1	0	0	0		ACTAATATAGGAATGGATGCAAATTTGCTTTGGCGCCATATTATACCTATT
241282	'+'	4	1	NC_002163	0	0	NA	NA	NA	1	198315	'+'	Cj0203	putative citrate transporter	NA	1347	0	0	1	0	1	0	0	0		ACTAATATAGGAATGGATGCAAATTTGCTTTGGCACCATATTATACCTATT
241282	'+'	4	1	NC_008787	1	1	5.98	>100	3.55	1	203996	'+'	CJJ81176_0235	citrate transporter%2C authentic frameshift	NA	1347	0	0	1	0	1	0	0	0		ACTAATATAGGAATGGATGCAAATTTGCTTTGGCACCATATTATACCTATT
241282	'+'	4	1	NC_009839	0	0	NA	NA	NA	1	201016	'+'	C8J_0192	putative transmembrane transport protein	NA	1347	0	0	1	0	1	0	0	0		ACTAATATAGGAATGGATGCAAATTTGCTTTGGCACCATATTATACCTATT
241930	'-'	4	4	NC_003912	1	1	6.37	2.15	8.1	1	196998	'-'	CJE0196	pseudo	NA	1345	0	0	0	1	1	0	0	1		ATACTTATACCCCATATATAAAAAAAGCTTCTTTTGATATGATCTTTAATA
241930	'-'	4	4	NC_002163	1	1	6.28	4.5	27.23	1	198963	'-'	Cj0203	putative citrate transporter	NA	1347	0	0	0	1	1	0	0	1		ATACTTATACCCCATATATAAAAAAAGCTTCTTTTGATATGATCTTTAATA
241930	'-'	4	4	NC_008787	1	1	8.49	3.5	6.3	1	204644	'-'	CJJ81176_0235	citrate transporter%2C authentic frameshift	NA	1347	0	0	0	1	1	0	0	1		ATACTTATACCCCATATATAAAAAAAGCTTCTTTTGATATGATCTTTAATA
241930	'-'	4	4	NC_009839	1	1	2.86	2.2	5.35	1	201664	'-'	C8J_0192	putative transmembrane transport protein	NA	1347	0	0	0	1	1	0	0	1		ATACTTATACCCCATATATAAAAAAAGCTTCTTTTGATATGATCTTTAATA
242120	'+'	4	1	NC_003912	0	0	NA	NA	NA	1	197188	'+'	CJE0197	OPT family oligopeptide transporter	85	1995	0	1	0	0	1	0	0	0		GATATTTTTGAGTCAAAAATTTATAAAAATATAAGCGTTTTTTTGTATTAT
242120	'+'	4	1	NC_002163	0	0	NA	NA	NA	1	199153	'+'	Cj0204	putative oligopeptide transporter%2C OPT family	83	1998	0	1	0	0	1	0	0	0		GATATTTTTGAGTCAAAAATTTATAAAAATATAAGCGTTTTTTTGTATTAT
242120	'+'	4	1	NC_008787	1	1	7.97	2.4	5.2	1	204834	'+'	CJJ81176_0236	OPT family oligopeptide transporter	86	1995	0	1	0	0	1	0	0	0		GATATTTTTGAGTCAAAAATTTATAAAAATATAAGCGTTTTTTTGTATTAT
242120	'+'	4	1	NC_009839	0	0	NA	NA	NA	1	201854	'+'	C8J_0193	oligopeptide transporter%2C OPT family	87	1995	0	1	0	0	1	0	0	0		GATATTTTTGAGTCAAAAATTTATAAAAATATAAGCGTTTTTTTGTATTAT
242125	'+'	4	4	NC_003912	1	1	29.28	2.19	12.78	1	197193	'+'	CJE0197	OPT family oligopeptide transporter	80	1995	1	0	0	0	1	0	0	0		TTTTGAGTCAAAAATTTATAAAAATATAAGCGTTTTTTTGTATTATTTTAT
242125	'+'	4	4	NC_002163	1	1	24.39	2.14	6.17	1	199158	'+'	Cj0204	putative oligopeptide transporter%2C OPT family	78	1998	1	0	0	0	1	0	0	0		TTTTGAGTCAAAAATTTATAAAAATATAAGCGTTTTTTTGTATTATTTTAT
242125	'+'	4	4	NC_008787	1	1	20.92	1.7	9.92	1	204839	'+'	CJJ81176_0236	OPT family oligopeptide transporter	81	1995	1	0	0	0	1	0	0	0		TTTTGAGTCAAAAATTTATAAAAATATAAGCGTTTTTTTGTATTATTTTAT
242125	'+'	4	4	NC_009839	1	1	83.54	2.77	9.94	1	201859	'+'	C8J_0193	oligopeptide transporter%2C OPT family	82	1995	1	0	0	0	1	0	0	0		TTTTGAGTCAAAAATTTATAAAAATATAAGCGTTTTTTTGTATTATTTTAT
243096	'+'	4	3	NC_003912	1	1	9.76	8	2.34	1	198162	'+'	CJE0197	OPT family oligopeptide transporter	NA	1995	0	0	1	0	1	0	0	0		ACCCGTTATTGAAGGTATTAAAGAAATTGTTAAAAATGTTAAAATTACTAA
243096	'+'	4	3	NC_002163	0	0	NA	NA	NA	1	200128	'+'	Cj0204	putative oligopeptide transporter%2C OPT family	NA	1998	0	0	1	0	1	0	0	0		ACCCGTTATTGAGGGTATTAAAGAAATTGTTAAAAATGTTAAAATTACTAA
243096	'+'	4	3	NC_008787	1	0	5.48	>100	1.35	1	205809	'+'	CJJ81176_0236	OPT family oligopeptide transporter	NA	1995	0	0	1	0	1	0	0	0		ACCCGTTATTGAAGGTATTAAAGAAATTGTTAAAAATGTTAAAATTACCAA
243096	'+'	4	3	NC_009839	1	1	6.21	8	6.35	1	202830	'+'	C8J_0193	oligopeptide transporter%2C OPT family	NA	1995	0	0	1	0	1	0	0	0		ACCCGTTATTGAAGGTATTAAAGAAATTGTTAAAAATGTTAAAATTACTAA
243248	'+'	4	2	NC_003912	0	0	NA	NA	NA	1	198314	'+'	CJE0197	OPT family oligopeptide transporter	NA	1995	0	0	1	0	1	0	0	0		TTGTTGAAGATGCTAACTTAAGTATTTATTATCAAATGCTATTTTCATTTG
243248	'+'	4	2	NC_002163	0	0	4.8	3.17	0.51	1	200280	'+'	Cj0204	putative oligopeptide transporter%2C OPT family	NA	1998	0	0	1	0	1	0	0	0		TTGTTGAAGATGCTAACTTAAGTATTTATTATCAAATGCTATTTTCATTTG
243248	'+'	4	2	NC_008787	1	0	6.37	16	0.85	1	205961	'+'	CJJ81176_0236	OPT family oligopeptide transporter	NA	1995	0	0	1	0	1	0	0	0		TTGTTGAAGATGCTAACTTAAGTATTTATTATCAAATGCTATTTTCATTTG
243248	'+'	4	2	NC_009839	1	1	21.48	46	8.73	1	202982	'+'	C8J_0193	oligopeptide transporter%2C OPT family	NA	1995	0	0	1	0	1	0	0	0		TTGTTGAAGATGCTAACTTAAGTATTTATTATCAAATGCTATTTTCATTTG
243250	'+'	4	1	NC_003912	1	1	29.28	3.09	3.88	1	198316	'+'	CJE0197	OPT family oligopeptide transporter	NA	1995	0	0	1	0	1	0	0	0		GTTGAAGATGCTAACTTAAGTATTTATTATCAAATGCTATTTTCATTTGTT
243250	'+'	4	1	NC_002163	0	0	NA	NA	NA	1	200282	'+'	Cj0204	putative oligopeptide transporter%2C OPT family	NA	1998	0	0	1	0	1	0	0	0		GTTGAAGATGCTAACTTAAGTATTTATTATCAAATGCTATTTTCATTTGTT
243250	'+'	4	1	NC_008787	0	0	NA	NA	NA	1	205963	'+'	CJJ81176_0236	OPT family oligopeptide transporter	NA	1995	0	0	1	0	1	0	0	0		GTTGAAGATGCTAACTTAAGTATTTATTATCAAATGCTATTTTCATTTGTT
243250	'+'	4	1	NC_009839	0	0	NA	NA	NA	1	202984	'+'	C8J_0193	oligopeptide transporter%2C OPT family	NA	1995	0	0	1	0	1	0	0	0		GTTGAAGATGCTAACTTAAGTATTTATTATCAAATGCTATTTTCATTTGTT
243916	'+'	4	1	NC_003912	1	1	11.46	5.14	2.25	1	198982	'+'	CJE0197	OPT family oligopeptide transporter	NA	1995	0	0	1	0	1	0	0	0		CCTGCTGTAAATATACCTTTAGTTATAGGCGGAATTTTAAAATATATTGTA
243916	'+'	4	1	NC_002163	0	0	NA	NA	NA	1	200948	'+'	Cj0204	putative oligopeptide transporter%2C OPT family	NA	1998	0	0	1	0	1	0	0	0		CCTGCTGTAAATATACCTTTAGTTATAGGCGGAATTTTAAAATATATTGTA
243916	'+'	4	1	NC_008787	0	0	NA	NA	NA	1	206629	'+'	CJJ81176_0236	OPT family oligopeptide transporter	NA	1995	0	0	1	0	1	0	0	0		CCTGCTATAAATATACCTTTAGTTATAGGCGGAATTTTAAAATATATTGTA
243916	'+'	4	1	NC_009839	0	0	NA	NA	NA	1	203650	'+'	C8J_0193	oligopeptide transporter%2C OPT family	NA	1995	0	0	1	0	1	0	0	0		CCTGCTGTAAATATACCTTTAGTTATAGGCGGAATTTTAAAATTTATTGTA
244015	'+'	4	3	NC_003912	1	0	9.76	8.67	0.86	2	199081	'+'	CJE0198	undecaprenol kinase%2C putative	260	804	0	1	0	0	1	0	0	0		AAACTTGCAAGTTGTGAGCAAAGAGGCACGCTTTTTGCTTCAGGGCTTATA
244015	'+'	4	3	NC_003912	1	0	9.76	8.67	0.86	2	199081	'+'	CJE0197	OPT family oligopeptide transporter	NA	1995	0	0	1	0	1	0	0	0		AAACTTGCAAGTTGTGAGCAAAGAGGCACGCTTTTTGCTTCAGGGCTTATA
244015	'+'	4	3	NC_002163	1	0	8.13	2.69	0.69	2	201047	'+'	Cj0205	undecaprenyl-diphosphatase	260	804	0	1	0	0	1	0	0	0		AAACTTGCAAGTTGTGAGCAAAGAGGCACGCTTTTTGCTTCAGGGCTTATA
244015	'+'	4	3	NC_002163	1	0	8.13	2.69	0.69	2	201047	'+'	Cj0204	putative oligopeptide transporter%2C OPT family	NA	1998	0	0	1	0	1	0	0	0		AAACTTGCAAGTTGTGAGCAAAGAGGCACGCTTTTTGCTTCAGGGCTTATA
244015	'+'	4	3	NC_008787	0	0	4.98	10	0.66	2	206728	'+'	CJJ81176_0237	undecaprenol kinase%2C putative	260	804	0	1	0	0	1	0	0	0		AAACTTGCAAGTTGTGAGCAAAGAGGCACGCTTTTTGCTTCAGGGCTTATA
244015	'+'	4	3	NC_008787	0	0	4.98	10	0.66	2	206728	'+'	CJJ81176_0236	OPT family oligopeptide transporter	NA	1995	0	0	1	0	1	0	0	0		AAACTTGCAAGTTGTGAGCAAAGAGGCACGCTTTTTGCTTCAGGGCTTATA
244015	'+'	4	3	NC_009839	1	1	5.25	>100	2.81	2	203749	'+'	C8J_0194	undecaprenyl-diphosphatase	260	804	0	1	0	0	1	0	0	0		AAACTTGCAAGTTGTGAGCAAAGAGGCACGCTTTTTGCTTCAGGGCTTATA
244015	'+'	4	3	NC_009839	1	1	5.25	>100	2.81	2	203749	'+'	C8J_0193	oligopeptide transporter%2C OPT family	NA	1995	0	0	1	0	1	0	0	0		AAACTTGCAAGTTGTGAGCAAAGAGGCACGCTTTTTGCTTCAGGGCTTATA
244242	'+'	4	1	NC_003912	0	0	NA	NA	NA	1	199308	'+'	CJE0198	undecaprenol kinase%2C putative	33	804	1	0	0	0	1	0	0	0		AGATGCTTAATTTTTGGGGTTAAAACCCCATTTAATCCATTCTGATATAAT
244242	'+'	4	1	NC_002163	0	0	NA	NA	NA	1	201274	'+'	Cj0205	undecaprenyl-diphosphatase	33	804	1	0	0	0	1	0	0	0		AGATGCTTAATTTTTGGGGTTAAAACCCCATTTAATCCATTCTGATATAAT
244242	'+'	4	1	NC_008787	1	1	53.8	9.78	11.85	1	206955	'+'	CJJ81176_0237	undecaprenol kinase%2C putative	33	804	1	0	0	0	1	0	0	0		AGATGCTTAATTTTTGGGGTTAAAACCCCATTTAATCCATTCTGATATAAT
244242	'+'	4	1	NC_009839	0	0	NA	NA	NA	1	203976	'+'	C8J_0194	undecaprenyl-diphosphatase	33	804	1	0	0	0	1	0	0	0		AGATGCTTAATTTTTGGGGTTAAAACCCCATTTAATCCATTCTGATATAAT
245000	'-'	4	4	NC_003912	1	1	16.2	3.93	5.48	1	200066	'-'	CJE0198	undecaprenol kinase%2C putative	NA	804	0	0	0	1	1	0	0	1		AAAATCCCACTATAATACAAATAAAAGAAAACAAATCCTAAAATAATACGA
245000	'-'	4	4	NC_002163	1	1	8.05	3.89	5.27	1	202032	'-'	Cj0205	undecaprenyl-diphosphatase	NA	804	0	0	0	1	1	0	0	1		AAAATCCCACTATAATACAAATAAAAGAAAACAAATCCTAAAATAATACGA
245000	'-'	4	4	NC_008787	1	1	16.97	4.64	2.4	1	207713	'-'	CJJ81176_0237	undecaprenol kinase%2C putative	NA	804	0	0	0	1	1	0	0	1		AAAATCCCACTATAATACAAATAAAAGAAAACAAATCCTAAAATAATACGA
245000	'-'	4	4	NC_009839	1	1	22.91	>100	6.72	1	204734	'-'	C8J_0194	undecaprenyl-diphosphatase	NA	804	0	0	0	1	1	0	0	1		AAAATCCCACTATAATACAAATAAAAGAAAACAAATCCTAAAATAATACGA
245159	'+'	4	2	NC_003912	1	1	2.55	7	2.82	1	200224	'+'	CJE0199	threonyl-tRNA synthetase	51	1809	0	1	0	0	1	0	0	0		TTAAAAATAAGCTGAATTTCAAAAATAATTAAGTCTTAGAAAGTTAAAATT
245159	'+'	4	2	NC_002163	0	0	NA	NA	NA	1	202190	'+'	Cj0206	threonyl-tRNA synthetase	51	1809	0	1	0	0	1	0	0	0		TTAAAAATAAGCTGAATTTCAAAAATAATTAAGTCTTAGAAAGTTAAAATT
245159	'+'	4	2	NC_008787	1	1	4.48	1.9	11.16	1	207871	'+'	CJJ81176_0238	threonyl-tRNA synthetase	51	1809	0	1	0	0	1	0	0	0		TTAAAAATAAGCTGAATTTCAAAAATAATTAAGTCTTAGAAAGTTAAAATT
245159	'+'	4	2	NC_009839	0	0	NA	NA	NA	1	204893	'+'	C8J_0195	threonyl-tRNA synthetase	51	1809	0	1	0	0	1	0	0	0		TTAAAAATAAGCTGAATTTCAAAAATAATTAAGTCTTAGAAAGTTAAAATT
245165	'+'	4	4	NC_003912	1	1	592.39	24.66	8.69	1	200230	'+'	CJE0199	threonyl-tRNA synthetase	45	1809	1	0	0	0	1	0	0	0		ATAAGCTGAATTTCAAAAATAATTAAGTCTTAGAAAGTTAAAATTAGAACT
245165	'+'	4	4	NC_002163	1	1	752.12	19.67	5.89	1	202196	'+'	Cj0206	threonyl-tRNA synthetase	45	1809	1	0	0	0	1	0	0	0		ATAAGCTGAATTTCAAAAATAATTAAGTCTTAGAAAGTTAAAATTAGAACT
245165	'+'	4	4	NC_008787	1	1	517.08	18.59	7.76	1	207877	'+'	CJJ81176_0238	threonyl-tRNA synthetase	45	1809	1	0	0	0	1	0	0	0		ATAAGCTGAATTTCAAAAATAATTAAGTCTTAGAAAGTTAAAATTAGAACT
245165	'+'	4	4	NC_009839	1	1	199.07	19.94	5.03	1	204899	'+'	C8J_0195	threonyl-tRNA synthetase	45	1809	1	0	0	0	1	0	0	0		ATAAGCTGAATTTCAAAAATAATTAAGTCTTAGAAAGTTAAAATTAGAACT
247114	'+'	4	4	NC_003912	1	1	44.13	28.33	2.92	1	202179	'+'	CJE0200	translation initiation factor IF-3	NA	519	0	0	1	0	1	0	0	0		AAATCAGATGTGTTGGCGATGATGGCAAAGTTTATGGTATTATCAGTAGTG
247114	'+'	4	4	NC_002163	1	1	27.72	6.36	2.89	1	204145	'+'	Cj0207	translation initiation factor IF-3	NA	519	0	0	1	0	1	0	0	0		AAATCAGATGTGTTGGCGATGATGGCAAAGTTTATGGTATTATCAGTAGTG
247114	'+'	4	4	NC_008787	1	1	28.01	7	3.8	1	209826	'+'	CJJ81176_0239	translation initiation factor IF-3	NA	519	0	0	1	0	1	0	0	0		AAATCAGATGTGTTGGCGATGATGGCAAAGTTTATGGTATTATCAGTAGTG
247114	'+'	4	4	NC_009839	1	1	111.71	5.98	6.69	1	206848	'+'	C8J_0196	translation initiation factor IF-3	NA	519	0	0	1	0	1	0	0	0		AAATCAGATGTGTTGGCGATGATGGCAAGGTTTATGGTATTATTAGTAGTG
248107	'+'	4	1	NC_003912	1	1	15.01	2.55	2.22	1	203172	'+'	CJE0201	D12 class N6 adenine-specific DNA methyltransferase	NA	1092	0	0	1	0	1	0	0	0		AATTTATGAAGCTAGTGTGCATTCAAATACTAGTGGAGTTTTTAAAGGTTT
248107	'+'	4	1	NC_002163	0	0	NA	NA	NA	1	205138	'+'	Cj0208	putative DNA modification methylase	NA	1092	0	0	1	0	1	0	0	0		GATTTATGAAGCCAGTGTTCATTCAAATACTAGCGGAGTTTTTAAAGGTTT
248107	'+'	4	1	NC_008787	0	0	NA	NA	NA	1	210819	'+'	CJJ81176_0240	D12 class N6 adenine-specific DNA methyltransferase	NA	1092	0	0	1	0	1	0	0	0		GATTTATGAAGCCAGTGTTCATTCAAATACTAGCGGAGTTTTTAAAGGTTT
248107	'+'	4	1	NC_009839	0	0	NA	NA	NA	1	207841	'+'	C8J_0197	D12 class N6 adenine-specific DNA methyltransferase	NA	1092	0	0	1	0	1	0	0	0		GATTTATGAAGCCAGTGTTCATTCAAATACTAGTGGAGTTTTTAAAGGTTT
248322	'-'	4	4	NC_003912	1	1	7.21	18	>100	1	203387	'-'	CJE0201	D12 class N6 adenine-specific DNA methyltransferase	NA	1092	0	0	0	1	1	0	0	1		TTCTTCAGGTTTTTTATAATTTGCAATTAAATTTAGCATAAAATAATTAGA
248322	'-'	4	4	NC_002163	1	1	7.39	21	5.96	1	205353	'-'	Cj0208	putative DNA modification methylase	NA	1092	0	0	0	1	1	0	0	1		TTCTTCAGGTTTTTTATAATTTGCAATTAAATTTAGCATAAAATAATTAGA
248322	'-'	4	4	NC_008787	1	1	4.67	>100	3.71	1	211034	'-'	CJJ81176_0240	D12 class N6 adenine-specific DNA methyltransferase	NA	1092	0	0	0	1	1	0	0	1		TTCTTCAGGTTTTTTATAATTTGCAATTAAATTTAGCATAAAATAATTAGA
248322	'-'	4	4	NC_009839	1	1	7.64	>100	4.76	1	208056	'-'	C8J_0197	D12 class N6 adenine-specific DNA methyltransferase	NA	1092	0	0	0	1	1	0	0	1		TTCTTCAGGTTTTTTATAATTTGCGATTAAATTTAGCATAAAATAATTAGA
248687	'+'	4	4	NC_003912	1	1	901.74	6.53	9.89	1	203751	'+'	CJE0202	hypothetical protein	17	102	1	0	0	0	1	0	0	0		ACAACTTTATATTTTAGTTAAAAATTAAATTTTGTGCTAAAATTATATTTA
248687	'+'	4	4	NC_002163	1	1	31.59	5.64	3.32	1	205718	'+'	orphan	orphan	NA	NA	0	0	0	0	1	0	0	0		CAACTTTATATTTTAGTTAAAAATTAGTTTTTCGTGCTAAAATTGCACTTA
248687	'+'	4	4	NC_008787	1	1	167.05	6.03	4.96	1	211398	'+'	CJJ81176_0241	hypothetical protein	207	126	1	0	0	0	1	0	0	0		ACAACTTTATATTTTAGTTAAAAATTAAATTTTGTGCTAAAATTATATTTA
248687	'+'	4	4	NC_009839	1	1	486.94	7.62	9.84	1	208420	'+'	C8J_0198	hypothetical protein	17	1599	1	0	0	0	1	0	0	0		ACAACTTTATATTTTAGTTAAAAATTAAATTTTGTGCTAAAATTATATTTA
248851	'-'	4	4	NC_003912	1	1	5.52	2.44	10.08	1	203912	'-'	CJE0202	hypothetical protein	NA	102	0	0	0	1	1	0	0	1		GGCACATTAAAAGAGATATTTTGACTAGGATTTTTTGCTAAAATTTAAAAG
248851	'-'	4	4	NC_003912	1	1	5.52	2.44	10.08	1	203912	'-'	CJE0203	hypothetical protein	NA	114	0	0	0	1	1	0	0	1		GGCACATTAAAAGAGATATTTTGACTAGGATTTTTTGCTAAAATTTAAAAG
248851	'-'	4	4	NC_003912	1	1	5.52	2.44	10.08	1	203912	'-'	CJE0204	hypothetical protein	NA	126	0	0	0	1	1	0	0	1		GGCACATTAAAAGAGATATTTTGACTAGGATTTTTTGCTAAAATTTAAAAG
248851	'-'	4	4	NC_002163	1	1	7.76	5.2	16.58	1	205880	'-'	orphan	orphan	NA	NA	0	0	0	0	1	0	0	0		GGCACATTAAAAGAGATATTTTGACTAGGATTTTTTGCTAAAATTTAAAAG
248851	'-'	4	4	NC_008787	1	1	3.99	9	21.15	1	211559	'-'	CJJ81176_0241	hypothetical protein	NA	126	0	0	0	1	1	0	0	1		GCCACATTAAAAGAGATATTTTGACTAGGATTTTTTGCTAAAATTTCAAAG
248851	'-'	4	4	NC_009839	1	1	2.39	>100	>100	1	208583	'-'	C8J_0198	hypothetical protein	NA	1599	0	0	0	1	1	0	0	1		GGTACATTGAAAGAGATATTTTGATTAGGATTTTTTGCTAAAATTTCAAAG
249854	'+'	4	1	NC_003912	0	0	NA	NA	NA	2	204912	'+'	CJE0207	hypothetical protein	194	240	1	0	0	0	1	0	0	0		ATGTGGGTTATGTAAGCTATAAAAATTCTTTTGATGATAAAAATAATTGTG
249854	'+'	4	1	NC_003912	0	0	NA	NA	NA	2	204912	'+'	CJE0206	hypothetical protein	NA	231	0	0	1	0	1	0	0	0		ATGTGGGTTATGTAAGCTATAAAAATTCTTTTGATGATAAAAATAATTGTG
249854	'+'	4	1	NC_002163	1	1	11.09	>100	2.86	1	206879	'+'	Cj0223	pseudo	NA	3133	0	0	1	0	1	0	0	0		AATGTGGGTTATGTAAGCTATAAAAATTCTTTTGATGATAAAATAATTGTG
249854	'+'	4	1	NC_008787	0	0	NA	NA	NA	2	212559	'+'	CJJ81176_0244	hypothetical protein	194	579	1	0	0	0	1	0	0	0		ATGTGGGTTATGTAAGCTATAAAAATTCTTTTGATGATAAAAATAATTGTG
249854	'+'	4	1	NC_008787	0	0	NA	NA	NA	2	212559	'+'	CJJ81176_0243	hypothetical protein	NA	231	0	0	1	0	1	0	0	0		ATGTGGGTTATGTAAGCTATAAAAATTCTTTTGATGATAAAAATAATTGTG
249854	'+'	4	1	NC_009839	0	0	NA	NA	NA	1	209586	'+'	C8J_0198	hypothetical protein	NA	1599	0	0	1	0	1	0	0	0		ATGCGGGTTATGTAAGTTATGAAAATATTTTTGGTGATAAGGCTAAATATG
250058	'+'	4	4	NC_003912	1	1	8.49	4.6	6.82	1	205114	'+'	CJE0207	hypothetical protein	NA	240	0	0	1	0	1	0	0	0		CATGGCGGAATTTATGCTGATAAGGGTTCAAGGTAGAATATAATGTTAAAA
250058	'+'	4	4	NC_002163	1	1	15.52	7	8.59	1	207081	'+'	Cj0223	pseudo	NA	3133	0	0	1	0	1	0	0	0		CATGGCGGAATTTATGCTGATAAGGGTTCAAGGTAGAATATAATGTTAAAA
250058	'+'	4	4	NC_008787	1	1	13.15	4.44	6.75	1	212761	'+'	CJJ81176_0244	hypothetical protein	NA	579	0	0	1	0	1	0	0	0		CATGGCGGAATTTATGCTGATAAGGGTTCAAGGTAGAATATAATGTTAAAA
250058	'+'	4	4	NC_009839	1	1	11.93	21	2.96	1	209790	'+'	C8J_0198	hypothetical protein	NA	1599	0	0	1	0	1	0	0	0		ATGGAGGAATTTACGCTGATAAGGGTTCAAGTATAGAATATAATGTTAAAA
250988	'+'	4	1	NC_003912	0	0	NA	NA	NA	3	205980	'+'	CJE0211	pathogenicity domain-containing protein	63	204	0	1	0	0	1	0	0	1		TCATTCTGATGTTACTTTGCAAAACACATTTTTTAGCGGTAATATCAAAGG
250988	'+'	4	1	NC_003912	0	0	NA	NA	NA	3	205980	'+'	CJE0210	hypothetical protein	NA	117	0	0	1	0	1	0	0	1		TCATTCTGATGTTACTTTGCAAAACACATTTTTTAGCGGTAATATCAAAGG
250988	'+'	4	1	NC_003912	0	0	NA	NA	NA	3	205980	'+'	CJE0209	hypothetical protein	NA	183	0	0	0	1	1	0	0	1		TCATTCTGATGTTACTTTGCAAAACACATTTTTTAGCGGTAATATCAAAGG
250988	'+'	4	1	NC_002163	0	0	NA	NA	NA	1	207949	'+'	Cj0223	pseudo	NA	3133	0	0	1	0	1	0	0	0		TCATTCTGATGTTACTTTGCAAAACACATTTTTTAGTGGTAATATCAAAGG
250988	'+'	4	1	NC_008787	0	0	NA	NA	NA	2	213619	'+'	CJJ81176_0246	pathogenicity domain-containing protein	108	159	0	1	0	0	1	0	0	0		TCATTCTGATGTTACTTTGCAAAACACATTTTTTAGTGGTAATATCAAAGG
250988	'+'	4	1	NC_008787	0	0	NA	NA	NA	2	213619	'+'	CJJ81176_0245	hypothetical protein	NA	264	0	0	1	0	1	0	0	0		TCATTCTGATGTTACTTTGCAAAACACATTTTTTAGTGGTAATATCAAAGG
250988	'+'	4	1	NC_009839	1	1	6.21	3.5	16.67	1	210717	'+'	C8J_0200	hypothetical protein	NA	489	0	0	1	0	1	0	0	0		TCATTCTGATGCTACTTTACAAAACATAGTTTTTAGCGGTAATATTAAAGG
250990	'+'	4	3	NC_003912	1	1	1.27	>100	3.29	3	205982	'+'	CJE0211	pathogenicity domain-containing protein	61	204	1	0	0	0	1	0	0	1		ATTCTGATGTTACTTTGCAAAACACATTTTTTAGCGGTAATATCAAAGGTA
250990	'+'	4	3	NC_003912	1	1	1.27	>100	3.29	3	205982	'+'	CJE0210	hypothetical protein	NA	117	0	0	1	0	1	0	0	1		ATTCTGATGTTACTTTGCAAAACACATTTTTTAGCGGTAATATCAAAGGTA
250990	'+'	4	3	NC_003912	1	1	1.27	>100	3.29	3	205982	'+'	CJE0209	hypothetical protein	NA	183	0	0	0	1	1	0	0	1		ATTCTGATGTTACTTTGCAAAACACATTTTTTAGCGGTAATATCAAAGGTA
250990	'+'	4	3	NC_002163	1	1	15.15	42	4.35	1	207951	'+'	Cj0223	pseudo	NA	3133	0	0	1	0	1	0	0	0		ATTCTGATGTTACTTTGCAAAACACATTTTTTAGTGGTAATATCAAAGGTA
250990	'+'	4	3	NC_008787	1	1	9.46	>100	4.46	2	213621	'+'	CJJ81176_0246	pathogenicity domain-containing protein	106	159	1	0	0	0	1	0	0	0		ATTCTGATGTTACTTTGCAAAACACATTTTTTAGTGGTAATATCAAAGGTA
250990	'+'	4	3	NC_008787	1	1	9.46	>100	4.46	2	213621	'+'	CJJ81176_0245	hypothetical protein	NA	264	0	0	1	0	1	0	0	0		ATTCTGATGTTACTTTGCAAAACACATTTTTTAGTGGTAATATCAAAGGTA
250990	'+'	4	3	NC_009839	0	0	NA	NA	NA	1	210719	'+'	C8J_0200	hypothetical protein	NA	489	0	0	1	0	1	0	0	0		ATTCTGATGCTACTTTACAAAACATAGTTTTTAGCGGTAATATTAAAGGTG
251982	'+'	4	1	NC_003912	0	0	NA	NA	NA	1	206859	'+'	orphan	orphan	NA	NA	0	0	0	0	1	0	0	0		GTTATAGAAAAGCTTATGATAAATTTTATCTTGAGCCGAGTTTGGAATTTA
251982	'+'	4	1	NC_002163	1	1	24.39	36	5.97	1	208840	'+'	Cj0223	pseudo	NA	3133	0	0	1	0	1	0	0	0		GGTTATAGAAAAGCTTATGATAAATTTTATCTTGAGCCGATTTGGAATTTA
251982	'+'	4	1	NC_008787	0	0	NA	NA	NA	2	214509	'+'	CJJ81176_0248	pathogenicity protein%2C putative%2C truncation	227	132	1	0	0	0	1	0	0	0		GTTATAGAAAAGCTTATGATAAATTTTATCTTGAGCTGAGTTTGGAATTTA
251982	'+'	4	1	NC_008787	0	0	NA	NA	NA	2	214509	'+'	CJJ81176_0247	hypothetical protein	NA	168	0	0	1	0	1	0	0	0		GTTATAGAAAAGCTTATGATAAATTTTATCTTGAGCTGAGTTTGGAATTTA
251982	'+'	4	1	NC_009839	0	0	NA	NA	NA	1	211705	'+'	C8J_0201	hypothetical protein	NA	1014	0	0	1	0	1	0	0	0		GTTATAGAAAAAATTATGATAAATTTTATCTTGAGCCGAGTTTGGAATTTA
252450	'-'	1	1	NC_003912	1	1	7.64	4	3.98	1	207327	'-'	CJE0213	hypothetical protein	12	201	1	0	0	0	1	0	0	0		CATAGATAGTTACATGCTATTTTTATATAAAAAGTGGTTAAACTATGATTA
253400	'+'	1	1	NC_003912	1	1	5.09	>100	8.68	1	208277	'+'	CJE0216	hypothetical protein	43	321	1	0	0	0	1	0	0	0		TTCTAAGATGTAACAGTACACAATAAGCTAAGTCAAGCTAATCTCACAGAG
254026	'+'	1	1	NC_003912	1	1	51.98	>100	5.95	2	208903	'+'	CJE0219	hypothetical protein	126	183	1	0	0	0	1	0	0	1		AGATGTCAAACAACAGCACACATTCAGCCAAGCAAAGCTAATCTTGTCTTA
254026	'+'	1	1	NC_003912	1	1	51.98	>100	5.95	2	208903	'+'	CJE0218	hypothetical protein	NA	117	0	0	0	1	1	0	0	1		AGATGTCAAACAACAGCACACATTCAGCCAAGCAAAGCTAATCTTGTCTTA
254624	'-'	1	1	NC_003912	1	1	9.76	7	19.52	1	209501	'-'	CJE0220	DNA adenine methylase	NA	816	0	0	1	0	1	0	0	0		TGAAAATAAAAGCTTTGAATATATTTTAAAAGAATATGATTACAATGAAGC
255241	'+'	1	1	NC_003912	1	1	668.98	99.53	5.01	1	210118	'+'	CJE0220	DNA adenine methylase	NA	816	0	0	0	1	1	0	0	1		AAAATAAAATTAAAAAAGCTTTGCTTTAAAAACAAAGCTATAATGCTTTTG
256684	'+'	1	1	NC_003912	1	1	27.58	2.3	11.09	1	211561	'+'	CJE0222	TP901 family tail tape measure protein	NA	2217	0	0	0	1	1	0	0	1		GTAGTTGTGACGGTTTTTGCTTTTAAAGTAATATTAGATAATATACAAGAA
257484	'-'	1	1	NC_003912	1	1	50.92	>100	7.96	1	212361	'-'	CJE0222	TP901 family tail tape measure protein	NA	2217	0	0	1	0	1	0	0	0		TTTTAGGCATTTCTTTAAAAGACATGGAGGATTTAGGCGATAGTATTAATA
258129	'+'	1	1	NC_003912	1	1	296.19	87.08	6.27	2	213006	'+'	CJE0223	hypothetical protein	NA	327	0	0	1	0	1	0	0	1		ATTTTCCATATTCAACCCTTTTTAAGCGATTGTATTTTAAAATCTTTACTA
258129	'+'	1	1	NC_003912	1	1	296.19	87.08	6.27	2	213006	'+'	CJE0222	TP901 family tail tape measure protein	NA	2217	0	0	0	1	1	0	0	1		ATTTTCCATATTCAACCCTTTTTAAGCGATTGTATTTTAAAATCTTTACTA
266194	'-'	1	1	NC_003912	1	1	8.49	21	6.58	2	221071	'-'	CJE0235	hypothetical protein	182	192	1	0	0	0	1	0	0	0		CCATAACGCTTAATGCTCCAAGTATTAATTTAAATGGTAATACTCAAATTG
266194	'-'	1	1	NC_003912	1	1	8.49	21	6.58	2	221071	'-'	CJE0236	baseplate assembly protein V%2C putative	NA	633	0	0	1	0	1	0	0	0		CCATAACGCTTAATGCTCCAAGTATTAATTTAAATGGTAATACTCAAATTG
266905	'+'	1	1	NC_003912	1	1	3.95	11	24.11	1	221782	'+'	CJE0237	hypothetical protein	NA	315	0	0	0	1	1	0	0	1		CCTTTTAAATTAAGAGCTTTGCTTAATTTATTTTTTGTTACAATTCCTACA
266905	'+'	1	1	NC_003912	1	1	3.95	11	24.11	1	221782	'+'	CJE0238	hypothetical protein	NA	123	0	0	0	1	1	0	0	1		CCTTTTAAATTAAGAGCTTTGCTTAATTTATTTTTTGTTACAATTCCTACA
268082	'-'	1	1	NC_003912	1	1	70.31	10.36	8.3	1	222959	'-'	CJE0241	hypothetical protein	17	390	1	0	0	0	1	0	0	0		GCACAAAATTTTTCTAGTTTTTGGGTCAGCTTTTTAACTAAACTTACGACA
268195	'+'	1	1	NC_003912	1	1	12.25	>100	5.01	2	223072	'+'	CJE0243	hypothetical protein	19	435	1	0	0	0	1	0	0	1		AAAAAATAATTTGCTTGATTAAAAAAAGAACTCATTTTAAAATTGCCGCTA
268195	'+'	1	1	NC_003912	1	1	12.25	>100	5.01	2	223072	'+'	CJE0242	hypothetical protein	NA	174	0	0	0	1	1	0	0	1		AAAAAATAATTTGCTTGATTAAAAAAAGAACTCATTTTAAAATTGCCGCTA
268400	'-'	1	1	NC_003912	1	1	4.24	>100	8.77	2	223277	'-'	CJE0242	hypothetical protein	95	174	1	0	0	0	1	0	0	1		ATCAATTCTGTGTTTAGGAGCTTTTGATTTTGTATGGGTTAAAATATAAAG
268400	'-'	1	1	NC_003912	1	1	4.24	>100	8.77	2	223277	'-'	CJE0243	hypothetical protein	NA	435	0	0	0	1	1	0	0	1		ATCAATTCTGTGTTTAGGAGCTTTTGATTTTGTATGGGTTAAAATATAAAG
269863	'+'	1	1	NC_003912	1	1	12.31	>100	12.9	2	224740	'+'	CJE0246	hypothetical protein	135	978	1	0	0	0	1	0	0	0		AAATGTCCAAATGAAGATATTAGTGCAAAAGAAAATGTTAAATTAGCAATG
269863	'+'	1	1	NC_003912	1	1	12.31	>100	12.9	2	224740	'+'	CJE0245	hypothetical protein	NA	366	0	0	1	0	1	0	0	0		AAATGTCCAAATGAAGATATTAGTGCAAAAGAAAATGTTAAATTAGCAATG
274537	'+'	1	1	NC_003912	1	1	6.72	18	4.35	1	229414	'+'	CJE0250	hypothetical protein	NA	1371	0	0	1	0	1	0	0	0		GAAGAGCTTGATTTAATCCAGCCAAAGGCTAAGGCAAATTATAATGAAATA
276517	'-'	1	1	NC_003912	1	1	4852	>100	7.02	1	231394	'-'	CJE0251	prophage MuSo1%2C F protein%2C putative	NA	1239	0	0	0	1	1	0	0	1		GCTAAAACCATTTAAACTCCTTTTTAGTTTCATCAAGCTAAAATTATCTTA
276517	'-'	1	1	NC_003912	1	1	4852	>100	7.02	1	231394	'-'	CJE0252	phage tail protein%2C putative	NA	375	0	0	0	1	1	0	0	1		GCTAAAACCATTTAAACTCCTTTTTAGTTTCATCAAGCTAAAATTATCTTA
276522	'-'	1	1	NC_003912	1	1	8.06	>100	6.87	1	231399	'-'	CJE0251	prophage MuSo1%2C F protein%2C putative	NA	1239	0	0	0	1	1	0	0	1		CTAAAGCTAAAACCATTTAAACTCCTTTTTAGTTTCATCAAGCTAAAATTA
276522	'-'	1	1	NC_003912	1	1	8.06	>100	6.87	1	231399	'-'	CJE0252	phage tail protein%2C putative	NA	375	0	0	0	1	1	0	0	1		CTAAAGCTAAAACCATTTAAACTCCTTTTTAGTTTCATCAAGCTAAAATTA
276764	'+'	1	1	NC_003912	1	1	8.91	6.33	4.52	2	231641	'+'	CJE0253	tail protein X%2C putative	160	192	1	0	0	0	1	0	0	0		AAACTTTACCTTTAAAAGGGGATAGAAATACTTATTTAGATAAGCTTGAGA
276764	'+'	1	1	NC_003912	1	1	8.91	6.33	4.52	2	231641	'+'	CJE0252	phage tail protein%2C putative	NA	375	0	0	1	0	1	0	0	0		AAACTTTACCTTTAAAAGGGGATAGAAATACTTATTTAGATAAGCTTGAGA
277527	'-'	1	1	NC_003912	1	1	6.37	4	14.46	1	232404	'-'	CJE0254	tail protein D%2C putative	NA	978	0	0	0	1	1	0	0	1		TACTATATAAGAATTCTAAATTACTTTGATTATTTTGTAAAATACTTACTA
278007	'+'	1	1	NC_003912	1	1	3.95	6	4.38	2	232884	'+'	CJE0254	tail protein D%2C putative	NA	978	0	0	1	0	1	0	0	1		TGAAATAAGAGCAGGTGGAAAACTTAAGATTAAAGATATTAATATGGATCA
278007	'+'	1	1	NC_003912	1	1	3.95	6	4.38	2	232884	'+'	CJE0255	DNA-binding protein%2C putative	NA	285	0	0	0	1	1	0	0	1		TGAAATAAGAGCAGGTGGAAAACTTAAGATTAAAGATATTAATATGGATCA
278391	'-'	1	1	NC_003912	1	1	3.82	2.5	4.38	2	233268	'-'	CJE0255	DNA-binding protein%2C putative	24	285	1	0	0	0	1	0	0	1		TTAAAATTATACCCTACTAAATAAAATTTAACTTTTTTGCTATAATTTGCA
278391	'-'	1	1	NC_003912	1	1	3.82	2.5	4.38	2	233268	'-'	CJE0256	extracellular deoxyribonuclease	NA	672	0	0	0	1	1	0	0	1		TTAAAATTATACCCTACTAAATAAAATTTAACTTTTTTGCTATAATTTGCA
279421	'-'	1	1	NC_003912	1	1	83.38	66.5	5.74	1	234298	'-'	CJE0257	hypothetical protein	22	276	1	0	0	0	1	0	0	0		ATTTAGAAAACAACAGCACACATTAAGCCAAACGAAGCTAATGTTGTCTCA
280130	'+'	1	1	NC_003912	1	1	3.82	>100	13.01	1	235007	'+'	CJE0259	hypothetical protein	NA	693	0	0	0	1	1	0	0	1		TATCTTGGTTTTTAAACATATATTCAACTAGCTTATTATAAAACTCTCCTA
280777	'+'	1	1	NC_003912	1	1	18.25	5.78	6.58	1	235654	'+'	CJE0260	hypothetical protein	NA	270	0	0	0	1	1	0	0	1		CATCGTCTTGCTTATAGTAATTTATAAAGCTATCTGCTATAAAATAAGGGA
280777	'+'	1	1	NC_003912	1	1	18.25	5.78	6.58	1	235654	'+'	CJE0261	hypothetical protein	NA	963	0	0	0	1	1	0	0	1		CATCGTCTTGCTTATAGTAATTTATAAAGCTATCTGCTATAAAATAAGGGA
281914	'+'	1	1	NC_003912	1	1	6.79	17	16.44	1	236791	'+'	CJE0262	hypothetical protein	NA	387	0	0	0	1	1	0	0	1		TAAATTTTTTGGCTTTTTTAACATATTTCATTTTTATGTTAAAATTTTTAA
282683	'+'	1	1	NC_003912	1	1	511.34	2.91	6.85	1	237560	'+'	CJE0264	hypothetical protein	NA	180	0	0	0	1	1	0	0	1		GGACTTGTTAAATTCTTTTAAGTCTAATTTTTTGCTTTGAAGTCATTTTCT
286368	'+'	1	1	NC_003912	1	1	18.67	>100	42.74	1	241245	'+'	CJE0270	bacteriophage DNA transposition protein A%2C putative	NA	2073	0	0	0	1	1	0	0	1		TGAGGGCGGAAAGGCTCTAAGGTTTCATCATCTCTTACTATAATATCAGCT
287548	'+'	1	1	NC_003912	1	1	28.43	3.23	8.25	2	242425	'+'	CJE0272	transcriptional regulator%2C putative	82	633	1	0	0	0	1	0	0	1		AATACTTCAATTTTAATTGAAGTTTATTTTTAATTGTGATAAAATTTCAAT
287548	'+'	1	1	NC_003912	1	1	28.43	3.23	8.25	2	242425	'+'	CJE0271	hypothetical protein	NA	201	0	0	0	1	1	0	0	1		AATACTTCAATTTTAATTGAAGTTTATTTTTAATTGTGATAAAATTTCAAT
287554	'-'	1	1	NC_003912	1	1	9.09	3.88	7.55	2	242431	'-'	CJE0271	hypothetical protein	69	201	1	0	0	0	1	0	0	1		ATTTAACATATTTTATTGACTAATGTAAAATTTTTTACTATAATACTTCAA
287554	'-'	1	1	NC_003912	1	1	9.09	3.88	7.55	2	242431	'-'	CJE0272	transcriptional regulator%2C putative	NA	633	0	0	0	1	1	0	0	1		ATTTAACATATTTTATTGACTAATGTAAAATTTTTTACTATAATACTTCAA
288890	'-'	1	1	NC_003912	1	1	4.74	>100	17.53	1	243767	'-'	CJE0273	hypothetical protein	NA	978	0	0	0	1	1	0	0	1		ATAGCTTCCTTCTGGTATTTCATTTAAAAAGAAGTTGATATAGTAGCGATA
289277	'+'	1	1	NC_003912	1	1	64.08	6.39	4.05	1	244154	'+'	CJE0274	pseudo	42	261	1	0	0	0	1	0	0	0		ATGAACATCATAAACGAATTTTTTGTTAGTTTTATTTTAATAAAGTTATAT
289616	'+'	4	4	NC_003912	1	0	7.64	19	1.92	1	244491	'+'	CJE0275	N-acetyl-gamma-glutamyl-phosphate reductase	46	1029	0	1	0	0	1	0	0	0		AAGATATAGTTTTTAAATAAAAAATAATTTAAAAATTGTATTTTTATTTTA
289616	'+'	4	4	NC_002163	1	1	8.87	7.78	10.71	1	209233	'+'	Cj0224	N-acetyl-gamma-glutamyl-phosphate reductase	46	1029	0	1	0	0	1	0	0	0		AAGATATAGTTTTTAAATAAAAAATAATTTAAAAATTGTATTTTTATTTTA
289616	'+'	4	4	NC_008787	1	1	3.82	10	10.13	1	214902	'+'	CJJ81176_0249	N-acetyl-gamma-glutamyl-phosphate reductase	46	1029	0	1	0	0	1	0	0	0		AAGATATAGTTTTTAAATAAAAAATAATTTAAAAATTGTATTTTTATTTTA
289616	'+'	4	4	NC_009839	1	1	1.91	3	14.59	1	212099	'+'	C8J_0202	N-acetyl-gamma-glutamyl-phosphate reductase	47	1029	0	1	0	0	1	0	0	0		AAGATATAGTTTTTAAATAAAAAATAATTTAAAAATTGTATTTTTATTTTA
289642	'+'	4	4	NC_003912	1	1	354.33	3.44	4.09	1	244516	'+'	CJE0275	N-acetyl-gamma-glutamyl-phosphate reductase	21	1029	1	0	0	0	1	0	0	0		AATTTAAAAATTGTATTTTTATTTTAAGCTTTTTTGTTTATAATACTTGCT
289642	'+'	4	4	NC_002163	1	1	1097.69	3.86	6.3	1	209258	'+'	Cj0224	N-acetyl-gamma-glutamyl-phosphate reductase	21	1029	1	0	0	0	1	0	0	0		AATTTAAAAATTGTATTTTTATTTTAAGCTTTTTTGTTTATAATACTTGCT
289642	'+'	4	4	NC_008787	1	1	794.55	3.44	7.49	1	214927	'+'	CJJ81176_0249	N-acetyl-gamma-glutamyl-phosphate reductase	21	1029	1	0	0	0	1	0	0	0		AATTTAAAAATTGTATTTTTATTTTAAGCTTTTTTGTTTATAATACTTGCT
289642	'+'	4	4	NC_009839	1	1	567.62	3.64	4.31	1	212125	'+'	C8J_0202	N-acetyl-gamma-glutamyl-phosphate reductase	21	1029	1	0	0	0	1	0	0	0		ATTTAAAAATTGTATTTTTATTTTAAGCTTTTTTTGTTTATAATACTTGCT
289910	'+'	4	2	NC_003912	0	0	NA	NA	NA	1	244784	'+'	CJE0275	N-acetyl-gamma-glutamyl-phosphate reductase	NA	1029	0	0	1	0	1	0	0	0		TGATCTTTTGTTTTTGGCTACTCCGCATGAATTTAGTGCTAAACTTTTAAA
289910	'+'	4	2	NC_002163	1	1	4.44	13	2.46	1	209526	'+'	Cj0224	N-acetyl-gamma-glutamyl-phosphate reductase	NA	1029	0	0	1	0	1	0	0	0		TGATCTTTTGTTTTTGGCTACTCCGCATAAATTTAGTGCTAAACTTTTAAA
289910	'+'	4	2	NC_008787	1	1	4.98	>100	2.89	1	215195	'+'	CJJ81176_0249	N-acetyl-gamma-glutamyl-phosphate reductase	NA	1029	0	0	1	0	1	0	0	0		TGATCTTTTGTTTTTGGCTACTCCGCATGAATTTAGTGCTAAACTTTTAAA
289910	'+'	4	2	NC_009839	0	0	NA	NA	NA	1	212393	'+'	C8J_0202	N-acetyl-gamma-glutamyl-phosphate reductase	NA	1029	0	0	1	0	1	0	0	0		TGATCTTTTGTTTTTGGCTACTCCGCATGAATTTAGTGCTAAGCTTTTAAA
290709	'+'	4	1	NC_003912	0	0	NA	NA	NA	1	245583	'+'	CJE0276	acetyltransferase	NA	447	0	0	1	0	1	0	0	0		GATGAAGGACTTAAATTCTTTGCAAATTTGTAAAGGATAAAAATGTTAATA
290709	'+'	4	1	NC_002163	0	0	NA	NA	NA	1	210325	'+'	Cj0225	putative acetyltransferase	NA	447	0	0	1	0	1	0	0	0		GATGAAGGACTTAAATTCTTTGCAAATTTGTAAAGGATAAAAATGTTAATA
290709	'+'	4	1	NC_008787	1	1	9.76	24	4.42	1	215993	'+'	CJJ81176_0250	acetyltransferase	NA	447	0	0	1	0	1	0	0	0		AGATGAAGGACTTAAATTCTTTGCAAATTTGTAAAGGATAAAATGTTAATA
290709	'+'	4	1	NC_009839	0	0	NA	NA	NA	1	213192	'+'	C8J_0203	acetyltransferase	NA	447	0	0	1	0	1	0	0	0		GATGAAGGACTTAAATTCTTTGCAAATTTGTAAAGGATAAAAATGTTAATA
291133	'+'	4	4	NC_003912	1	0	8.3	2.45	1.6	2	246007	'+'	CJE0277	acetylglutamate kinase	24	840	1	0	0	0	1	0	0	0		GAGAAGATGCGAATTATTACGATCTTTCTTTAAATGAGTATAATCAAACTA
291133	'+'	4	4	NC_003912	1	0	8.3	2.45	1.6	2	246007	'+'	CJE0276	acetyltransferase	NA	447	0	0	1	0	1	0	0	0		GAGAAGATGCGAATTATTACGATCTTTCTTTAAATGAGTATAATCAAACTA
291133	'+'	4	4	NC_002163	1	0	4.8	>100	0.95	2	210749	'+'	Cj0226	acetylglutamate kinase	18	846	1	0	0	0	1	0	0	0		GAGAGGATGCGAATTATTACGATCTTTCTTTAAATGAGTATAATCAAACTA
291133	'+'	4	4	NC_002163	1	0	4.8	>100	0.95	2	210749	'+'	Cj0225	putative acetyltransferase	NA	447	0	0	1	0	1	0	0	0		GAGAGGATGCGAATTATTACGATCTTTCTTTAAATGAGTATAATCAAACTA
291133	'+'	4	4	NC_008787	1	1	19.1	8.5	3.83	2	216417	'+'	CJJ81176_0251	acetylglutamate kinase	24	840	1	0	0	0	1	0	0	0		GAGAGGATGCGAATTATTACGATCTTTCTTTAAATGAGTATAATCAAACTA
291133	'+'	4	4	NC_008787	1	1	19.1	8.5	3.83	2	216417	'+'	CJJ81176_0250	acetyltransferase	NA	447	0	0	1	0	1	0	0	0		GAGAGGATGCGAATTATTACGATCTTTCTTTAAATGAGTATAATCAAACTA
291133	'+'	4	4	NC_009839	1	0	3.34	3.5	1.06	2	213616	'+'	C8J_0204	acetylglutamate kinase	24	840	1	0	0	0	1	0	0	0		GAGAGGATGCGAATTATTACGATCTTTCTTTAAATGAGTATAATCAAACCA
291133	'+'	4	4	NC_009839	1	0	3.34	3.5	1.06	2	213616	'+'	C8J_0203	acetyltransferase	NA	447	0	0	1	0	1	0	0	0		GAGAGGATGCGAATTATTACGATCTTTCTTTAAATGAGTATAATCAAACCA
291502	'+'	4	2	NC_003912	1	0	3.56	5.5	1.79	1	246376	'+'	CJE0277	acetylglutamate kinase	NA	840	0	0	1	0	1	0	0	0		TTTTAAATCATATCAATAAAAATTTAGTCCATAGTTTGCAAAATTTAGGAG
291502	'+'	4	2	NC_002163	0	0	NA	NA	NA	1	211118	'+'	Cj0226	acetylglutamate kinase	NA	846	0	0	1	0	1	0	0	0		TTTTAAATCATATCAATAAAAATTTAGTCCATAGTTTGCAAAATTTAGGAG
291502	'+'	4	2	NC_008787	1	1	3.99	>100	2.32	1	216786	'+'	CJJ81176_0251	acetylglutamate kinase	NA	840	0	0	1	0	1	0	0	0		TTTTAAATCATATCAATAAAAATTTAGTCCATAGTTTGCAAAATTTAGGAG
291502	'+'	4	2	NC_009839	0	0	NA	NA	NA	1	213985	'+'	C8J_0204	acetylglutamate kinase	NA	840	0	0	1	0	1	0	0	0		TTTTAAATCATATCAATAAAAATTTAGTCCATAGTTTGCAAAATTTAGGAG
291694	'+'	4	2	NC_003912	1	0	4.67	>100	0.8	1	246568	'+'	CJE0277	acetylglutamate kinase	NA	840	0	0	1	0	1	0	0	0		TCATTGCTCCTATTGGCATGGATGAGAATTTTAATACTTATAATATCAACG
291694	'+'	4	2	NC_002163	0	0	NA	NA	NA	1	211310	'+'	Cj0226	acetylglutamate kinase	NA	846	0	0	1	0	1	0	0	0		TCATTGCTCCTATTGGCATGGATGAGAATTTTAATACTTATAATATCAACG
291694	'+'	4	2	NC_008787	0	0	NA	NA	NA	1	216978	'+'	CJJ81176_0251	acetylglutamate kinase	NA	840	0	0	1	0	1	0	0	0		TCATTGCTCCTATTGGCATGGATGAGAATTTTAATACTTATAATATCAACG
291694	'+'	4	2	NC_009839	1	1	8.12	18	2.3	1	214177	'+'	C8J_0204	acetylglutamate kinase	NA	840	0	0	1	0	1	0	0	0		TCATTACTCCTATTGGTATGGATGAGAATTTTAATACTTATAATATCAACG
291840	'+'	4	3	NC_003912	1	1	11.88	10.33	2.99	2	246714	'+'	CJE0278	acetylornithine aminotransferase	166	1182	1	0	0	0	1	0	0	0		AAAAATTCTTTAATTTCTAAAATCAGCCTTGAACAAGCTAAAATTTTAGCT
291840	'+'	4	3	NC_003912	1	1	11.88	10.33	2.99	2	246714	'+'	CJE0277	acetylglutamate kinase	NA	840	0	0	1	0	1	0	0	0		AAAAATTCTTTAATTTCTAAAATCAGCCTTGAACAAGCTAAAATTTTAGCT
291840	'+'	4	3	NC_002163	1	0	6.28	9.5	1.03	2	211456	'+'	Cj0227	putative acetylornithine%2Fsuccinyldiaminopimelate aminotransferase	160	1188	1	0	0	0	1	0	0	0		AAAAATTCTTTAATTTCTAAAATCAGCCTTGAACAGGCTAAAATTTTAGCT
291840	'+'	4	3	NC_002163	1	0	6.28	9.5	1.03	2	211456	'+'	Cj0226	acetylglutamate kinase	NA	846	0	0	1	0	1	0	0	0		AAAAATTCTTTAATTTCTAAAATCAGCCTTGAACAGGCTAAAATTTTAGCT
291840	'+'	4	3	NC_008787	1	0	5.48	>100	1.12	2	217124	'+'	CJJ81176_0252	acetylornithine aminotransferase	166	1182	1	0	0	0	1	0	0	0		AAAAATTCTTTAATTTCTAAAATCAGCCTTGAACAGGCTAAAATTTTAGCT
291840	'+'	4	3	NC_008787	1	0	5.48	>100	1.12	2	217124	'+'	CJJ81176_0251	acetylglutamate kinase	NA	840	0	0	1	0	1	0	0	0		AAAAATTCTTTAATTTCTAAAATCAGCCTTGAACAGGCTAAAATTTTAGCT
291840	'+'	4	3	NC_009839	0	0	NA	NA	NA	2	214323	'+'	C8J_0205	acetylornithine aminotransferase	160	1188	1	0	0	0	1	0	0	0		AAAAATTCTTTGATTTCTAAAATCAGCCTTGAACAAGCTAAAATTTTAGCC
291840	'+'	4	3	NC_009839	0	0	NA	NA	NA	2	214323	'+'	C8J_0204	acetylglutamate kinase	NA	840	0	0	1	0	1	0	0	0		AAAAATTCTTTGATTTCTAAAATCAGCCTTGAACAAGCTAAAATTTTAGCC
292237	'+'	4	4	NC_003912	1	1	31.83	5.8	4.1	1	247111	'+'	CJE0278	acetylornithine aminotransferase	NA	1182	0	0	1	0	1	0	0	0		CTCAAGTGGATAAACTTTTACATACTAGCAATTTATATTATAATGAAAACA
292237	'+'	4	4	NC_002163	1	1	23.65	4.76	3.22	1	211853	'+'	Cj0227	putative acetylornithine%2Fsuccinyldiaminopimelate aminotransferase	NA	1188	0	0	1	0	1	0	0	0		CGCAAGTGGATAAGCTTTTGCATACTAGCAATTTATATTATAATGAAAATA
292237	'+'	4	4	NC_008787	1	1	13.58	12.5	4.05	1	217521	'+'	CJJ81176_0252	acetylornithine aminotransferase	NA	1182	0	0	1	0	1	0	0	0		CGCAAGTGGATAAGCTTTTGCATACTAGCAATTTATATTATAATGAAAATA
292237	'+'	4	4	NC_009839	1	1	16.71	12.67	5.8	1	214720	'+'	C8J_0205	acetylornithine aminotransferase	NA	1188	0	0	1	0	1	0	0	0		CGCAAGTGGATAAGCTTTTGCATACTAGCAATTTATATTATAATGAAAACA
293212	'+'	4	1	NC_003912	0	0	NA	NA	NA	1	248086	'+'	CJE0279	protein-L-isoaspartate O-methyltransferase	NA	630	0	0	0	1	1	0	0	1		TAAGAAAGGCTCTAAAGAGTTTTTGATAAATTTTGTAAAAAAAGTTTATTC
293212	'+'	4	1	NC_002163	1	1	8.13	23	2.9	1	212827	'+'	Cj0228c	protein-L-isoaspartate O-methyltransferase	NA	630	0	0	0	1	1	0	0	1		TTAAGAAAGGCTCTAAAGAGTTTTTAATAAATTTTGTAAAAAAATTTATTC
293212	'+'	4	1	NC_008787	0	0	NA	NA	NA	1	218496	'+'	CJJ81176_0253	protein-L-isoaspartate O-methyltransferase	NA	630	0	0	0	1	1	0	0	1		TAAGAAAGGCTCTAAAGAGTTTTTGATAAATTTTGTAAAAAAAGTTTATTC
293212	'+'	4	1	NC_009839	0	0	NA	NA	NA	1	215695	'+'	C8J_0206	protein-L-isoaspartate O-methyltransferase	NA	630	0	0	0	1	1	0	0	1		TAAGAAAGGCTCTAAAGAGTTTTTAATAAATTTTGTAAAAAAAGTTTATTC
293856	'-'	4	4	NC_003912	1	1	44.98	1.97	4.74	2	248730	'-'	CJE0279	protein-L-isoaspartate O-methyltransferase	20	630	1	0	0	0	1	0	0	1		AGTATAGCTAAGTTTAACTCTATTTCAACTTTTTTAGTTACAATTTTTATT
293856	'-'	4	4	NC_003912	1	1	44.98	1.97	4.74	2	248730	'-'	CJE0280	hexapaptide repeat-containing transferase	NA	549	0	0	0	1	1	0	0	1		AGTATAGCTAAGTTTAACTCTATTTCAACTTTTTTAGTTACAATTTTTATT
293856	'-'	4	4	NC_002163	1	1	46.57	1.91	4.57	2	213471	'-'	Cj0228c	protein-L-isoaspartate O-methyltransferase	20	630	1	0	0	0	1	0	0	1		AGTATAGCTAAGTTTAACTCTATTTCAACTTTTTTAGTTACAATTTTTATT
293856	'-'	4	4	NC_002163	1	1	46.57	1.91	4.57	2	213471	'-'	Cj0229	putative acetyltransferase	NA	549	0	0	0	1	1	0	0	1		AGTATAGCTAAGTTTAACTCTATTTCAACTTTTTTAGTTACAATTTTTATT
293856	'-'	4	4	NC_008787	1	1	74.72	1.78	4.66	2	219140	'-'	CJJ81176_0253	protein-L-isoaspartate O-methyltransferase	20	630	1	0	0	0	1	0	0	1		AGTATAGCTAAGTTTAACTCTATTTCAACTTTTTTAGTTACAATTTTTATT
293856	'-'	4	4	NC_008787	1	1	74.72	1.78	4.66	2	219140	'-'	CJJ81176_0254	hexapaptide repeat-containing transferase	NA	549	0	0	0	1	1	0	0	1		AGTATAGCTAAGTTTAACTCTATTTCAACTTTTTTAGTTACAATTTTTATT
293856	'-'	4	4	NC_009839	1	1	37.95	2.1	5.17	2	216339	'-'	C8J_0206	protein-L-isoaspartate O-methyltransferase	20	630	1	0	0	0	1	0	0	1		AGTATAGCTAAGTTTAACTCTATTTCAACTTTTTTAGTTACAATTTTTATT
293856	'-'	4	4	NC_009839	1	1	37.95	2.1	5.17	2	216339	'-'	C8J_0207	transferase%2C hexapeptide repeat family	NA	549	0	0	0	1	1	0	0	1		AGTATAGCTAAGTTTAACTCTATTTCAACTTTTTTAGTTACAATTTTTATT
293863	'-'	4	3	NC_003912	1	1	14.43	12.33	7.55	2	248737	'-'	CJE0279	protein-L-isoaspartate O-methyltransferase	27	630	0	1	0	0	1	0	0	1		TTATTTAAGTATAGCTAAGTTTAACTCTATTTCAACTTTTTTAGTTACAAT
293863	'-'	4	3	NC_003912	1	1	14.43	12.33	7.55	2	248737	'-'	CJE0280	hexapaptide repeat-containing transferase	NA	549	0	0	0	1	1	0	0	1		TTATTTAAGTATAGCTAAGTTTAACTCTATTTCAACTTTTTTAGTTACAAT
293863	'-'	4	3	NC_002163	1	1	12.94	7.75	3.33	2	213478	'-'	Cj0228c	protein-L-isoaspartate O-methyltransferase	27	630	0	1	0	0	1	0	0	1		TTATTTAAGTATAGCTAAGTTTAACTCTATTTCAACTTTTTTAGTTACAAT
293863	'-'	4	3	NC_002163	1	1	12.94	7.75	3.33	2	213478	'-'	Cj0229	putative acetyltransferase	NA	549	0	0	0	1	1	0	0	1		TTATTTAAGTATAGCTAAGTTTAACTCTATTTCAACTTTTTTAGTTACAAT
293863	'-'	4	3	NC_008787	0	0	NA	NA	NA	2	219147	'-'	CJJ81176_0253	protein-L-isoaspartate O-methyltransferase	27	630	0	1	0	0	1	0	0	1		TTATTTAAGTATAGCTAAGTTTAACTCTATTTCAACTTTTTTAGTTACAAT
293863	'-'	4	3	NC_008787	0	0	NA	NA	NA	2	219147	'-'	CJJ81176_0254	hexapaptide repeat-containing transferase	NA	549	0	0	0	1	1	0	0	1		TTATTTAAGTATAGCTAAGTTTAACTCTATTTCAACTTTTTTAGTTACAAT
293863	'-'	4	3	NC_009839	1	1	11.93	>100	17.02	2	216346	'-'	C8J_0206	protein-L-isoaspartate O-methyltransferase	27	630	0	1	0	0	1	0	0	1		TTATTTAAGTATAGCTAAGTTTAACTCTATTTCAACTTTTTTAGTTACAAT
293863	'-'	4	3	NC_009839	1	1	11.93	>100	17.02	2	216346	'-'	C8J_0207	transferase%2C hexapeptide repeat family	NA	549	0	0	0	1	1	0	0	1		TTATTTAAGTATAGCTAAGTTTAACTCTATTTCAACTTTTTTAGTTACAAT
295159	'+'	4	4	NC_003912	1	1	10.18	>100	3.19	1	250033	'+'	CJE0281	nicotinate phosphoribosyltransferase	NA	1371	0	0	0	1	1	0	0	1		CAATCATAAGTATCAATCAAAAAAACAGGATTTTTTGGATAAATTTTCACA
295159	'+'	4	4	NC_002163	1	1	17.37	>100	4.97	1	214774	'+'	Cj0230c	nicotinate phosphoribosyltransferase	NA	1374	0	0	0	1	1	0	0	1		CAATCATAAGTATCAATCAAAAAAACAGGATTTTTTGGATAAATTTTCACA
295159	'+'	4	4	NC_008787	1	1	16.13	>100	4.81	1	220443	'+'	CJJ81176_0255	nicotinate phosphoribosyltransferase	NA	1371	0	0	0	1	1	0	0	1		CAATCATAAGTATCAATCAAAAAAACAGGATTTTTTGGATAAATTTTCACA
295159	'+'	4	4	NC_009839	1	1	3.34	>100	2.78	1	217642	'+'	C8J_0208	nicotinate phosphoribosyltransferase	NA	1374	0	0	0	1	1	0	0	1		CAATCATAAGTATCGATCAAAAAAACAGGATTTTTTGGATAAATTTTCACA
297119	'+'	4	4	NC_003912	1	1	2.97	3.33	>100	1	251993	'+'	CJE0283	hypothetical protein	NA	423	0	0	0	1	1	0	0	1		CTTGAATCAAGCCAAATAAAAAAGTACATAAAGTTGTGATAAAATGGTTGT
297119	'+'	4	4	NC_002163	1	1	3.72	13	21.55	1	216733	'+'	Cj0232c	putative integral membrane protein	NA	411	0	0	0	1	1	0	0	1		CTTGAATCAAACCAAATAAAAAAGTACATAAAGTTGTGATAAAATGGTTGT
297119	'+'	4	4	NC_008787	1	1	4.48	5.5	25.84	1	222402	'+'	CJJ81176_0257	hypothetical protein	NA	411	0	0	0	1	1	0	0	1		CTTGAATCAAACCAAATAAAAAAGTACATAAAGTTGTGATAAAATGGTTGT
297119	'+'	4	4	NC_009839	1	1	4.77	2.8	11.31	1	219601	'+'	C8J_0210	hypothetical protein	NA	411	0	0	0	1	1	0	0	1		CTTGAATCAAACCAAATAAAAAAGTACATAAAGTTGTGATAAAATGGTTGT
297939	'-'	4	4	NC_003912	1	1	131.55	>100	4.83	2	252813	'-'	CJE0284	orotate phosphoribosyltransferase	81	609	1	0	0	0	1	0	0	0		AAAGATAAGGCAATAAGCGAAGATGAAGCAAAAAAAGCTTATGATGAAGTG
297939	'-'	4	4	NC_003912	1	1	131.55	>100	4.83	2	252813	'-'	CJE0285	ribosome recycling factor	NA	558	0	0	1	0	1	0	0	0		AAAGATAAGGCAATAAGCGAAGATGAAGCAAAAAAAGCTTATGATGAAGTG
297939	'-'	4	4	NC_002163	1	1	184.06	36.57	4.27	2	217553	'-'	Cj0233c	orotate phosphoribosyltransferase	81	609	1	0	0	0	1	0	0	0		AAAGATAAGGCAATAAGCGAAGATGAAGCAAAAAAAGCTTATGATGAAGTG
297939	'-'	4	4	NC_002163	1	1	184.06	36.57	4.27	2	217553	'-'	Cj0234c	ribosome recycling factor	NA	564	0	0	1	0	1	0	0	0		AAAGATAAGGCAATAAGCGAAGATGAAGCAAAAAAAGCTTATGATGAAGTG
297939	'-'	4	4	NC_008787	1	1	88.26	>100	5.72	2	223222	'-'	CJJ81176_0258	orotate phosphoribosyltransferase	81	609	1	0	0	0	1	0	0	0		AAAGATAAGGCAATAAGCGAAGATGAAGCAAAAAAAGCTTATGATGAAGTG
297939	'-'	4	4	NC_008787	1	1	88.26	>100	5.72	2	223222	'-'	CJJ81176_0259	ribosome recycling factor	NA	558	0	0	1	0	1	0	0	0		AAAGATAAGGCAATAAGCGAAGATGAAGCAAAAAAAGCTTATGATGAAGTG
297939	'-'	4	4	NC_009839	1	1	108.85	77	7.68	2	220421	'-'	C8J_0211	orotate phosphoribosyltransferase	81	609	1	0	0	0	1	0	0	0		AAAGATAAGGCAATAAGCGAAGATGAAGCAAAAAAAGCTTATGATGAAGTG
297939	'-'	4	4	NC_009839	1	1	108.85	77	7.68	2	220421	'-'	C8J_0212	ribosome recycling factor	NA	558	0	0	1	0	1	0	0	0		AAAGATAAGGCAATAAGCGAAGATGAAGCAAAAAAAGCTTATGATGAAGTG
298832	'-'	4	4	NC_003912	1	1	356.03	1.89	11.76	1	253706	'-'	CJE0286	preprotein translocase subunit SecG	27	372	1	0	0	0	1	0	0	0		ACTTTTCAAGTTTCAAAACTTTTCAAGTTTTATTTAGCTAAAATAATCATT
298832	'-'	4	4	NC_002163	1	1	769.86	2.14	8.94	1	218446	'-'	Cj0235c	preprotein translocase subunit SecG	27	372	1	0	0	0	1	0	0	0		ACTTTTCAAGTTTCAAAACTTTTCAAGTTTTATTTAGCTAAAATAATCATT
298832	'-'	4	4	NC_008787	1	1	998.79	1.81	9.68	1	224115	'-'	CJJ81176_0260	preprotein translocase subunit SecG	27	372	1	0	0	0	1	0	0	0		ACTTTTCAAGTTTCAAAACTTTTCAAGTTTTATTTAGTTAAAATAATCATT
298832	'-'	4	4	NC_009839	1	1	278.32	2.04	9.19	1	221314	'-'	C8J_0213	preprotein translocase subunit SecG	27	372	1	0	0	0	1	0	0	0		ACTTTTCAAGTTTCAAAACTTTTCAAGTTTTATTTAGCTAAAATAATCATT
298985	'+'	4	3	NC_003912	1	1	1.27	>100	>100	1	253859	'+'	CJE0287	hypothetical protein	NA	696	0	0	0	1	1	0	0	1		TATTAAGTAAAGATACGAAAAGATTAACAAAATCAAGATAAAGTGCTACTG
298985	'+'	4	3	NC_002163	0	0	NA	NA	NA	1	218599	'+'	Cj0236c	putative integral membrane protein	NA	696	0	0	0	1	1	0	0	1		TATTAAGTAAAGATACGAAAAGATTAACAAAATCAAGATAAAGTGCTACTG
298985	'+'	4	3	NC_008787	1	1	2.97	>100	7.09	1	224268	'+'	CJJ81176_0261	hypothetical protein	NA	696	0	0	0	1	1	0	0	1		TATTAAGTAAAGATACGAAAAGATTAACAAAATCAAGATAAAGTGCTACTG
298985	'+'	4	3	NC_009839	1	1	3.82	>100	>100	1	221467	'+'	C8J_0214	hypothetical protein	NA	696	0	0	0	1	1	0	0	1		TATTAAGTAAAGATACGAAAAGATTAACAAAATCAAGATAAAGTGCTACTG
299057	'+'	4	2	NC_003912	0	0	NA	NA	NA	1	253931	'+'	CJE0287	hypothetical protein	NA	696	0	0	0	1	1	0	0	1		AATTTCCGCGGATAATATTTTGCGTATCATAAAGAATGTAAAATGAAAATA
299057	'+'	4	2	NC_002163	0	0	NA	NA	NA	1	218671	'+'	Cj0236c	putative integral membrane protein	NA	696	0	0	0	1	1	0	0	1		AATTTCCGCGGATAATATTTTGCGTATCATAAAGAATGTAAAATGAAAATA
299057	'+'	4	2	NC_008787	1	1	3.82	3.5	9.45	1	224340	'+'	CJJ81176_0261	hypothetical protein	NA	696	0	0	0	1	1	0	0	1		AATTTCCGCGGATAATATTTTGCGTATCATAAAGAATGTAAAATGAAAATA
299057	'+'	4	2	NC_009839	1	1	2.86	4	19.05	1	221539	'+'	C8J_0214	hypothetical protein	NA	696	0	0	0	1	1	0	0	1		AATTTCCGCGGATAATATTTTGCGTATCATAAAGAATGTAAAATGAAAATA
299644	'-'	4	4	NC_003912	1	1	569.05	40.44	4.78	1	254518	'-'	CJE0287	hypothetical protein	40	696	1	0	0	0	1	0	0	0		ATATTATATAAATTAACTTTTTATTTAGTCTAATATGTTAGATTTCGCTCA
299644	'-'	4	4	NC_002163	1	1	473.82	49.31	5.67	1	219258	'-'	Cj0236c	putative integral membrane protein	40	696	1	0	0	0	1	0	0	0		ATATTATATAAATTAACTTTTTATTTAGTCTAATATGTTAGATTTCGCTCA
299644	'-'	4	4	NC_008787	1	1	788.44	36.06	4.72	1	224927	'-'	CJJ81176_0261	hypothetical protein	40	696	1	0	0	0	1	0	0	0		ATATTATATAAATTAACTTTTTATTTAGTCTAATATGTTAGATTTCGCTCA
299644	'-'	4	4	NC_009839	1	1	451.61	37.92	5.27	1	222126	'-'	C8J_0214	hypothetical protein	40	696	1	0	0	0	1	0	0	0		ATATTATATAAATTAACTTTTTATTTAGTCTAATATGTTAGATTTCGCTCA
299699	'+'	4	4	NC_003912	1	1	24.61	59	7.76	2	254573	'+'	CJE0288	carbonic anhydrase	66	636	0	1	0	0	1	0	0	1		GAAATCTAACATATTAGACTAAATAAAAAGTTAATTTATATAATATCTTTA
299699	'+'	4	4	NC_003912	1	1	24.61	59	7.76	2	254573	'+'	CJE0287	hypothetical protein	NA	696	0	0	0	1	1	0	0	1		GAAATCTAACATATTAGACTAAATAAAAAGTTAATTTATATAATATCTTTA
299699	'+'	4	4	NC_002163	1	1	6.28	>100	9.64	2	219312	'+'	Cj0237	carbonic anyhydrase	66	636	0	1	0	0	1	0	0	1		CGAAATCTAACATATTAGACTAAATAAAAAGTTAATTTATATAATATCTTA
299699	'+'	4	4	NC_002163	1	1	6.28	>100	9.64	2	219312	'+'	Cj0236c	putative integral membrane protein	NA	696	0	0	0	1	1	0	0	1		CGAAATCTAACATATTAGACTAAATAAAAAGTTAATTTATATAATATCTTA
299699	'+'	4	4	NC_008787	1	1	3.99	>100	8.1	2	224981	'+'	CJJ81176_0262	carbonic anhydrase	66	636	0	1	0	0	1	0	0	1		CGAAATCTAACATATTAGACTAAATAAAAAGTTAATTTATATAATATCTTA
299699	'+'	4	4	NC_008787	1	1	3.99	>100	8.1	2	224981	'+'	CJJ81176_0261	hypothetical protein	NA	696	0	0	0	1	1	0	0	1		CGAAATCTAACATATTAGACTAAATAAAAAGTTAATTTATATAATATCTTA
299699	'+'	4	4	NC_009839	1	1	1.91	>100	7.29	2	222180	'+'	C8J_0215	carbonic anhydrase	66	636	0	1	0	0	1	0	0	1		CGAAATCTAACATATTAGACTAAATAAAAAGTTAATTTATATAATATCTTA
299699	'+'	4	4	NC_009839	1	1	1.91	>100	7.29	2	222180	'+'	C8J_0214	hypothetical protein	NA	696	0	0	0	1	1	0	0	1		CGAAATCTAACATATTAGACTAAATAAAAAGTTAATTTATATAATATCTTA
299742	'+'	4	4	NC_003912	1	1	383.19	15.8	7.39	1	254616	'+'	CJE0288	carbonic anhydrase	23	636	1	0	0	0	1	0	0	0		TATCTTTATGATTAAATGAAATCTTTGCTGAAATTTTGTTATAATTTCAAG
299742	'+'	4	4	NC_002163	1	1	212.89	33	6.95	1	219355	'+'	Cj0237	carbonic anyhydrase	23	636	1	0	0	0	1	0	0	0		ATATCTTATGCTTAAATGAAATCTTTGCTGAAATTTTGTTATAATTTCAAG
299742	'+'	4	4	NC_008787	1	1	79.21	36.75	6.73	1	225024	'+'	CJJ81176_0262	carbonic anhydrase	23	636	1	0	0	0	1	0	0	0		ATATCTTATGCTTAAATGAAATCTTTGCTGAAATTTTGTTATAATTTCAAG
299742	'+'	4	4	NC_009839	1	1	195.73	83	14.41	1	222223	'+'	C8J_0215	carbonic anhydrase	23	636	1	0	0	0	1	0	0	0		ATATCTTATGCTTAAATGAAATCTTTGCTGAAATTTTGTTATAATTTCAAG
300037	'-'	4	1	NC_003912	1	1	7.21	>100	>100	1	254911	'-'	CJE0288	carbonic anhydrase	NA	636	0	0	0	1	1	0	0	1		GCATTGCAACCTCCACAATTACTATGGCCACAAACGACGATATTTTTAATA
300037	'-'	4	1	NC_002163	0	0	NA	NA	NA	1	219650	'-'	Cj0237	carbonic anyhydrase	NA	636	0	0	0	1	1	0	0	1		GCATTGCAACCTCCACAATTACTATGGCCACAAACGACGATATTTTTAATA
300037	'-'	4	1	NC_008787	0	0	NA	NA	NA	1	225319	'-'	CJJ81176_0262	carbonic anhydrase	NA	636	0	0	0	1	1	0	0	1		GCATTGCAACCTCCACAATTACTATGGCCACAAACGACGATATTTTTAATA
300037	'-'	4	1	NC_009839	0	0	NA	NA	NA	1	222518	'-'	C8J_0215	carbonic anhydrase	NA	636	0	0	0	1	1	0	0	1		GCATTGCAACCTCCACAATTACTATGGCCACAAACGACGATATTTTTAATA
301219	'+'	4	4	NC_003912	1	1	22.49	14.25	2.72	1	256093	'+'	CJE0289	mechanosensitive ion channel family protein	NA	1884	0	0	1	0	1	0	0	0		TTTTTATATCTTTAAGACGTTTTTTTGCAAATATAGTATATTTTTTCCTTG
301219	'+'	4	4	NC_002163	1	1	21.81	>100	3.62	1	220832	'+'	Cj0238	putative mechanosensitive ion channel family protein	NA	1884	0	0	1	0	1	0	0	0		TTTTTATATCTTTAAGACGTTTTTTTGCAAATATAGTATATTTTTTCCTTG
301219	'+'	4	4	NC_008787	1	1	25.41	27	7.32	1	226501	'+'	CJJ81176_0263	mechanosensitive ion channel family protein	NA	1884	0	0	1	0	1	0	0	0		TTTTTATATCTTTAAGACGTTTTTTTGCAAATATAGTATATTTTTTCCTTG
301219	'+'	4	4	NC_009839	1	1	31.03	66	9.44	1	223700	'+'	C8J_0216	mechanosensitive ion channel family protein	NA	1884	0	0	1	0	1	0	0	0		TTTTTATATCTTTAAGACGTTTTTTTGCAAATATAGTATATTTTTTCCTTG
301995	'-'	4	4	NC_003912	1	1	64.93	7.65	9	1	256869	'-'	CJE0289	mechanosensitive ion channel family protein	NA	1884	0	0	0	1	1	0	0	1		TAGCCTTCTAAATCATTAATAGATACAAGATTTTGACGATATTTTGTTGTA
301995	'-'	4	4	NC_002163	1	1	42.13	8.6	8.13	1	221608	'-'	Cj0238	putative mechanosensitive ion channel family protein	NA	1884	0	0	0	1	1	0	0	1		TAGCCTTCTAAATCATTAATAGATACAAGATTTTGACGATATTTTGTTGTA
301995	'-'	4	4	NC_008787	1	1	26.4	4.31	7.05	1	227277	'-'	CJJ81176_0263	mechanosensitive ion channel family protein	NA	1884	0	0	0	1	1	0	0	1		TAGCCTTCTAAATCATTAATAGATACAAGATTTTGACGATATTTTGTTGTA
301995	'-'	4	4	NC_009839	1	1	42.01	8.45	12.3	1	224476	'-'	C8J_0216	mechanosensitive ion channel family protein	NA	1884	0	0	0	1	1	0	0	1		TAGCCTTCTAAATCATTAATAGATACAAGATTTTGACGATATTTTGTTGTA
302641	'+'	4	3	NC_003912	1	1	1.98	>100	>100	1	257513	'+'	CJE0290	NifU family protein	NA	972	0	0	0	1	1	0	0	1		TTGAGTTTTTCTCTATCTATTTCAGCTCTAGTTTCAGCTAAAATATCTACA
302641	'+'	4	3	NC_002163	1	1	2.59	>100	5.8	1	222252	'+'	Cj0239c	NifU protein	NA	972	0	0	0	1	1	0	0	1		TTGAGTTTTTCTCTATCTATTTCAGCTCTAGTTTCAGCTAAAATATCTACA
302641	'+'	4	3	NC_008787	0	0	NA	NA	NA	1	227923	'+'	CJJ81176_0264	NifU family protein	NA	972	0	0	0	1	1	0	0	1		TTGAGTTTTTCTCTATCTATTTCAGCTCTAGTTTCAGCTAAAATATCTACA
302641	'+'	4	3	NC_009839	1	1	4.77	>100	6.08	1	225121	'+'	C8J_0217	NifU family protein	NA	972	0	0	0	1	1	0	0	1		TTGAGTTTTTCTCTATCTATTTCAGCTCTAGTTTCAGCTAAAATATCTACA
303057	'-'	4	4	NC_003912	1	1	101.84	12.29	3.76	1	257929	'-'	CJE0290	NifU family protein	NA	972	0	0	1	0	1	0	0	0		CGGTAAGACTTTTTTGGCTTGTAGATGAAAAAACTGATAAAATTATCGATG
303057	'-'	4	4	NC_002163	1	1	155.23	13.58	6.73	1	222668	'-'	Cj0239c	NifU protein	NA	972	0	0	1	0	1	0	0	0		CAGTAAGACTTTTTTGGCTTGTAGATGAAAAAACTGATAAAATTATCGATG
303057	'-'	4	4	NC_008787	1	1	29.28	10.86	4.53	1	228339	'-'	CJJ81176_0264	NifU family protein	NA	972	0	0	1	0	1	0	0	0		CAGTAAGACTTTTTTGGCTTGTAGATGAAAAAACTGATAAAATTATCGATG
303057	'-'	4	4	NC_009839	1	1	115.53	12.92	9.55	1	225537	'-'	C8J_0217	NifU family protein	NA	972	0	0	1	0	1	0	0	0		CGGTAAGACTTTTTTGGCTTGTAGATGAAAAAACTGATAAAATTATCGATG
304559	'-'	4	3	NC_003912	1	1	9.34	4.67	3	1	259431	'-'	CJE0291	cysteine desulfurase	92	1182	1	0	0	0	1	0	0	0		ATTTCACTTTAAAATTTTACTTTAGCATTTTATTTTTGTTATAATTTTTAA
304559	'-'	4	3	NC_002163	0	0	NA	NA	NA	1	224170	'-'	Cj0240c	cysteine desulfurase	92	1182	1	0	0	0	1	0	0	0		ATTTCACTTTAAAATTTTACTTTAGCATTTTATTTTTGTTATAATTTTTAA
304559	'-'	4	3	NC_008787	1	1	34.87	15	2.33	1	229841	'-'	CJJ81176_0265	cysteine desulfurase%2C putative	92	1182	1	0	0	0	1	0	0	0		ATTTCACTTTAAAATTTTACTTTAGCATTTTATTTTTGTTATAATTTTTAA
304559	'-'	4	3	NC_009839	1	1	12.41	12.5	3.97	1	227039	'-'	C8J_0218	putative aminotransferase %28nifS-like protein%29	92	1182	1	0	0	0	1	0	0	0		ATTTCACTTTAAAATTTTACTTTAGCATTTTATTTTTGTTATAATTTTTAA
304832	'+'	4	1	NC_003912	1	1	8.06	>100	27.47	1	259704	'+'	CJE0292	pseudo	NA	401	0	0	0	1	1	0	0	1		TTTCTTCAATTTCTAAGATAATTTTTCTGTGAATTCTTGTATGATGGTTGA
304832	'+'	4	1	NC_002163	0	0	NA	NA	NA	1	224443	'+'	Cj0241c	putative iron-binding protein	NA	402	0	0	0	1	1	0	0	1		TTTCTTCAATTTCTAAGATAATTTTTCTGTGAATTCTTGTATGATGGTTGA
304832	'+'	4	1	NC_008787	0	0	NA	NA	NA	1	230114	'+'	CJJ81176_0266	hypothetical protein	NA	402	0	0	0	1	1	0	0	1		TTTCTTCAATTTCTAAGATAATTTTTCTATGAATTCTTGTATGATGGTTGA
304832	'+'	4	1	NC_009839	0	0	NA	NA	NA	1	227312	'+'	C8J_0219	putative iron-binding protein	NA	402	0	0	0	1	1	0	0	1		TTTCTTCAATTTCTAAGATAATTTTTCTATGAATTCTTGTATGATGGTTGA
304834	'+'	4	3	NC_003912	0	0	NA	NA	NA	1	259706	'+'	CJE0292	pseudo	NA	401	0	0	0	1	1	0	0	1		TCTTCAATTTCTAAGATAATTTTTCTGTGAATTCTTGTATGATGGTTGATA
304834	'+'	4	3	NC_002163	1	1	6.19	2.82	6.42	1	224445	'+'	Cj0241c	putative iron-binding protein	NA	402	0	0	0	1	1	0	0	1		TCTTCAATTTCTAAGATAATTTTTCTGTGAATTCTTGTATGATGGTTGATA
304834	'+'	4	3	NC_008787	1	1	11.46	3.25	5.27	1	230116	'+'	CJJ81176_0266	hypothetical protein	NA	402	0	0	0	1	1	0	0	1		TCTTCAATTTCTAAGATAATTTTTCTATGAATTCTTGTATGATGGTTGATA
304834	'+'	4	3	NC_009839	1	1	8.59	3.25	9.72	1	227314	'+'	C8J_0219	putative iron-binding protein	NA	402	0	0	0	1	1	0	0	1		TCTTCAATTTCTAAGATAATTTTTCTATGAATTCTTGTATGATGGTTGATA
305090	'-'	4	2	NC_003912	0	0	NA	NA	NA	1	259961	'-'	CJE0292	pseudo	44	401	1	0	0	0	1	0	0	0		ATAATAATTTTTATATAATTAATTAATAAAATTTTAAGTATTATAGCATTA
305090	'-'	4	2	NC_002163	0	0	NA	NA	NA	1	224701	'-'	Cj0241c	putative iron-binding protein	44	402	1	0	0	0	1	0	0	0		ATAATAATTTTTATATAATTAATTAATAAAATTTTAAGTATTATAGCATTA
305090	'-'	4	2	NC_008787	1	1	5.09	3	2.81	1	230372	'-'	CJJ81176_0266	hypothetical protein	44	402	1	0	0	0	1	0	0	0		ATAATAATTTTTATATAATTAATTAATAAAATTTTAAGTATTATAGCATTA
305090	'-'	4	2	NC_009839	1	1	7.64	2.86	4.76	1	227570	'-'	C8J_0219	putative iron-binding protein	44	402	1	0	0	0	1	0	0	0		ATAATAATTTTTATATAATTAATTAATAAAATTTTAAGTATTATAGCATTA
305150	'+'	4	2	NC_003912	0	0	NA	NA	NA	1	260018	'+'	CJE0293	hypothetical protein	NA	1167	0	0	0	1	1	0	0	1		ATAATACTTAAAATTTTATTAATTAATTATATAAAAATTATTATTAAAGTA
[truncated: 12,131 more rows]
