# Supplementary material for: High-Resolution Transcriptome Maps Reveal Strain-Specific Regulatory Features of Multiple Campylobacter jejuni Isolates
Source: PLoS Genet. 2013 May 16;9(5):e1003495. doi: 10.1371/journal.pgen.1003495 (PMC3656092; doi:10.1371/journal.pgen.1003495)
Supplement: Table S7 — TSS with a predicted FliA or RpoN motif. This table lists all TSS with a predicted FliA or RpoN motif as separate Excel sheets. The columns “MEME” and “Regular expression” indicate by which method the motif was detected. (XLSX) [file pgen.1003495.s007.xlsx]

## Sheet: FliA motifs
Table S7. TSS with a predicted FliA or RpoN motif - FliA.
This table lists all TSS with a predicted FliA motif. The columns "MEME" and "Regular expression" indicate by which method the motif was detected.
Strain	Locus	Position in strain	Strand	TSS type	MEME	Regular expression	Description	Sequence
81-176	CJJ81176_0004	1596607	-	internal	Yes	No	metallo-beta-lactamase family protein	AAGTTTTTGTAGATAATCAAATCAACAAACAAATCGCCGATGATG
81-176	CJJ81176_0049	27632	-	internal	Yes	No	RNA pseudouridine synthase family protein	TTATAGTTGATAAAGCTATAAATTTAACTAAAAACTACGATGATG
81-176	CJJ81176_0083	77142	-	primary	No	Yes	hypothetical protein	ATTCATTTGTAAAATTATTATTTTATTTTCAAAAAATACGATATAAAAATA
81-176	CJJ81176_0179	157328	+	antisense	No	Yes	cation ABC transporter%2C periplasmic cation-binding protein	AAAATATTTCCTTCGATATAAATTTTTTAAATTATAACGATATTAAGCTTA
81-176	CJJ81176_0180	157328	+	secondary	No	Yes	methyl-accepting chemotaxis protein	AAAATATTTCCTTCGATATAAATTTTTTAAATTATAACGATATTAAGCTTA
81-176	CJJ81176_0228	198999	-	internal	Yes	No	dihydrodipicolinate reductase	ATTTTACATTTGATGCAAAGTGCTAGTGAAGTGATGCCGATTTTT
81-176	CJJ81176_0268	231630	+	antisense	Yes	No	hypothetical protein	AAGGATTAGATAAGGTTAAATTTTGATATGGATTTGCCGAATTTA
81-176	CJJ81176_0291	247875	-	internal	Yes	No	biotin sulfoxide reductase	ATTCCAAAGATGCAAAAAAACTTGGTATAAAAAATGGCGATGTAG
81-176	CJJ81176_0295	252444	+	antisense	No	Yes	SPFH domain-containing protein	TAGCAAAGGGGTGTTTAGGCTGTTTGCGATTTCTTTGTTAGAATAAGCTTG
81-176	CJJ81176_0316	274334	-	primary	No	Yes	glycerol-3-phosphate transporter%2C authentic frameshift	TTTCGTATTATTTTTAATTATTTTTTTATTTTATATCGATTAACATTATTT
81-176	CJJ81176_0329	283484	+	internal	Yes	Yes	adenosylmethionine--8-amino-7-oxononanoate transaminase	AAAAGAAGTTATAATGCAAAATGAAATTTTAAAAAAACTCGATTTAGAGCA
81-176	CJJ81176_0346	299919	+	internal	Yes	No	ubiquinone%2Fmenaquinone biosynthesis methyltransferase	GCATGCTAAATGTTGCAAAAGAAAAATTTCCAAATGTCGAATTTA
81-176	CJJ81176_0347	300874	+	internal	Yes	No	exodeoxyribonuclease VII large subunit	ATGCTCCTTTTTCTCTTATACAAGCTTTAAAAAAAGCCGATGATA
81-176	CJJ81176_0397	345801	+	internal	No	Yes	2-hydroxyacid dehydrogenase	TTGTACATTTGGAATTAAAAGATTTATTAAAAACTTGCGATATTATAAGTA
81-176	CJJ81176_0414	361740	-	primary	No	Yes	hypothetical protein	GAATTTAATGTCCTTATAAATTTTTTAAGCCAAAAGTCGATATAAATTAAA
81-176	CJJ81176_0419	366797	-	primary	No	Yes	putative lipoprotein	ATCTTTAGGGGATAAATCGATATTTTTAAAAAATTATGATAAATTATTAGA
81-176	CJJ81176_0420	366797	-	internal	No	Yes	hypothetical protein	ATCTTTAGGGGATAAATCGATATTTTTAAAAAATTATGATAAATTATTAGA
81-176	CJJ81176_0440	386757	+	primary	No	Yes	hypothetical protein	TGAAAACTCTCAAGATTATAAATTTTTAATTTTCTTCCGATATAGTATATA
81-176	CJJ81176_0466	410949	+	antisense	No	Yes	TenA%2FThi-4 family protein	CTTGTAAGGATGATCTTTTAAATTTTCATTTTTTAAACGATTTATAATTTC
81-176	CJJ81176_0481	423800	-	primary	No	Yes	hypothetical protein	CACTTAGAGCTGCATTTAAAGTTTTAGAACAAAATGACGATATAGTTATCA
81-176	CJJ81176_0482	423800	-	internal	No	Yes	hypothetical protein	CACTTAGAGCTGCATTTAAAGTTTTAGAACAAAATGACGATATAGTTATCA
81-176	CJJ81176_0537	473639	+	antisense	No	Yes	ATP-dependent chaperone protein ClpB	AACGGCGTTGCAAGGCTGCATCTTTTTCAAAATATTTACGATATTCTTTTA
81-176	CJJ81176_0550	485343	+	antisense	No	Yes	penicillin-binding protein	CTTTTTTCGCCAAATTTAAATATTTTAAGTCCTGATACGATTTCTATATTG
81-176	CJJ81176_0564	499555	+	primary	No	Yes	hypothetical protein	TAATTATTTTAATTTAGCTACTTTTAACGATTAAAATTTTATAATCAAAAA
81-176	CJJ81176_0572	507505	+	primary	No	Yes	flagellar protein FlaG	TTTTCTTTATAGGTGTTCATAAATTTATAAATTTGTCGATATAAGCTTTTA
81-176	CJJ81176_0600	530840	-	antisense	No	Yes	bifunctional 3%2C4-dihydroxy-2-butanone 4-phosphate synthase%2FGTP cyclohydrolase II protein	TTTTCTTCAAGCTTAATAAGGCTTTCATGTTTTAGGCGATATTCTATAAGA
81-176	CJJ81176_0697	622236	-	antisense	Yes	No	anaerobic C4-dicarboxylate transporter	AGTGCTATCATACCTGATTTAAAAATTTCATTAGAGCCGATTTTC
81-176	CJJ81176_0697	622587	-	antisense	Yes	No	anaerobic C4-dicarboxylate transporter	CCTGGTAAAATAAAACTATGATTGATAACAAATTTACCGATGTGA
81-176	CJJ81176_0730	659685	+	internal	Yes	No	3-deoxy-D-manno-octulosonic-acid transferase	TTTTTTAAAATCCAAATACAAAACTAGTTTAAAATCCCGATTTTT
81-176	CJJ81176_0736	664084	+	internal	Yes	No	tRNA %28guanine-N%281%29-%29-methyltransferase	ATCCAAGAGATTTTTCTAAAAATTCTTATCATAAAGTCGATGATT
81-176	CJJ81176_0755	682782	+	internal	Yes	No	ABC transporter%2C ATP-binding protein	TAAGCCCTAAAGAGCTTGATAGCTTGGGTTTAAAACACGATTTTA
81-176	CJJ81176_0761	688542	+	internal	Yes	No	hypothetical protein	ATAGTAATAAGAAGGCTAAAATTTATAATCTTAATGTCGATGGTT
81-176	CJJ81176_0791	720953	+	antisense	No	Yes	NLPA family lipoprotein	TTTGCATCTAAATCTTTTTCATTTAAAGCGATATTAGGTATATTATAGTCA
81-176	CJJ81176_0816	746454	-	internal	Yes	Yes	Mur ligase family protein	TCTTATTCATTCAAGTCTTGAAGGTTTAGAATTTAAAGTCGATATAGAAAA
81-176	CJJ81176_0867	798711	-	internal	Yes	No	hypothetical protein	ATTTATCAAAAATTATTCATTTTAAAGTTCTAAAAGACGATTTAA
81-176	CJJ81176_0875	805689	-	primary	No	Yes	hypothetical protein	ATTATTTTAAATTATAGTATATTTTTTTAAAATAATGTCGATTTAGTGTAA
81-176	CJJ81176_0876	805689	-	antisense	Yes	Yes	integral membrane protein	ATTATTTTAAATTATAGTATATTTTTTTAAAATAATGTCGATTTAGTGTAA
81-176	CJJ81176_0911	842070	+	internal	Yes	No	amino acid ABC transporter%2C ATP-binding protein	AAGTTTTAAAAAATATTAACACTACAATCTCAAAAGGCGATGTAA
81-176	CJJ81176_0996	918305	+	primary	No	Yes	hypothetical protein	TATACGCATTAAAATATAAATTCTTTTTATTTTTTGCCGATATTGAAATTT
81-176	CJJ81176_1025	944670	+	antisense	Yes	No	mechanosensitive ion channel family protein	ATAGTTATTAGGAATAAATATAATACGCCCACTACGACGATTTTT
81-176	CJJ81176_1046	964676	-	internal	Yes	No	DNA gyrase subunit A	GTGGGGTGACGGCTATTAAGTTTAAAGAGAAAAATGACGAATTAG
81-176	CJJ81176_1053	976068	-	primary	No	Yes	adenylosuccinate lyase	ATTTTGTAAAAAAGTGTCAATCTTTATCTTATAAAGCCGATTATACACCCA
81-176	CJJ81176_1054	976068	-	internal	No	Yes	arginyl-tRNA-protein transferase	ATTTTGTAAAAAAGTGTCAATCTTTATCTTATAAAGCCGATTATACACCCA
81-176	CJJ81176_1072	990237	-	internal	Yes	No	recombination and DNA strand exchange inhibitor protein	CTAAGCTTGAAAATGTTGAGAAAAAAGAGCAAAAAGTCGATGAAA
81-176	CJJ81176_1117	1036918	-	antisense	Yes	No	oligoendopeptidase F	AAATTAATTTGTCTATAAAAAGTTGCAAAAATATCTTCGATTTTA
81-176	CJJ81176_1119	1038647	+	internal	No	Yes	ATP-dependent DNA helicase UvrD	GAAAATATTTTAAATTTTCAAAACGATTTTAAAAATGTTAAACTTGTAAAA
81-176	CJJ81176_1144	1062656	-	internal	Yes	Yes	general glycosylation pathway protein	TAAATCCAAAAAAATGTGAAATTTTATACAATGCCATCGATTTAGAAAACA
81-176	CJJ81176_1245	1161252	+	internal	No	Yes	sodium%2Fhydrogen exchanger family protein	AACCGCAGTGGTGCTTAAAATTTTAAATGATAATGGCGATATCAATGAGCA
81-176	CJJ81176_1336	1249396	+	primary	Yes	No	PseD	AAATCATAAAAGAAACTTTAAAAAAATACAAAAATGACGATATTT
81-176	CJJ81176_1339	1256974	-	primary	No	Yes	flagellin	TTTTTAGTTTAAGGTATAAATTTTTAAAAAAAAGTAACGATATAGCATTTA
81-176	CJJ81176_1351	1269043	+	internal	No	Yes	enterochelin ABC transporter%2C permease protein	ATAGCACTTTGTGGAGCTTTGTTTTTACTTGTTTGCGATATCATTTCAAGA
81-176	CJJ81176_1352	1269043	+	secondary	No	Yes	enterochelin ABC transporter%2C permease protein	ATAGCACTTTGTGGAGCTTTGTTTTTACTTGTTTGCGATATCATTTCAAGA
81-176	CJJ81176_1370	1290494	-	antisense	Yes	No	hypothetical protein	TTTTTCTATCACTTCTTCATAACTCATTTTAAAACGACGATGTAA
81-176	CJJ81176_1442	1366331	+	antisense	Yes	Yes	hypothetical protein	CCATATTATAAAAATTATACTAAAATATTTTTAAAAATAGCCGATTTTTGA
81-176	CJJ81176_1442	1366335	+	antisense	Yes	Yes	hypothetical protein	ATTATAAAAATTATACTAAAATATTTTTAAAAATAGCCGATTTTTGATTTA
81-176	CJJ81176_1443	1366331	+	secondary	No	Yes	hypothetical protein	CCATATTATAAAAATTATACTAAAATATTTTTAAAAATAGCCGATTTTTGA
81-176	CJJ81176_1443	1366335	+	primary	No	Yes	hypothetical protein	ATTATAAAAATTATACTAAAATATTTTTAAAAATAGCCGATTTTTGATTTA
81-176	CJJ81176_1535	1457962	-	internal	Yes	No	RloH	AAAAAAGGTAGAGTATTTCAAGAAATTAACACAAAACCGATTTAT
81-176	CJJ81176_1539	1462504	-	internal	Yes	No	type I restriction-modification system%2C M subunit	GCTCATTTTTAAACGACGCTCATAAAGACTTAAAAGCCGATTTTA
81-176	CJJ81176_1623	1535148	-	secondary	No	Yes	putative periplasmic protein	TCCTTTCTGAGATTATAAAGTTTTTTAAGATTTTGTCGATTATAAAAGGTA
81-176	CJJ81176_1624	1535148	-	antisense	No	Yes	hypothetical protein	TCCTTTCTGAGATTATAAAGTTTTTTAAGATTTTGTCGATTATAAAAGGTA
81-176	CJJ81176_1625	1536225	+	antisense	No	Yes	chorismate synthase	TTTATTAGTTAAAGTATAAAGTATTTAGTAAAACAAGCGATATAGTATTTG
81-176	CJJ81176_1626	1537753	-	internal	Yes	No	ribonuclease III	AGTCTTTTGCAAAAATTGCAAATAGTTTAAATTTGGGCGATTTTA
81-176	CJJ81176_1647	1556543	-	primary	Yes	Yes	hypothetical protein	GTTTTAGTAAAAAATATTAAGTTTTGAAAATATCATCCGATTTAAATAAAG
81-176	CJJ81176_1648	1556793	+	primary	No	Yes	hypothetical protein	TTTTACTTCAATAAATTTAAGTTTTATCTTATTTATACGATTTATAATATA
81-176	CjNC4	1536225	+	primary	No	Yes	CjNC4	TTTATTAGTTAAAGTATAAAGTATTTAGTAAAACAAGCGATATAGTATTTG
81116	C8J_0137	152376	+	antisense	No	Yes	cation ABC transporter%2C periplasmic cation-binding protein	AATATTTCCTTCGATATAAATTTTTTCCAAATTATAACGATATTAAGCTTA
81116	C8J_0138	152376	+	secondary	No	Yes	methyl-accepting chemotaxis signal transduction protein	AATATTTCCTTCGATATAAATTTTTTCCAAATTATAACGATATTAAGCTTA
81116	C8J_0186	196020	-	internal	Yes	No	dihydrodipicolinate reductase	ATTTTACATTTGATGCAAAGTGCTAGTGAAGTGATGCCGATTTTT
81116	C8J_0197	208056	-	antisense	No	Yes	D12 class N6 adenine-specific DNA methyltransferase	TTCTTCAGGTTTTTTATAATTTGCGATTAAATTTAGCATAAAATAATTAGA
81116	C8J_0241	245067	-	internal	Yes	No	hypothetical protein	ATTCCAAAGATGCAAAAAAACTTGGTATAAAAAATGGCGATGTAG
81116	C8J_0269	278980	-	primary	No	Yes	hypothetical protein	TTTCGTATTATTTTTAATTATTTTTTTATTTTATATCGATTAATATTATTT
81116	C8J_0301	305952	+	internal	Yes	No	ubiquinone%2Fmenaquinone biosynthesis methyltransferase	GCATGCTAAATGTTGCAAAAGAAAAATTTCCGAATGTCGAATTTA
81116	C8J_0302	306907	+	internal	Yes	No	exodeoxyribonuclease VII large subunit	ATGCTCCTTTTTCTCTTATACAAGCTTTAAAAAAAGCCGATGATA
81116	C8J_0366	367776	-	primary	No	Yes	hypothetical protein	GAATTTAATGTCCTTATAAATTTTTTAAGTCAAAAGTCGATATAAATTAAA
81116	C8J_0371	372833	-	primary	No	Yes	putative lipoprotein	ATCTTTAGGGGATAAATCGATATTTTTAAAAAATTATGATAAATTATTAGA
81116	C8J_0372	372833	-	internal	No	Yes	hypothetical protein	ATCTTTAGGGGATAAATCGATATTTTTAAAAAATTATGATAAATTATTAGA
81116	C8J_0372	372901	+	antisense	No	Yes	hypothetical protein	TTTTTTAAAAATATCGATTTATCCCCTAAAGATAATGCAATAATATTTTTA
81116	C8J_0391	392557	+	primary	No	Yes	hypothetical protein	TGAAAACTCTCAAGATTATAAATTTTTAATTTTCTTCCGATATAGTATATA
81116	C8J_0429	431442	-	primary	No	Yes	hypothetical protein	CACTTAGAGCTGCATTTAAAGTTTTAGAACAAAATGACGATATAGTTATCA
81116	C8J_0430	431442	-	internal	No	Yes	hypothetical protein	CACTTAGAGCTGCATTTAAAGTTTTAGAACAAAATGACGATATAGTTATCA
81116	C8J_0473	481491	+	antisense	No	Yes	ATP-dependent chaperone protein ClpB	AACGGCGTTGCAAGGCTGCATCTTTTTCAAAATATTTACGATATTCTTTTA
81116	C8J_0500	507407	+	primary	No	Yes	hypothetical protein	TAATTATTTTAATTTAGCTACTTTTAACGATTAAAATTTTATAATCAAAAA
81116	C8J_0508	515357	+	primary	No	Yes	flagellar protein FlaG	TTTTCTTTATAGGTGTTCATAAATTTATAAATTTGTCGATATAAGCTTTTA
81116	C8J_0626	629247	-	antisense	Yes	No	anaerobic C4-dicarboxylate transporter	CCTGGTAAAATAAAACTATGATTGATAACAAATTTACCGATGTGA
81116	C8J_0646	648285	+	internal	No	Yes	hypothetical protein	GAAGAATTTGAAAGAATGGTCGATTTACATATAAATGATAAAATATCTATA
81116	C8J_0647	648285	+	primary	No	Yes	hypothetical protein	GAAGAATTTGAAAGAATGGTCGATTTACATATAAATGATAAAATATCTATA
81116	C8J_0674	673458	+	internal	Yes	No	3-deoxy-D-manno-octulosonic-acid transferase	TTTTTTAAAATCCAAATACAAAACTAGTTTAAAATCCCGATTTTT
81116	C8J_0680	677857	+	internal	Yes	No	tRNA %28guanine-N%281%29-%29-methyltransferase	ATCCAAGAGATTTTTCTAAAAATTCCTATCATAAAGTCGATGATT
81116	C8J_0699	696543	+	internal	Yes	No	ABC transport system ATP-binding protein	TAAGTCCTAAAGAGCTTGATAACTTGGGTTTAAAACACGATTTTA
81116	C8J_0704	700058	-	antisense	No	Yes	hypothetical protein	TTTTCAAAATTTACTTCATTATTGTTTGATTCATCGGCGATATAGTCTATA
81116	C8J_0705	702257	+	internal	Yes	No	hypothetical protein	ATGGTAACAATAAGGCTAAAATTTATAATCTTAATGTCGATGGTT
81116	C8J_0710	717110	+	internal	Yes	No	molecular chaperone DnaK	AGCCAAATACAGCTAATGATAAAAAGAAAAAAGATGACGATGTAA
81116	C8J_0721	726993	+	antisense	No	Yes	lipoprotein%2C NLPA family	TTTGCATCTAAATCTTTTTCATTTAAAGCGATATTAGGTATATTATAGTCA
81116	C8J_0729	737429	+	internal	Yes	No	major antigenic peptide PEB2	AAAAAGGTTTAGAAAATAAAAAAGCTTTAGAATTTGTCGATTTTA
81116	C8J_0743	748795	+	internal	Yes	No	hypothetical protein	AAGGTTTTGAAAAATTAAACATTTTAAATTTTGAAGACGATGTAT
81116	C8J_0746	752531	-	internal	Yes	Yes	Mur ligase family protein	TCTTATTCATTCAAGTCTTGAAGGTTTAGAATTTAAAATCGATATAGAAAA
81116	C8J_0783	790487	+	internal	Yes	Yes	methylated-DNA--protein-cysteine S-methyltransferase	TATCTTTACATAGTGATGGAAAATTTTTAACTAGAGTCGATTTTTGTGATA
81116	C8J_0798	804789	-	internal	Yes	No	hypothetical protein	ATTTATCAAAAATTATTCATTTTAAAGTTCTAAAAGACGATTTAA
81116	C8J_0806	811767	-	primary	No	Yes	hypothetical protein	ATTATTTTAAATTATAGTATATTTTTTTTAAATAATGTCGATTTAGTGTAA
81116	C8J_0807	811767	-	antisense	Yes	Yes	integral membrane protein	ATTATTTTAAATTATAGTATATTTTTTTTAAATAATGTCGATTTAGTGTAA
81116	C8J_0839	848140	+	internal	Yes	No	amino acid ABC transporter ATP-binding protein	AAGTTTTAAAAAATATTAACACTACAATCTCAAAAGGCGATGTAA
81116	C8J_0937	945227	-	antisense	No	Yes	LysR family transcriptional regulator	AATTATAATTTTTTCTTTTTAAGGTATAAAATTTACGCTTTAGGTCGATAT
81116	C8J_0938	945342	+	primary	Yes	No	RNA polymerase sigma factor RpoD	AAATTTGAAAAAATATTCAAATCATAAGCATAATAACCGATTTAT
81116	C8J_0944	952209	+	antisense	Yes	No	mechanosensitive ion channel family protein	ATAGTTATTAGGAATAAATATAATACGCCCACTACGACGATTTTT
81116	C8J_0964	972213	-	internal	Yes	No	DNA gyrase subunit A	GTGGGGTGACGGCTATTAAGTTTAAAGAGAAAAATGACGAATTAG
81116	C8J_0971	983606	-	primary	No	Yes	adenylosuccinate lyase	ATTTTGTAAAAAAGTGTCAATCTTTATCTTATAAAGCCGATTATACACCCA
81116	C8J_0972	983606	-	internal	No	Yes	arginyl-tRNA-protein transferase	ATTTTGTAAAAAAGTGTCAATCTTTATCTTATAAAGCCGATTATACACCCA
81116	C8J_1040	1051307	-	antisense	Yes	No	M3 family peptidase	AAATTAATTTGTCTATAAAAAGTTGCAAAAATATCTTCGATTTTA
81116	C8J_1042	1053036	+	internal	No	Yes	ATP-dependent DNA helicase%2C UvrD%2FREP family	GAAAATATTTTAAATTTTCAAAACGATTTTAAAAATGTTAAACTTGTAAAA
81116	C8J_1174	1180429	+	internal	No	Yes	sodium%2Fhydrogen exchanger family protein	AACCGCAGTGGTGCTTAAAATTTTAAATGATAATGGCGATATAAATGAGCA
81116	C8J_1237	1247282	+	internal	Yes	No	DegT family aminotransferase	GTGCTTTGTATAAAAGTGAAAAAGTAGGAAAAAAAGCCGATCTTT
81116	C8J_1238	1249083	+	internal	Yes	No	hypothetical protein	CTATAAATAAAGGAGTTAAACAAAAACCTATAAGTGCCGATTTTC
81116	C8J_1253	1261818	+	primary	Yes	No	hypothetical protein	AAATCATAAAAGAAACTTTAAAAAAATACAAAAATGACGATATTT
81116	C8J_1256	1269396	-	primary	No	Yes	flagellin	TTTTTAGTTTAAGGTATAAATTTTTAAAAAAAAGTAACGATATAGCATTTA
81116	C8J_1268	1281457	+	internal	No	Yes	enterochelin transport system permease protein	ATAGCACTTTGTGGAGCTTTGTTTTTACTTGTTTGCGATATCATTTCAAGA
81116	C8J_1269	1281457	+	secondary	No	Yes	enterochelin ABC transporter%2C permease protein	ATAGCACTTTGTGGAGCTTTGTTTTTACTTGTTTGCGATATCATTTCAAGA
81116	C8J_1355	1373838	+	antisense	Yes	Yes	hypothetical protein	CCATATTGTAAAAATTATACTAAAATATTTTTAAAAATAACCGATTTTTAA
81116	C8J_1355	1373842	+	antisense	Yes	Yes	hypothetical protein	ATTGTAAAAATTATACTAAAATATTTTTAAAAATAACCGATTTTTAATTTA
81116	C8J_1356	1373838	+	secondary	No	Yes	hypothetical protein	CCATATTGTAAAAATTATACTAAAATATTTTTAAAAATAACCGATTTTTAA
81116	C8J_1356	1373842	+	primary	No	Yes	hypothetical protein	ATTGTAAAAATTATACTAAAATATTTTTAAAAATAACCGATTTTTAATTTA
81116	C8J_1534	1546677	-	secondary	No	Yes	putative periplasmic protein	TCCTTTCTGAGATTATAAAGTTTTTTAAGATTTTGTCGATTATAAAAGGTA
81116	C8J_1535	1546677	-	antisense	No	Yes	hypothetical protein	TCCTTTCTGAGATTATAAAGTTTTTTAAGATTTTGTCGATTATAAAAGGTA
81116	C8J_1536	1547754	+	antisense	No	Yes	chorismate synthase	TTTATTAGTTAAAGTATAAAGTATTTAGCAAAACAAGCGATATAGTATTTG
81116	C8J_1537	1549282	-	internal	Yes	No	ribonuclease III	AGTCTTTTGCAAAAATTGCAAATAGTTTAAATTTGGGCGATTTTA
81116	C8J_1543	1554909	+	internal	Yes	No	UDP-N-acetylmuramoylalanyl-D-glutamate--2%2C6-diaminopimelate ligase	AAGCTATAAAAAAAGCTTTAGAACTAAAAGAAAATGACGATTTAG
81116	C8J_1558	1568072	-	primary	Yes	Yes	hypothetical protein	AGTTTAGTAAAAAATATTAAGTTTTAAAAATATCATCCGATTTAAATAAAG
81116	C8J_1559	1568321	+	primary	No	Yes	hypothetical protein	TTTTACTTCAATAAATTTAAATTTTATCTTATTTATACGATTTATAATATA
81116	C8J_1614	1610161	-	internal	Yes	No	metallo-beta-lactamase family protein	AAGTTTTTGTGGATAATCAAATCAACAAACAAATTGCCGATGATG
81116	C8J_1629	1626223	-	internal	Yes	No	flagellar hook protein FlgE	ATAATGCCGATGGTACAACAGATAATATGAAAAATATCGATTTAA
81116	CjNC4	1547754	+	primary	No	Yes	CjNC4	TTTATTAGTTAAAGTATAAAGTATTTAGCAAAACAAGCGATATAGTATTTG
NCTC11168	Cj0022c	27767	-	internal	Yes	No	putative ribosomal pseudouridine synthase	TTATAGTTGATAAAGCTATAAATTTAACTAAAAACTACGATGATG
NCTC11168	Cj0045c	66492	-	primary	No	Yes	putative iron-binding protein	ATTCATTTGTCAAATTATTATTTTATTTTCAAAAAATACGATATAAAAATA
NCTC11168	Cj0122	124762	+	primary	Yes	No	hypothetical protein	ATATATGAGTAAAAATATTAAAAAAAATCATTTTTGCCGATTTGC
NCTC11168	Cj0143c	146556	+	antisense	No	Yes	putative periplasmic solute binding protein	AAATATTTCCTTTCGATATAAATTTTTTAAATTATAACGATATTAAGCTTA
NCTC11168	Cj0144	146556	+	secondary	No	Yes	putative methyl-accepting chemotaxis signal transduction protein	AAATATTTCCTTTCGATATAAATTTTTTAAATTATAACGATATTAAGCTTA
NCTC11168	Cj0197c	193327	-	internal	Yes	No	dihydrodipicolinate reductase	ATTTTACATTTGATGCAAAGTGCTAGTGAAGTGATGCCGATTTTT
NCTC11168	Cj0223	208840	+	internal	No	Yes	pseudo	GGTTATAGAAAAGCTTATGATAAATTTTATCTTGAGCCGATTTGGAATTTA
NCTC11168	Cj0264c	242190	-	internal	Yes	No	molybdopterin containing oxidoreductase	ATTCTAAAGATGCAAAAAAACTTGGTATAAAAAATGGCGATGTAG
NCTC11168	Cj0268c	246758	+	antisense	No	Yes	putative transmembrane protein	TAGCAAAGGGGTGTTTAGGCTGTTTGCGATTTCTTTGTTAGAATAAGCTTG
NCTC11168	Cj0292c	268924	-	primary	No	Yes	pseudo	TTTCGTATTATTTTTAATTATTTTTTTATTTTATATCGATTAACATTATTT
NCTC11168	Cj0324	295898	+	internal	Yes	No	ubiquinone%2Fmenaquinone biosynthesis methyltransferase	GCATGCTAAATGTTGCAAAAGAAAAATTTCCAAATGTCGAATTTA
NCTC11168	Cj0325	296853	+	internal	Yes	No	exodeoxyribonuclease VII large subunit	ATGCTCCTTTTTCTCTTATACAAGCTTTAAAAAAAGCCGATGATA
NCTC11168	Cj0373	341793	+	internal	No	Yes	2-hydroxyacid dehydrogenase	TTGTACATTTGGAATTAAAAGATTTATTAAAAACTTGCGATATTATAAGTA
NCTC11168	Cj0391c	358674	-	primary	No	Yes	hypothetical protein	GAATTTAATGTCCTTATAAATTTTTTAAGTCAAAAGTCGATATAAATTAAA
NCTC11168	Cj0416	383457	+	primary	No	Yes	hypothetical protein	TGAAAACTCTCAAGATTATAAATTTTTAATTTTCTTCCGATATAGTATATA
NCTC11168	Cj0440c	409254	+	antisense	No	Yes	putative transcriptional regulator	CTTGTAAGGATGATCTTTTAAATTTTCATTTTTTAAACGATTTATAATTTC
NCTC11168	Cj0456c	422128	-	primary	No	Yes	hypothetical protein	CACTTAGAGCTGCATTTAAAGTTTTAGAACAAAATGACGATATAGTTATCA
NCTC11168	Cj0457c	422128	-	internal	No	Yes	putative lipoprotein	CACTTAGAGCTGCATTTAAAGTTTTAGAACAAAATGACGATATAGTTATCA
NCTC11168	Cj0509c	476292	+	antisense	No	Yes	ATP-dependent Clp protease ATP-binding subunit	GGCGTTGCAAGGCTGCATCTTTTTCAAAATATTTACGATATTCTTTTAAAG
NCTC11168	Cj0525c	487985	+	antisense	No	Yes	putative penicillin-binding protein	CTTTTTTCGCCAAATTTAAATATTTTAAGTCCTGATACGATTTCTATATTG
NCTC11168	Cj0539	502198	+	primary	No	Yes	hypothetical protein	TAATTATTTTAATTTAGCTACTTTTAACGATTAAAATTTTATAATCAAAAA
NCTC11168	Cj0547	510149	+	primary	No	Yes	flagellar protein FlaG	TTTTCTTTATAAGTGTTCATAAATTTATAAATTTGTCGATATAAGCTTTTA
NCTC11168	Cj0572	533951	-	antisense	No	Yes	bifunctional 3%2C4-dihydroxy-2-butanone 4-phosphate synthase%2FGTP cyclohydrolase II protein	TTTTCTTCAAGCTTAATAAGGCTTTCATGTTTTAGGCGATATTCTATAAGA
NCTC11168	Cj0638c	599888	+	antisense	No	Yes	inorganic pyrophosphatase	ATTTCGATTACGGCATTGATTTTATTTGGAATATCTCCGATTTTGATTTTG
NCTC11168	Cj0639c	599888	+	antisense	Yes	Yes	adenylate kinase	ATTTCGATTACGGCATTGATTTTATTTGGAATATCTCCGATTTTGATTTTG
NCTC11168	Cj0641	602533	+	internal	Yes	Yes	inorganic polyphosphate%2FATP-NAD kinase	TGCCAAAGTATGGATTGGATGATTTGTTTAAAATATCCGATTTTGTTATTT
NCTC11168	Cj0671	626508	-	antisense	Yes	No	anaerobic C4-dicarboxylate transporter	AGTGCTATCATACCTGATTTAAAAATTTCATTAGAGCCGATTTTC
NCTC11168	Cj0671	626859	-	antisense	Yes	No	anaerobic C4-dicarboxylate transporter	CCTGGTAAAATAAAACTATGATTGATAACAAATTTACCGATGTGA
NCTC11168	Cj0713	668350	+	internal	Yes	No	tRNA %28guanine-N%281%29-%29-methyltransferase	ATCCAAGAGATTTTTCTAAAAATTCTTATCATAAAGTCGATGATT
NCTC11168	Cj0732	687045	+	internal	Yes	No	ABC transporter ATP-binding protein	TAAGCCCTAAAGAGCTTGATAGCTTGGGTTTAAAACACGATTTTA
NCTC11168	Cj0736	690552	-	antisense	No	Yes	hypothetical protein	TTTTCAAAATTTACTTCATTATTGTTTGATTCATCGGCGATATAGTCTATA
NCTC11168	Cj0795c	746335	-	internal	Yes	Yes	UDP-N-acetylmuramoyl-tripeptide D-alanyl-D-alanine ligase	TCTTATTCATTCAAGTCTTGAAGGTTTAGAATTTAAAGTCGATATAGAAAA
NCTC11168	Cj0805	758052	+	internal	No	Yes	putative zinc protease	ATTATCAACCTAAAAATGCGATTTTACTTGTAAGTGGCGATATAGAAAGTA
NCTC11168	Cj0836	784817	+	internal	Yes	Yes	methylated-DNA--protein-cysteine methyltransferase	TATCTTTACATAGTGATGGAAAATTTTTAACTAGAGTCGATTTTTGTGATA
NCTC11168	Cj0851c	799029	-	internal	Yes	No	putative integral membrane protein	ATTTATCAAAAATTATTCATTTTAAAGTTCTAAAAGACGATTTAA
NCTC11168	Cj0859c	806007	-	primary	No	Yes	hypothetical protein	ATTATTTTAAATTATAGTATATTTTTTTAAAATAATGTCGATTTAGTGTAA
NCTC11168	Cj0860	806007	-	antisense	Yes	Yes	putative integral membrane protein	ATTATTTTAAATTATAGTATATTTTTTTAAAATAATGTCGATTTAGTGTAA
NCTC11168	Cj0887c	824919	-	internal	Yes	No	lagellar hook-associated protein FlgL	TTCAAATTACAGATCTAAAGCAAGGTAATAATAAACTCGATTTTC
NCTC11168	Cj0902	841592	+	internal	Yes	No	putative glutamine transport ATP-binding protein	AAGTTTTAAAAAATATTAACACTACAATCTCAAAAGGCGATGTAA
NCTC11168	Cj0929	863452	+	internal	Yes	No	leucyl aminopeptidase	ACCCTCACTTAAGAGAACTTATAAAATCAAATATTGCCGATGTTA
NCTC11168	Cj0944c	884000	+	antisense	Yes	No	putative periplasmic protein	ATCTAAACAATCAAATTAAAAATCCAAAAATTAATTCCGATGTTT
NCTC11168	Cj0967	906078	+	internal	Yes	No	putative periplasmic protein	ATAATACTATAAATTATAACAATGTTCAAAGCATTACCGATGTAA
NCTC11168	Cj0977	911633	+	primary	No	Yes	hypothetical protein	TATACGCATTAAAATATAAATTCTTTTTATTTTTTGCCGATATTGAATTTT
NCTC11168	Cj1001	931132	+	primary	Yes	No	RNA polymerase sigma factor RpoD	AAATTTGAAAAAATATTCAAATCATAAACATAATAACCGATTTAT
NCTC11168	Cj1007c	938002	+	antisense	Yes	No	putative mechanosensitive ion channel family protein	ATAGTTATTAGGAATAAATATAATACGCCCACTACGACGATTTTT
NCTC11168	Cj1027c	958008	-	internal	Yes	No	DNA gyrase subunit A	GTGGGGTGACGGCTATTAAGTTTAAAGAGAAAAATGACGAATTAG
NCTC11168	Cj1034c	969400	-	primary	No	Yes	adenylosuccinate lyase	ATTTTGTAAAAAAGTGTCAATCTTTATCTTATAAAGCCGATTATACACCTA
NCTC11168	Cj1035c	969400	-	internal	No	Yes	arginyl-tRNA-protein transferase	ATTTTGTAAAAAAGTGTCAATCTTTATCTTATAAAGCCGATTATACACCTA
NCTC11168	Cj1052c	987649	-	internal	Yes	No	recombination and DNA strand exchange inhibitor protein	CTAAGCTTGAAAATGTTGAGAAAAAAGAGCAAAAAGTCGATGAAA
NCTC11168	Cj1099	1034336	-	antisense	Yes	No	peptidase	AAATTAATTTGTCTATAAAAAGTTGCAAAAATATCTTCGATTTTA
NCTC11168	Cj1127c	1060678	-	internal	Yes	Yes	GalNAc transferase	TAAGTCCAAAAAAATGTGAAATTTTATACAATGCCATCGATTTAGAAAACA
NCTC11168	Cj1231	1159589	+	internal	No	Yes	putative glutathione-regulated potassium-efflux system protein	AACCGCAGTGGTGCTTAAAATTTTAAATGATAATGGCGATATAAATGAGCA
NCTC11168	Cj1294	1226376	+	internal	Yes	No	C4 aminotransferase	GTGCTTTGTATAAAAGTGAAAAAGTAGGAAAAAAAGCCGATCTTT
NCTC11168	Cj1330	1258037	+	internal	Yes	No	hypothetical protein	AAATTATCATCCATACTTTAGAAAAAAGCTTTAAAGCCGATTTGA
NCTC11168	Cj1339c	1270994	-	primary	No	Yes	flagellin	TTTTATTGCTAAAGTATAAAATATTTTTTTGATTGCACGATATAGCATTTA
NCTC11168	Cj1352	1284874	+	internal	No	Yes	enterochelin uptake permease	ATAGCACTTTGTGGAGCTTTGTTTTTACTTGTTTGCGATATCATTTCAAGA
NCTC11168	Cj1353	1284874	+	secondary	No	Yes	enterochelin uptake permease	ATAGCACTTTGTGGAGCTTTGTTTTTACTTGTTTGCGATATCATTTCAAGA
NCTC11168	Cj1449c	1388231	+	antisense	Yes	Yes	hypothetical protein	CCATATTGTAAAAATTATACTAAAATATTTTTAAAAATAACCGATTTTTAA
NCTC11168	Cj1449c	1388235	+	antisense	Yes	Yes	hypothetical protein	ATTGTAAAAATTATACTAAAATATTTTTAAAAATAACCGATTTTTAATTTA
NCTC11168	Cj1450	1388231	+	secondary	No	Yes	putative ATP%2FGTP-binding protein	CCATATTGTAAAAATTATACTAAAATATTTTTAAAAATAACCGATTTTTAA
NCTC11168	Cj1450	1388235	+	primary	No	Yes	putative ATP%2FGTP-binding protein	ATTGTAAAAATTATACTAAAATATTTTTAAAAATAACCGATTTTTAATTTA
NCTC11168	Cj1550c	1483227	-	internal	Yes	No	putative ATP%2FGTP-binding protein	AAAAAAGGTAGAGTATTTCAAGAAATTAACACAAAACCGATTTAT
NCTC11168	Cj1553c	1487769	-	internal	Yes	No	putative type I restriction enzyme M protein	GCTCATTTTTAAACGACGCTCATAAAGACTTAAAAGCCGATTTTA
NCTC11168	Cj1632c	1558601	-	primary	No	Yes	putative periplasmic protein	ATTCCTTTCTAAGAATATAAAATTTTTTAAGATTTTGTCGATTATAAAAGA
NCTC11168	Cj1633	1558601	-	antisense	Yes	Yes	putative ATP-binding protein	ATTCCTTTCTAAGAATATAAAATTTTTTAAGATTTTGTCGATTATAAAAGA
NCTC11168	Cj1634c	1559676	+	antisense	No	Yes	chorismate synthase	TTTATTAGTTAAAGTATAAAGTATTTAGCAAAACAAGCGATATAGTATTTG
NCTC11168	Cj1635c	1561203	-	internal	Yes	No	ribonuclease III	AGTCTTTTGCAAAAATTGCAAATAGTTTAAATTTGGGCGATTTTA
NCTC11168	Cj1641	1566830	+	internal	Yes	No	UDP-N-acetylmuramoylalanyl-D-glutamate--2%2C6-diaminopimelate ligase	AAGCTATAAAAAAAGCTTTAGAACTAAAAGAAAATGACGATTTAG
NCTC11168	Cj1656c	1579989	-	primary	Yes	Yes	hypothetical protein	AGTTTAGTAAAAAATATTAAGTTTTAAAAATATCATCCGATTTAAATAAAG
NCTC11168	Cj1710c	1622000	-	internal	Yes	No	putative metallo-beta-lactamase family protein	AAGTTTTTGTAGATAATCAAATCAACAAACAAATCGCCGATGATG
NCTC11168	CjNC4	1559676	+	primary	No	Yes	CjNC4	TTTATTAGTTAAAGTATAAAGTATTTAGCAAAACAAGCGATATAGTATTTG
RM1221	CJE0105	115605	+	internal	Yes	No	TonB system transport protein ExbD%2C putative	CGGTTTTTATACGCGCTGATAAAAGCTTAAAATATGACGATGTTA
RM1221	CJE0117	123769	+	primary	Yes	No	hypothetical protein	ATATATGAGTAAAAATATTAAAAAAAATCATTTTTGCCGATTTAC
RM1221	CJE0138	145257	+	antisense	No	Yes	cation ABC transporter%2C periplasmic cation-binding protein	AAAATATTTCCTTCGATATAAATTTTTTAAATTATAACGATATTAAGCTTA
RM1221	CJE0139	145257	+	primary	No	Yes	hypothetical protein	AAAATATTTCCTTCGATATAAATTTTTTAAATTATAACGATATTAAGCTTA
RM1221	CJE0190	191356	-	internal	Yes	No	dihydrodipicolinate reductase	ATTTTACATTTGATGCAAAGTGCTAGTGAAGTGATGCCGATTTTT
RM1221	CJE0293	261216	+	antisense	Yes	No	hypothetical protein	AAGGATTAGATAAGGTTAAATTTTGATATGGATTTGCCGAATTTA
RM1221	CJE0338	305237	-	primary	No	Yes	pseudo	TTTCGTATTATTTTTAATTATTTTTTTATTTTATATCGATTAACATTATTT
RM1221	CJE0352	315300	+	internal	Yes	Yes	adenosylmethionine--8-amino-7-oxononanoate transaminase	AAAAGAAGTTATAATGCAAAATGAAATTTTAAAAAAACTCGATTTAGAGCA
RM1221	CJE0369	331732	+	internal	Yes	No	ubiquinone%2Fmenaquinone biosynthesis methyltransferase	GCATGCTAAATGTTGCAAAAGAAAAATTTCCAAATGTCGAATTTA
RM1221	CJE0370	332687	+	internal	Yes	No	exodeoxyribonuclease VII large subunit	ATGCTCCTTTTTCTCTTATACGAGCTTTAAAAAAAGCCGATGATA
RM1221	CJE0422	379478	+	internal	No	Yes	2-hydroxyacid dehydrogenase	TTGTACATTTGGAATTAAAAGATTTATTAAAAACTTGCGATATTATAAGTA
RM1221	CJE0440	396360	-	primary	No	Yes	hypothetical protein	GAATTTAATGTCCTTATAAATTTTTTAAGTCAAAAGTCGATATAAATTAAA
RM1221	CJE0465	421139	+	antisense	No	Yes	hypothetical protein	TTTGAAAACTCTCAAGATTATAAATTTTTAATTTTCTTCCGATATAGTATA
RM1221	CJE0466	421139	+	primary	No	Yes	hypothetical protein	TTTGAAAACTCTCAAGATTATAAATTTTTAATTTTCTTCCGATATAGTATA
RM1221	CJE0491	447431	+	antisense	No	Yes	TenA%2FThi-4 family protein	CTTGTAAGGATGATCTTTTAAATTTTCATTTTTTAAACGATTTATAATTTC
RM1221	CJE0506	460286	-	primary	No	Yes	hypothetical protein	CACTTAGAGCTGCATTTAAAGTTTTAGAACAAAATGACGATATAGTTATCA
RM1221	CJE0507	460286	-	internal	No	Yes	hypothetical protein	CACTTAGAGCTGCATTTAAAGTTTTAGAACAAAATGACGATATAGTTATCA
RM1221	CJE0616	554713	+	antisense	No	Yes	ATP-dependent chaperone protein ClpB	AACGGCGTTGCAAGGCTGCATCTTTTTCAAAATATTTACGATATTCTTTTA
RM1221	CJE0629	566427	+	antisense	No	Yes	penicillin-binding protein	CTTTTTTCGCCAAATTTAAATATTTTAAGCCCTGATACGATTTCTATATTG
RM1221	CJE0643	580638	+	primary	No	Yes	hypothetical protein	TAATTATTTTAATTTAGCTACTTTTAACGATTAAAATTTTATAATCAAAAA
RM1221	CJE0651	588587	+	primary	No	Yes	flagellar protein FlaG	TTTTCTTTATAGGTGTTCATAAATTTATAAATTTGTCGATATAAGCTTTTA
RM1221	CJE0725	659059	-	antisense	Yes	No	%5BNiFe%5D hydrogenase maturation protein HypF	AGCAAAAGATGTAAAGGCGTATAAGCTAGCATAATGCCGATTTTA
RM1221	CJE0733	668685	+	antisense	Yes	Yes	DNA polymerase III subunit delta	CTTTTAAGCAAAAGAGTGAAAATTTCTTTATATTGTTCGATTTTTAAATTA
RM1221	CJE0741	676896	+	antisense	No	Yes	inorganic pyrophosphatase	ATTTCAATTACGGCATTGATTTTATTTGGAATATCTCCGATTTTGATTTTG
RM1221	CJE0742	676896	+	antisense	Yes	Yes	adenylate kinase	ATTTCAATTACGGCATTGATTTTATTTGGAATATCTCCGATTTTGATTTTG
RM1221	CJE0744	679541	+	internal	Yes	Yes	inorganic polyphosphate%2FATP-NAD kinase	TGCCAAAGTATGGATTGGATGATTTGTTTAAAATATCCGATTTTGTTATTT
RM1221	CJE0772	705340	-	antisense	Yes	No	anaerobic C4-dicarboxylate transporter	AGAGCTATCATACCTGATTTAAAAATTTCATTAGAGCCGATTTTC
RM1221	CJE0807	742689	+	internal	Yes	No	3-deoxy-D-manno-octulosonic-acid transferase	TTTTTTAAAATCCAAATACAAAACTAGTTTAAAATCCCGATTTTT
RM1221	CJE0813	747089	+	internal	Yes	No	tRNA %28guanine-N%281%29-%29-methyltransferase	ATCCAAGAGATTTTTCTAAAAATTCCTATCATAAAGTCGATGATT
RM1221	CJE0832	765786	+	internal	Yes	No	ABC transporter%2C ATP-binding protein	TAAGCCCTAAAGAGCTTGATAGCTTGGGTTTAAAACACGATTTTA
RM1221	CJE0850	789484	+	internal	Yes	No	molecular chaperone DnaK	AGCCAAACACAGCAAATGATAAAAAGAAAAAAGATGACGATGTAA
RM1221	CJE0883	821081	+	internal	Yes	No	hypothetical protein	AAGGTTTTGAAAAATTAAACATTTTAAATTTTGAAGACGATGTAT
RM1221	CJE0886	824799	-	internal	Yes	Yes	Mur ligase family protein	TCTTATTCATTCAAGTCTTGAAGGTTTAGAATTTAAAGTCGATATAGAAAA
RM1221	CJE0923	862676	+	internal	Yes	Yes	methylated-DNA--protein-cysteine S-methyltransferase	TATCTTTACATAGTGATGGAAAATTTTTAACTAGAGTCGATTTTTGTGATA
RM1221	CJE0932	870201	+	antisense	No	Yes	glutamylglutaminyl-tRNA synthetase	TTTTGATATGTTCGCGATTAATTTGCAAAAGTTTTTTAAGATCAAATCTTG
RM1221	CJE0938	876840	-	internal	Yes	No	hypothetical protein	ATTTATCAAAAATTATTCATTTTAAAGTTCTAAAAGACGATTTAA
RM1221	CJE0946	883818	-	primary	No	Yes	hypothetical protein	AATTATTTTAAATTATAGTATATTTTTTAAAATAATGTCGATTTAGTGTAA
RM1221	CJE0947	883818	-	antisense	Yes	Yes	integral membrane protein	AATTATTTTAAATTATAGTATATTTTTTAAAATAATGTCGATTTAGTGTAA
RM1221	CJE0966	903107	-	internal	Yes	No	lagellar hook-associated protein FlgL	TTCAAATTACAGATCTAAAGCAAGGTAATAATAAACTCGATTTTC
RM1221	CJE0981	919778	+	internal	Yes	No	amino acid ABC transporter%2C ATP-binding protein	AAGTTTTAAAAAATATTAACACTACAATCTCAAAAGGCGATGTAA
RM1221	CJE1007	941638	+	internal	Yes	No	leucyl aminopeptidase	ACCCTCACTTAAAAGAACTTATAAAATCAAATATTGCCGATGTTA
RM1221	CJE1051	985719	-	primary	No	Yes	hypothetical protein	GCTAGTTTCTTTATAGTTTTCACGATTTTTTATCGCTCCTGTTCCAACTAA
RM1221	CJE1052	985719	-	antisense	No	Yes	hypothetical protein	GCTAGTTTCTTTATAGTTTTCACGATTTTTTATCGCTCCTGTTCCAACTAA
RM1221	CJE1059	989727	+	primary	No	Yes	hypothetical protein	TATACGCATTAAAATATAAATTCTTTTTATTTTTTACCGATATTGAAAATT
RM1221	CJE1080	1008505	-	antisense	No	Yes	LysR family transcriptional regulator	AATTATAATTTTTTCTTTTTAAGGTATAAAATTTACGCTTTAGGTCGATAT
RM1221	CJE1081	1008620	+	primary	Yes	No	RNA polymerase sigma factor RpoD	AAATTTGAAAAAATATTCAAATCATAAACATAATAACCGATTTAT
RM1221	CJE1084	1012127	-	antisense	Yes	No	hypothetical protein	CAGAGCTTTTGCTTGAAAAAGAAAAGATAGAATATGACGATGTTA
RM1221	CJE1087	1015489	+	antisense	Yes	No	mechanosensitive ion channel family protein	ATAGTTATTAGGAATAAATATAATACGTCCACTACGACGATTTTT
RM1221	CJE1146	1062423	+	internal	Yes	No	hypothetical protein	AATAATCAAAAGAAAAGAATATATTATTTTAATGGGACGATTTTT
RM1221	CJE1171	1086268	-	internal	Yes	No	DNA gyrase subunit A	GTGGGGTGACGGCTATTAAGTTTAAAGAGAAAAATGACGAATTAG
RM1221	CJE1178	1097659	-	primary	No	Yes	adenylosuccinate lyase	ATTTTGTAAAAAAGTGTCAATCTTTATCTTATAAAGCCGATTATACACCCA
RM1221	CJE1179	1097659	-	internal	No	Yes	arginyl-tRNA-protein transferase	ATTTTGTAAAAAAGTGTCAATCTTTATCTTATAAAGCCGATTATACACCCA
RM1221	CJE1242	1160684	-	antisense	Yes	No	oligoendopeptidase F	AAATTAATCTGTCTATAAAAAGTTGCAAAAATATCTTCGATTTTA
RM1221	CJE1269	1186421	-	internal	Yes	Yes	general glycosylation pathway protein	TAAATCCAAAAAAATGTGAAATTTTATACAATGCCATCGATTTAGAAAACA
RM1221	CJE1295	1213935	-	internal	Yes	No	copper-translocating P-type ATPase	GTATCAAAGAAATTTCAAGTTCTTTTGTCAAAAGTGGCGATGTAC
RM1221	CJE1366	1280369	+	internal	No	Yes	sodium%2Fhydrogen exchanger family protein	AACCGCAGTGGTGCTTAAAATTTTAAATGATAATGGCGATATCAATGAGCA
RM1221	CJE1486	1383179	+	internal	Yes	No	aminotransferase	GTGCTTTGTATAAAAGTGAAAAAGTAGGAAAAAAAGCCGATCTTT
RM1221	CJE1500	1394768	+	internal	Yes	No	polysaccharide deacetylase family protein	AACAACTCTTTGAAGGTTATTATAAAGAACTAGATGACGATTTAG
RM1221	CJE1519	1410788	+	internal	Yes	No	hypothetical protein	AAATGACCATCCATACTTTAGAAAAAAGCTTTAAAGCCGATTTGA
RM1221	CJE1528	1423719	-	primary	No	Yes	flagellin	TTTTGACACCAAAGTATAAAATATTTTTTTGATTGCACGATATAGCATTTA
RM1221	CJE1541	1437599	+	internal	No	Yes	enterochelin ABC transporter%2C permease protein	ATAGCACTTTGTGGAGCTTTGTTTTTACTTGTTTGCGATATCATTGCAAGA
RM1221	CJE1542	1437599	+	secondary	No	Yes	enterochelin ABC transporter%2C permease protein	ATAGCACTTTGTGGAGCTTTGTTTTTACTTGTTTGCGATATCATTGCAAGA
RM1221	CJE1622	1526803	+	antisense	Yes	Yes	hypothetical protein	CCATATTATAAAAATTATACTAAAATATTTTTAAAAATAACCGATTTTTGA
RM1221	CJE1622	1526807	+	antisense	Yes	Yes	hypothetical protein	ATTATAAAAATTATACTAAAATATTTTTAAAAATAACCGATTTTTGATTTA
RM1221	CJE1623	1526803	+	secondary	No	Yes	hypothetical protein	CCATATTATAAAAATTATACTAAAATATTTTTAAAAATAACCGATTTTTGA
RM1221	CJE1623	1526807	+	primary	No	Yes	hypothetical protein	ATTATAAAAATTATACTAAAATATTTTTAAAAATAACCGATTTTTGATTTA
RM1221	CJE1804	1699881	-	primary	No	Yes	hypothetical protein	ATAATTTTGTTAGTATAAATAAATTTGATTTTTTTGCCGATATCAAATTTG
RM1221	CJE1804	1699888	-	secondary	No	Yes	hypothetical protein	TTAAAAAATAATTTTGTTAGTATAAATAAATTTGATTTTTTTGCCGATATC
RM1221	CJE1805	1699881	-	antisense	No	Yes	hypothetical protein	ATAATTTTGTTAGTATAAATAAATTTGATTTTTTTGCCGATATCAAATTTG
RM1221	CJE1805	1699888	-	antisense	No	Yes	hypothetical protein	TTAAAAAATAATTTTGTTAGTATAAATAAATTTGATTTTTTTGCCGATATC
RM1221	CJE1806	1700974	+	antisense	No	Yes	chorismate synthase	TTTATTAGTTAAAGTATAAAGTATTTAGCAAAACAAGCGATATAGTATTTG
RM1221	CJE1807	1702502	-	internal	Yes	No	ribonuclease III	AGTCTTTTGCAAAAATTGCAAATAGTTTAAATTTGGGCGATTTTA
RM1221	CJE1813	1708129	+	internal	Yes	No	UDP-N-acetylmuramoylalanyl-D-glutamate--2%2C6-diaminopimelate ligase	AAGCTATAAAAAAAGCTTTAGAACTAAAAGAAAATGACGATTTAG
RM1221	CJE1828	1721288	-	primary	Yes	Yes	hypothetical protein	AGTTTGGTAAAAAATATTAAGTTTTAAAAATATCATCCGATTTAAATAAAG
RM1221	CJE1829	1721537	+	primary	No	Yes	hypothetical protein	ATTTATTTCAATAAATTTAAGTTTTATCTTATTTATACGATTTATAATATA
RM1221	CJE1879	1757847	-	internal	Yes	No	metallo-beta-lactamase family protein	AAGTTTTTGTAGATAATCAAATCAACAAACAAATCGCCGATGATG
RM1221	CjNC4	1700974	+	primary	No	Yes	CjNC4	TTTATTAGTTAAAGTATAAAGTATTTAGCAAAACAAGCGATATAGTATTTG

## Sheet: RpoN motifs
Table S7. TSS with a predicted FliA or RpoN motif - RpoN.
This table lists all TSS with a predicted RpoN motif. The columns "MEME" and "Regular expression" indicate by which method the motif was detected.
Strain	Locus	Position in strain	Strand	TSS type	MEME	Regular expression	Description	Sequence
81-176	CJJ81176_0078	69745	+	primary	Yes	Yes	hypothetical protein	TAAACTACAAAGCATCAAAACTTGGAACACTTCTTGCTTTAAAGACTTGTG
81-176	CJJ81176_0267	231655	-	secondary	Yes	Yes	hypothetical protein	CTGAATTTAATTTTTAAAAAACTTGGCACACCTTTTGCTTATAAAAAATCA
81-176	CJJ81176_0448	392170	+	primary	Yes	No	hypothetical protein	ACATTAATTTTTGCATAAAAAAGGAACACTTTTTGCTTGTATAGT
81-176	CJJ81176_0553	487774	-	primary	No	Yes	flagellar basal body rod protein FlgB	TATTTTTGTACAAAATAGTTAAATTGGAACAGTATTTGCTTGTTAATATTA
81-176	CJJ81176_0572	507438	+	secondary	No	Yes	flagellar protein FlaG	ATTGAGATTTATTTTAAAATTTTGGCACAGTTTTTGCTTATTATTTTTTTA
81-176	CJJ81176_1045	964262	-	secondary	Yes	No	putative lipoprotein	GATTTGTAATAAGTTTAAAGTTGGAACGCTTATTGCTTTTTATTT
81-176	CJJ81176_1048	968179	-	secondary	Yes	No	outer membrane liproprotein MapA	ATTGATGATAAATTTAAAACTTGGCTTGAAATTTGCTTGTATTTT
81-176	CJJ81176_1093	1012173	+	primary	Yes	No	flagellar assembly protein FliW	TAATTAAATAATTTAAAATTTTGGAATGATTATTGCTTATTTTAT
81-176	CJJ81176_1257	1172053	+	primary	Yes	No	hypothetical protein	AAGTTTAAAAAAGATATAAATTGGAATAGAAATTGCTTGTTTGTT
81-176	CJJ81176_1338	1255052	-	primary	No	Yes	flagellin	AAATTTTTAATCAAATTAAAACTTGGAACACTTCTTGCTTTAATCTTTTCG
81-176	CJJ81176_1431	1351346	-	internal	No	Yes	putative sugar transferase	ATGTCCAACTCTTCTAAAATTTATGGAACATATAGTGCTTTGGTTTTATTA
81-176	CJJ81176_1455	1376542	+	primary	No	Yes	flagellar basal body P-ring protein	CTTTTACGCTTCTTAACTTACTTGGAACACTTCTTGCTTGATCTATCATCA
81-176	CJJ81176_1458	1378649	+	internal	No	Yes	hypothetical protein	TAAATAAAATGTTTGATATCAATGATGGAACAAATAATGCTTATGGAGATA
81-176	CJJ81176_1459	1378649	+	primary	No	Yes	flagellar hook-associated protein FlgK	TAAATAAAATGTTTGATATCAATGATGGAACAAATAATGCTTATGGAGATA
81-176	CJJ81176_1641	1550995	+	primary	Yes	No	hypothetical protein	AATTCTAACTTATCCTAATTTAGGAACACTTTTTGCTTTTTAAAT
81116	C8J_0043	68335	+	primary	Yes	Yes	hypothetical protein	TAAACTACAAAGCATCAAAACTTGGAACACTTCTTGCTTTAAAGACTTGTG
81116	C8J_0193	203749	+	internal	Yes	No	oligopeptide transporter%2C OPT family	ACTTGCAAGTTGTGAGCAAAGAGGCACGCTTTTTGCTTCAGGGCT
81116	C8J_0220	228850	-	primary	Yes	Yes	hypothetical protein	GAATTTAATTTTTAAAAAACTTGGCACACCTTTTGCTTATAAAAAATAGCA
81116	C8J_0403	399840	+	primary	Yes	No	hypothetical protein	ACATTAATTTTTGCATAAAAAAGGAACACTTTTTGCTTGTATAGT
81116	C8J_0489	495627	-	primary	No	Yes	flagellar basal body rod protein FlgB	TATTTTTATACAAAATAGTTAAATTGGAACAGTATTTGCTTGTTAATATTA
81116	C8J_0508	515290	+	secondary	No	Yes	flagellar protein FlaG	ATTGAGATTTATTTTAAAATTTTGGCACAGTTTTTGCTTATTATTTTTTTA
81116	C8J_0963	971798	-	primary	Yes	No	putative lipoprotein	GATTTGCAATAAGTTTAAAGTTGGAACGCTTATTGCTTTTTATTT
81116	C8J_0966	975716	-	secondary	Yes	No	putative lipoprotein	ATTGATGATAAATTTAAAACTTGGCTTGAAATTTGCTTGTATTTT
81116	C8J_1016	1026559	+	primary	Yes	No	flagellar assembly protein FliW	TAATTAAATAATTTAAAATTTTGGAATGATTATTGCTTATTTTAT
81116	C8J_1185	1191234	+	primary	Yes	No	hypothetical protein	AAGTTTAAAAAAGATATAAATTGGAATAGAAATTGCTTGTTTATT
81116	C8J_1255	1267474	-	primary	No	Yes	flagellin	AAATTTTTAATCAAATTAAAACTTGGAACACTTCTTGCTTTAATCTTTTCG
81116	C8J_1368	1384049	+	primary	No	Yes	flagellar basal body P-ring protein	TTTTTACTCTTCTTAACTCACTTGGAACACTTTTTGCTTGATCTATCATCA
81116	C8J_1371	1386158	+	internal	No	Yes	hypothetical protein	TAAATAAAATGTTTAATATCAATGATGGAACAAATAATGCTTATGGAGATA
81116	C8J_1372	1386158	+	primary	No	Yes	flagellar hook-associated protein FlgK	TAAATAAAATGTTTAATATCAATGATGGAACAAATAATGCTTATGGAGATA
81116	C8J_1552	1562524	+	primary	Yes	No	hypothetical protein	AATTCTAACTTATCCTAATTTAGGAACACTTTTTGCTTTTTAAAT
NCTC11168	Cj0040	59125	+	primary	Yes	Yes	hypothetical protein	TAAACTACAAAGTATCAAAACTTGGAACACTTCTTGCTTTAAAAACTTATG
NCTC11168	Cj0204	201047	+	internal	Yes	No	putative oligopeptide transporter%2C OPT family	ACTTGCAAGTTGTGAGCAAAGAGGCACGCTTTTTGCTTCAGGGCT
NCTC11168	Cj0243c	225984	-	secondary	Yes	Yes	hypothetical protein	CTGAATTTAATTTTTAAAAAACTTGGCACACCTTTTGCTTATAAAAAATCA
NCTC11168	Cj0528c	490416	-	primary	No	Yes	flagellar basal body rod protein FlgB	TATTTTTATACAAAATAGTTAAATTGGAACAGTATTTGCTTGTTAATATTA
NCTC11168	Cj0547	510082	+	secondary	No	Yes	flagellar protein FlaG	TTGAGATTTATTTTAAAATTTTGGCACAGTTTTTGCTTATTATTTTTTTTA
NCTC11168	Cj0887c	825930	-	secondary	Yes	Yes	lagellar hook-associated protein FlgL	TAAAATTATATAATTTAAATTTTTGGAACAGTTATTGCTTTTGTTTATTAG
NCTC11168	Cj1026c	957593	-	primary	Yes	No	putative lipoprotein	GATTTGCAATAAGTTTAAAGTTGGAACGCTTATTGCTTTTTATTT
NCTC11168	Cj1029c	961511	-	secondary	Yes	No	putative liproprotein	ATTGATGATAAATTTAAAACTTGGCTTGAAATTTGCTTGTATTTT
NCTC11168	Cj1075	1009588	+	primary	Yes	No	flagellar assembly protein FliW	TAATTAAATAATTTAAAATTTTGGAATGATTATTGCTTATTTTAT
NCTC11168	Cj1242	1170393	+	primary	Yes	No	hypothetical protein	AAGTTTTACAAAGGTATAAATTGGAATAGAAATTGCTTGCTTATT
NCTC11168	Cj1338c	1269112	-	primary	No	Yes	flagellin	AAATTTTTAATTAAACTAAAACTTGGAACACTTTTTGCTTTAATCTTTTCG
NCTC11168	Cj1462	1398444	+	primary	No	Yes	flagellar basal body P-ring protein	TTTTTACTCTTCTTAACTCACTTGGAACACTTTTTGCTTGATCTATCATCA
NCTC11168	Cj1650	1574446	+	primary	Yes	No	hypothetical protein	AATTCTAACTTATCCTAATTTAGGAACACTTTTTGCTTTTTAAAT
RM1221	CJE0039	58116	+	primary	Yes	Yes	hypothetical protein	TAAACTACAAAGTATCAAAACTTGGAACACTTCTTGCTTTAAAAACTTATG
RM1221	CJE0197	199081	+	internal	Yes	No	OPT family oligopeptide transporter	ACTTGCAAGTTGTGAGCAAAGAGGCACGCTTTTTGCTTCAGGGCT
RM1221	CJE0293	261241	-	secondary	Yes	Yes	hypothetical protein	TGAATTTAATTTTTAAAAAACTTGGCACACATTTTGCTTATAAAAAAATCA
RM1221	CJE0569	513394	-	primary	No	Yes	phage repressor protein%2C putative	GTTTCTAATTATGGAACATTATTTGCTTGAAAAAAGTGTATAATTTTTATA
RM1221	CJE0570	513394	-	antisense	No	Yes	hypothetical protein	GTTTCTAATTATGGAACATTATTTGCTTGAAAAAAGTGTATAATTTTTATA
RM1221	CJE0632	568858	-	primary	No	Yes	flagellar basal body rod protein FlgB	TATTTTTATACAAAACAGTTAAATTGGAACAGTATTTGCTTGTTAATATTA
RM1221	CJE0651	588520	+	secondary	No	Yes	flagellar protein FlaG	AATTGAGATTTATTTTAAAATTTTGGCACAGTTTTTGCTTATTATTTTTTA
RM1221	CJE0966	904118	-	secondary	Yes	Yes	lagellar hook-associated protein FlgL	TAAAATTATATAATTTAAATTTTTGGAACAGTTATTGCTTTTGTTTATTAG
RM1221	CJE1170	1085853	-	primary	Yes	No	putative lipoprotein	GATTTGTAATAAGTTTAAAGTTGGAACGCTTATTGCTTTTTATTT
RM1221	CJE1173	1089771	-	secondary	Yes	No	outer membrane liproprotein MapA	ATTGATGATAAATTTAAAACTTGGCTTGAAATTTGCTTGTATTTT
RM1221	CJE1218	1135937	+	primary	Yes	No	flagellar assembly protein FliW	TAATTAAATAATTTAAAATTTTGGAATGATTATTGCTTATTTTAT
RM1221	CJE1378	1291172	+	primary	Yes	No	hypothetical protein	AAGTTTTACAAAGGTATAAATTGGAATAGAAATTGCTTGCTTATT
RM1221	CJE1440	1345730	+	primary	Yes	No	signal peptidase I%2C putative	ATACAATTTTAATTTAAAACTTGGCATACTTATTGCTTAGTTAAA
RM1221	CJE1526	1421835	-	primary	No	Yes	flagellin	AGAATTTTTAATCAAACTAAACTTGGAACACTTCTTGCTTTAATCTTTTCG
RM1221	CJE1527	1421835	-	internal	No	Yes	hypothetical protein	AGAATTTTTAATCAAACTAAACTTGGAACACTTCTTGCTTTAATCTTTTCG
RM1221	CJE1636	1537014	+	primary	No	Yes	flagellar basal body P-ring protein	CTTTTACGCTTCTTAACTTACTTGGAACACTTCTTGCTTGATCTATCATCA
RM1221	CJE1639	1539121	+	internal	No	Yes	hypothetical protein	TAAATAAAATGTTTGATATCAATGATGGAACAAATAATGCTTATGGAGATA
RM1221	CJE1640	1539121	+	primary	No	Yes	flagellar hook-associated protein FlgK	TAAATAAAATGTTTGATATCAATGATGGAACAAATAATGCTTATGGAGATA
RM1221	CJE1822	1715744	+	primary	Yes	No	hypothetical protein	AATTCTAACTTATCCTAATTTAGGAACACTTTTTGCTTTTTAAAT
