# Supplementary material for: High-Resolution Transcriptome Maps Reveal Strain-Specific Regulatory Features of Multiple Campylobacter jejuni Isolates
Source: PLoS Genet. 2013 May 16;9(5):e1003495. doi: 10.1371/journal.pgen.1003495 (PMC3656092; doi:10.1371/journal.pgen.1003495)
Supplement: Table S8 — Comparison of gene lengths for annotation correction. This table lists all ORFs of the four strains, their length, and whether a correction of the gene length is required. Orthologous genes are clustered. Only if orthologs in three or more strains were identified, which show a length difference, a correction attempt was performed. (XLSX) [file pgen.1003495.s008.xlsx]

## Sheet: Sheet1
Table S8. Comparison of gene lengths for annotation correction.
This table lists all ORFs of the four strains, their length, and whether a correction of the gene length is required. Orthologuous genes are clustered. Only if orthologs in three or more strains were identified which show a length difference, a correction attempt was performed.
Gene names				Gene lengths
NCTC11168	81116	81-176	RM1221	NCTC11168	81116	81-176	RM1221	Gene lengths comparison	Correcction of annotation
			CJE1395				1296	less_than_3_values	No_attempt
Cj0088	C8J_0081	CJJ81176_0123	CJE0083	1338	1338	1329	1329	2_pairs	Corrected_pair_by_extension
Cj0767c	C8J_0718	CJJ81176_0788	CJE0858	477	477	477	477	4_same	No_attempt
Cj0158c	C8J_0155	CJJ81176_0194	CJE0154	426	426	426	426	4_same	No_attempt
Cj1061c	C8J_1002	CJJ81176_1080	CJE1204	2754	2754	2754	2754	4_same	No_attempt
Cj1706c	C8J_1610	CJJ81176_1703	CJE1874	615	615	615	615	4_same	No_attempt
Cj1675	C8J_1576	CJJ81176_1671	CJE1847	270	270	270	270	4_same	No_attempt
		CJJ81176_0993				117		less_than_3_values	No_attempt
Cj0332c	C8J_0309	CJJ81176_0354	CJE0377	414	414	414	414	4_same	No_attempt
Cj1009c	C8J_0946	CJJ81176_1027	CJE1089	1401	1401	1401	1401	4_same	No_attempt
Cj1053c	C8J_0995	CJJ81176_1073	CJE1197	351	351	351	351	4_same	No_attempt
Cj1068	C8J_1009	CJJ81176_1086	CJE1211	1107	1107	1107	1107	4_same	No_attempt
Cj0441	C8J_0416	CJJ81176_0468	CJE0493	234	234	234	234	4_same	No_attempt
Cj0248	C8J_0225	CJJ81176_0275	CJE0298	858	858	858	858	4_same	No_attempt
Cj1250	C8J_1194	CJJ81176_1266	CJE1387	1251	1251	1251	1251	4_same	No_attempt
Cj0640c	C8J_0599	CJJ81176_0668	CJE0743	1752	1752	1752	1752	4_same	No_attempt
Cj0493	C8J_0455	CJJ81176_0513	CJE0542	2076	2076	2076	2076	4_same	No_attempt
			CJE0732				2562	less_than_3_values	No_attempt
Cj1091c	C8J_1032	CJJ81176_1109	CJE1234	2430	2430	2430	2430	4_same	No_attempt
Cj0755			CJE0847	2091			2091	less_than_3_values	No_attempt
		CJJ81176_1255	CJE1376			198	318	less_than_3_values	No_attempt
Cj1652c	C8J_1554	CJJ81176_1643	CJE1824	753	744	744	744	3_same_1_different	Not_corrected-differences_in_3'_not_5'_end.
Cj1726c		CJJ81176_0022	CJE1894	882		882	882	3_same	No_attempt
Cj0600	C8J_0562	CJJ81176_0628	CJE0703	876	876	876	876	4_same	No_attempt
Cj0430	C8J_0405	CJJ81176_0450	CJE0480	1227	1227	1227	1227	4_same	No_attempt
			CJE0841				243	less_than_3_values	No_attempt
Cj0529c	C8J_0490	CJJ81176_0554	CJE0633	1002	1002	1089	903	1_pair_2_different	Corrected_by_extension / Corrected_by_shortening
Cj1504c	C8J_1407	CJJ81176_1496	CJE1677	927	927	927	1023	3_same_1_different	Corrected_by_shortening
Cj1633	C8J_1535	CJJ81176_1624	CJE1805	984	984	984	984	4_same	No_attempt
Cj0927	C8J_0864	CJJ81176_0934	CJE1005	549	549	549	549	4_same	No_attempt
Cj0863c	C8J_0810	CJJ81176_0879	CJE0950	1065	1065	1065	1065	4_same	No_attempt
Cj0917c	C8J_0854	CJJ81176_0924	CJE0995	2112	1878	2112	2112	3_same_1_different	Not_corrected-differences_in_3'_not_5'_end.
Cj0556	C8J_0517	CJJ81176_0581	CJE0660	798	798	798	798	4_same	No_attempt
Cj0498	C8J_0460	CJJ81176_0519	CJE0606	777	777	777	777	4_same	No_attempt
Cj0116	C8J_0109	CJJ81176_0151	CJE0111	921	1017	921	921	3_same_1_different	Corrected_by_shortening
Cj1506c	C8J_1409	CJJ81176_1498	CJE1679	2103	2103	2103	2103	4_same	No_attempt
Cj0282c	C8J_0258	CJJ81176_0308	CJE0330	624	624	624	624	4_same	No_attempt
Cj0260c	C8J_0237	CJJ81176_0287		216	222	222		2_same_1_different	Not_corrected-differences_in_3'_not_5'_end.
			CJE1462				132	less_than_3_values	No_attempt
Cj1272c	C8J_1216	CJJ81176_1288	CJE1408	2196	2196	2172	2196	3_same_1_different	Corrected_by_extension
Cj0473	C8J_0446	CJJ81176_0503	CJE0523	534	534	534	534	4_same	No_attempt
Cj0419	C8J_0394	CJJ81176_0442	CJE0468	363	363	363	363	4_same	No_attempt
Cj0524				702				less_than_3_values	No_attempt
Cj1605c	C8J_1506	CJJ81176_1592	CJE1777	1161	1161	1161	1161	4_same	No_attempt
			CJE0759				240	less_than_3_values	No_attempt
Cj1316c	C8J_1250	CJJ81176_1333	CJE1511	1137	1137	1137	1137	4_same	No_attempt
Cj1410c	C8J_1324	CJJ81176_1409	CJE1597	420	420	420	420	4_same	No_attempt
Cj1563c	C8J_1460	CJJ81176_1547	CJE1734	432	429	432	318	1_pair_2_different	Not_corrected / Not_corrected-differences_in_3'_not_5_end
Cj1645	C8J_1547	CJJ81176_1636	CJE1817	1899	1899	1899	1899	4_same	No_attempt
Cj1456c	C8J_1362	CJJ81176_pVir0048		315	393	393		2_same_1_different	Not_corrected-differences_in_3'_not_5'_end.
Cj1023c	C8J_0960	CJJ81176_1042	CJE1167	1032	1032	1032	1032	4_same	No_attempt
Cj0604	C8J_0566		CJE0707	882	882		882	3_same	No_attempt
Cj1695c	C8J_1599	CJJ81176_1692	CJE1863	546	546	546	546	4_same	No_attempt
Cj0781	C8J_0732	CJJ81176_0802	CJE0872	741	741	741	741	4_same	No_attempt
Cj1124c	C8J_1064	CJJ81176_1141	CJE1266	603	603	603	603	4_same	No_attempt
		CJJ81176_0776				1911		less_than_3_values	No_attempt
Cj0434	C8J_0409	CJJ81176_0460	CJE0484	1479	1479	1479	1479	4_same	No_attempt
Cj0577c	C8J_0539	CJJ81176_0605	CJE0680	1029	1029	1029	1029	4_same	No_attempt
Cj0963	C8J_0905	CJJ81176_0986	CJE1043	609	609	579	609	3_same_1_different	Corrected_by_extension
	C8J_1486	CJJ81176_1573			558	558		less_than_3_values	No_attempt
Cj0256	C8J_0233	CJJ81176_0283	CJE0306	1539	1539	1539	1539	4_same	No_attempt
Cj0018c	C8J_0017	CJJ81176_0045	CJE0018	168	168	168	168	4_same	No_attempt
Cj1407c	C8J_1321	CJJ81176_1406	CJE1594	1389	1371	1371	1371	3_same_1_different	Corrected_by_shortening
Cj0891c	C8J_0828	CJJ81176_0900	CJE0970	1584	1584	1584	1584	4_same	No_attempt
			CJE1460				870	less_than_3_values	No_attempt
Cj1191c	C8J_1135	CJJ81176_1206	CJE1325	495	495	495	495	4_same	No_attempt
			CJE0585				846	less_than_3_values	No_attempt
Cj0499	C8J_0461	CJJ81176_0520	CJE0607	486	486	486	486	4_same	No_attempt
Cj1385	C8J_1303	CJJ81176_1387	CJE1576	1425	1425	1425	1425	4_same	No_attempt
		CJJ81176_1162				609		less_than_3_values	No_attempt
Cj1311	C8J_1244	CJJ81176_1328	CJE1506	699	699	699	699	4_same	No_attempt
Cj0369c	C8J_0345	CJJ81176_0392	CJE0418	1377	1377	1377	1377	4_same	No_attempt
Cj0955c	C8J_0897	CJJ81176_0978	CJE1035	2187	2187	2187	2187	4_same	No_attempt
Cj0275	C8J_0252	CJJ81176_0302	CJE0324	1254	1224	1224	1224	3_same_1_different	Corrected_by_shortening
Cj0365c	C8J_0341	CJJ81176_0388	CJE0414	1479	1479	1479	1479	4_same	No_attempt
Cj0462	C8J_0435	CJJ81176_0487	CJE0512	1047	1047	1047	1047	4_same	No_attempt
Cj0422c	C8J_0397		CJE0471	210	210		210	3_same	No_attempt
Cj1608	C8J_1509	CJJ81176_1595	CJE1780	888	888	888	888	4_same	No_attempt
Cj0862c	C8J_0809	CJJ81176_0878	CJE0949	1785	1785	1785	1785	4_same	No_attempt
Cj1501		CJJ81176_1493	CJE1674	228		228	228	3_same	No_attempt
Cj0016	C8J_0015	CJJ81176_0043	CJE0016	675	675	675	675	4_same	No_attempt
Cj0698	C8J_0665	CJJ81176_0721	CJE0797	792	792	792	792	4_same	No_attempt
	C8J_0853				114			less_than_3_values	No_attempt
Cj0758	C8J_0709	CJJ81176_0774	CJE0849	531	531	531	528	3_same_1_different	Not_corrected
			CJE0228				1014	less_than_3_values	No_attempt
Cj0861c	C8J_0808	CJJ81176_0877	CJE0948	567	567	567	567	4_same	No_attempt
Cj0662c	C8J_0618	CJJ81176_0689	CJE0764	1320	1320	1320	1320	4_same	No_attempt
Cj0120	C8J_0113	CJJ81176_0155	CJE0115	615	615	615	615	4_same	No_attempt
Cj0878	C8J_0816	CJJ81176_0886	CJE0958	147	141	141	141	3_same_1_different	Not_corrected-differences_in_3'_not_5'_end.
Cj1712	C8J_1616	CJJ81176_0006	CJE1881	537	537	537	537	4_same	No_attempt
Cj0398	C8J_0373	CJJ81176_0421	CJE0447	285	285	285	285	4_same	No_attempt
			CJE1422				267	less_than_3_values	No_attempt
Cj1128c	C8J_1068	CJJ81176_1145	CJE1270	930	930	930	930	4_same	No_attempt
Cj0174c	C8J_0168	CJJ81176_0210	CJE0167	1617	1617	1617	1617	4_same	No_attempt
Cj0199c	C8J_0188	CJJ81176_0230	CJE0192	1122	1128	1128	1128	3_same_1_different	Not_corrected-differences_in_3'_not_5'_end.
Cj0610c	C8J_0572	CJJ81176_0639	CJE0713	1011	1011	1011	1011	4_same	No_attempt
	C8J_0269	CJJ81176_0316	CJE0338		1371	897	1295	3_different	No_attempt
Cj0304c	C8J_0281	CJJ81176_0326	CJE0349	687	687	687	687	4_same	No_attempt
Cj0135	C8J_0128	CJJ81176_0170	CJE0130	258	258	258	258	4_same	No_attempt
Cj1386	C8J_1304	CJJ81176_1388	CJE1577	471	471	471	471	4_same	No_attempt
Cj0117	C8J_0110	CJJ81176_0152	CJE0112	690	687	687	690	2_pairs	Corrected_pair_by_extension
Cjr06	C8J_Cj5SC	CJJ81176_1728	CJE_r03	120	120	120	120	4_same	No_attempt
Cj0246c	C8J_0223			1128	813			less_than_3_values	No_attempt
Cj1620c	C8J_1521	CJJ81176_1607	CJE1792	1020	1020	1020	1020	4_same	No_attempt
Cj1635c	C8J_1537	CJJ81176_1626	CJE1807	675	675	678	675	3_same_1_different	Corrected_by_shortening
Cj1395	C8J_1310	CJJ81176_1394	CJE1583	1341	1341	1341	1341	4_same	No_attempt
Cj0766c	C8J_0717	CJJ81176_0787	CJE0857	579	579	579	579	4_same	No_attempt
Cj1676	C8J_1577	CJJ81176_1672	CJE1848	777	777	777	777	4_same	No_attempt
Cj0668	C8J_0623	CJJ81176_0694	CJE0769	408	408	408	408	4_same	No_attempt
Cj1475c	C8J_1380	CJJ81176_1468	CJE1648	318	297	312	312	1_pair_2_different	Corrected_by_extension / Not_corrected-differences_in_3'_not_5_end
Cj0901	C8J_0838	CJJ81176_0910	CJE0980	744	744	744	744	4_same	No_attempt
Cj0948c	C8J_0891	CJJ81176_0972	CJE1026	888	888	888	888	4_same	No_attempt
Cj1283	C8J_1226	CJJ81176_1300	CJE1475	1344	1344	1344	1344	4_same	No_attempt
Cj1454c	C8J_1360	CJJ81176_1447	CJE1627	1320	1320	1320	1320	4_same	No_attempt
Cj0431	C8J_0406	CJJ81176_0451	CJE0481	615	738	738	738	3_same_1_different	Not_corrected-differences_in_3'_not_5'_end.
Cj1277c	C8J_1221	CJJ81176_1293	CJE1413	666	666	666	666	4_same	No_attempt
Cj0528c	C8J_0489	CJJ81176_0553	CJE0632	432	432	432	432	4_same	No_attempt
	C8J_1328				1116			less_than_3_values	No_attempt
	C8J_0029	CJJ81176_0063			1971	1971		less_than_3_values	No_attempt
Cj1612	C8J_1513	CJJ81176_1599	CJE1784	1068	1068	1068	1068	4_same	No_attempt
Cj1170c	C8J_1114	CJJ81176_1185	CJE1304	1422	1410	1401	1431	4_different	No_attempt
Cj1307	C8J_1240	CJJ81176_1322	CJE1496	1509	1509	1512	1509	3_same_1_different	Not_corrected-differences_in_3'_not_5'_end.
Cj1181c	C8J_1125	CJJ81176_1196	CJE1315	1074	1074	1074	1074	4_same	No_attempt
	C8J_0642				168			less_than_3_values	No_attempt
Cj0279	C8J_0255	CJJ81176_0305	CJE0327	3270	3270	3270	3270	4_same	No_attempt
Cj1267c	C8J_1211	CJJ81176_1283	CJE1403	1140	1140	1083	1083	2_pairs	Corrected_pair_by_extension
Cj1697c	C8J_1601	CJJ81176_1694	CJE1865	369	369	369	369	4_same	No_attempt
Cj1656c	C8J_1558	CJJ81176_1647	CJE1828	183	183	183	183	4_same	No_attempt
Cj0860	C8J_0807	CJJ81176_0876	CJE0947	873	873	873	873	4_same	No_attempt
Cj0024	C8J_0023	CJJ81176_0051	CJE0024	2370	2370	2370	2370	4_same	No_attempt
Cj1578c	C8J_1475	CJJ81176_1563	CJE1749	504	504	504	504	4_same	No_attempt
Cj1348c	C8J_1264	CJJ81176_1347	CJE1537	339	339	339	339	4_same	No_attempt
Cj0902	C8J_0839	CJJ81176_0911	CJE0981	729	729	729	729	4_same	No_attempt
Cj0334	C8J_0311	CJJ81176_0356	CJE0379	597	597	597	597	4_same	No_attempt
Cj0316	C8J_0293	CJJ81176_0338	CJE0361	1074	1074	1074	1074	4_same	No_attempt
Cj1596	C8J_1498	CJJ81176_1583	CJE1768	354	354	354	354	4_same	No_attempt
Cj1288c	C8J_1231	CJJ81176_1305	CJE1480	1392	1392	1392	1392	4_same	No_attempt
Cj0531	C8J_0492	CJJ81176_0556	CJE0635	2205	2205	2304	2205	3_same_1_different	Corrected_by_shortening
Cj1542	C8J_1441	CJJ81176_1527	CJE1713	741	741	741	741	4_same	No_attempt
Cj0883c	C8J_0821	CJJ81176_0891	CJE0963	411	411	411	411	4_same	No_attempt
Cj0233c	C8J_0211	CJJ81176_0258	CJE0284	609	609	609	609	4_same	No_attempt
Cj0501			CJE0609	1223			1149	less_than_3_values	No_attempt
Cj0138	C8J_0131	CJJ81176_0173	CJE0133	423	423	423	423	4_same	No_attempt
Cj0340	C8J_0317	CJJ81176_0364	CJE0385	1008	1008	1008	1008	4_same	No_attempt
Cj0034c	C8J_0037	CJJ81176_0072	CJE0033	702	702	702	702	4_same	No_attempt
Cj0367c	C8J_0343	CJJ81176_0390	CJE0416	1104	1104	1104	1104	4_same	No_attempt
Cj1679				1755				less_than_3_values	No_attempt
Cj1028c	C8J_0965	CJJ81176_1047	CJE1172	576	429	576	576	3_same_1_different	Corrected_by_extension
Cj0323	C8J_0300	CJJ81176_0345	CJE0368	1197	1197	1197	1197	4_same	No_attempt
Cj0394c	C8J_0369	CJJ81176_0417	CJE0443	630	630	630	630	4_same	No_attempt
Cj1243	C8J_1186	CJJ81176_1258	CJE1379	1023	1023	1023	1023	4_same	No_attempt
	C8J_1451				1212			less_than_3_values	No_attempt
Cj0931c	C8J_0868	CJJ81176_0938	CJE1009	1383	1383	1383	1383	4_same	No_attempt
Cj0167c	C8J_0163	CJJ81176_0202	CJE0162	564	564	564	564	4_same	No_attempt
Cj0202c	C8J_0191	CJJ81176_0233	CJE0195	342	390	228	324	4_different	No_attempt
Cj0355c	C8J_0332	CJJ81176_0379	CJE0404	672	672	672	672	4_same	No_attempt
Cj0826	C8J_0773	CJJ81176_0843	CJE0913	1026	1026	1026	1026	4_same	No_attempt
Cj1075	C8J_1016	CJJ81176_1093	CJE1218	390	390	390	390	4_same	No_attempt
Cj0542	C8J_0503	CJJ81176_0567	CJE0646	1299	1299	1299	1299	4_same	No_attempt
Cj0840c	C8J_0787	CJJ81176_0857	CJE0927	843	843	843	843	4_same	No_attempt
Cj1304		CJJ81176_1320	CJE1493	222		222	222	3_same	No_attempt
			CJE1434				288	less_than_3_values	No_attempt
Cj1655c	C8J_1557	CJJ81176_1646	CJE1827	1149	1131	1149	1149	3_same_1_different	Corrected_by_extension
Cj0360	C8J_0336	CJJ81176_0383	CJE0409	1338	1338	1356	1338	3_same_1_different	Corrected_by_shortening
	C8J_0032	CJJ81176_0066			2706	2706		less_than_3_values	No_attempt
	C8J_1333				1185			less_than_3_values	No_attempt
Cj0113	C8J_0106	CJJ81176_0148	CJE0108	498	498	498	498	4_same	No_attempt
Cj0320	C8J_0297	CJJ81176_0342	CJE0365	831	831	831	831	4_same	No_attempt
Cj1278c	C8J_1222	CJJ81176_1294	CJE1414	1179	1179	1179	1179	4_same	No_attempt
Cj0653c	C8J_0612	CJJ81176_0681	CJE0756	1791	1791	1791	1791	4_same	No_attempt
		CJJ81176_0034				1722		less_than_3_values	No_attempt
Cj0463	C8J_0436	CJJ81176_0488	CJE0513	1221	1221	1221	1221	4_same	No_attempt
Cj0809c	C8J_0760	CJJ81176_0830	CJE0900	597	597	597	597	4_same	No_attempt
Cj1687	C8J_1584	CJJ81176_1679	CJE1855	1272	1272	1272	1272	4_same	No_attempt
Cj1609	C8J_1510	CJJ81176_1596	CJE1781	1161	1161	1161	1161	4_same	No_attempt
Cj1674	C8J_1575	CJJ81176_1670	CJE1846	861	861	861	861	4_same	No_attempt
Cj1214c	C8J_1157	CJJ81176_1227	CJE1348	726	726	711	711	2_pairs	Corrected_pair_by_extension
Cj0678	C8J_0630	CJJ81176_0701	CJE0776	595	609	609	609	3_same_1_different	Not_corrected-differences_in_3'_not_5'_end.
Cj0162c	C8J_0159	CJJ81176_0198	CJE0158	516	516	516	516	4_same	No_attempt
Cj1452	C8J_1358	CJJ81176_1445	CJE1625	714	714	714	714	4_same	No_attempt
		CJJ81176_1449	CJE1629			180	180	less_than_3_values	No_attempt
Cj1528	C8J_1426		CJE1699	1438	1458		1193	3_different	No_attempt
Cj0142c	C8J_0136	CJJ81176_0178	CJE0137	855	855	855	855	4_same	No_attempt
Cj1358c	C8J_1276	CJJ81176_1360	CJE1547	516	492	516	516	3_same_1_different	Corrected_by_extension
Cj0305c	C8J_0282	CJJ81176_0327	CJE0350	612	612	612	612	4_same	No_attempt
Cj0747				108				less_than_3_values	No_attempt
Cj0231c	C8J_0209	CJJ81176_0256	CJE0282	1023	1023	1023	1023	4_same	No_attempt
Cj1394	C8J_1309	CJJ81176_1393	CJE1582	1368	1368	1368	1368	4_same	No_attempt
Cj0148c	C8J_0145	CJJ81176_0184	CJE0144	339	339	339	339	4_same	No_attempt
Cj0191c	C8J_0180	CJJ81176_0222	CJE0184	528	528	528	528	4_same	No_attempt
Cj1021c	C8J_0958	CJJ81176_1040	CJE1165	192	192	192	192	4_same	No_attempt
Cj0175c	C8J_0169	CJJ81176_0211	CJE0168	1005	1005	1005	1005	4_same	No_attempt
Cj0317	C8J_0294	CJJ81176_0339	CJE0362	1095	1095	1095	1095	4_same	No_attempt
Cj0500	C8J_0462	CJJ81176_0521	CJE0608	999	1005	1005	999	2_pairs	Not_corrected
			CJE1725				384	less_than_3_values	No_attempt
Cj0855	C8J_0802	CJJ81176_0871	CJE0942	849	849	849	849	4_same	No_attempt
Cj1535c	C8J_1434	CJJ81176_1520	CJE1706	1221	1221	1221	1221	4_same	No_attempt
Cj1047c	C8J_0984	CJJ81176_1068	CJE1191	192	192	192	192	4_same	No_attempt
Cj1077	C8J_1018	CJJ81176_1095	CJE1220	303	303	303	303	4_same	No_attempt
Cj1669c	C8J_1570	CJJ81176_1665	CJE1841	849	849	849	849	4_same	No_attempt
Cjr08				2912				less_than_3_values	No_attempt
Cj1517	C8J_1420	CJJ81176_1509	CJE1690	222	222	222	222	4_same	No_attempt
Cj1222c	C8J_1165	CJJ81176_1235	CJE1357	1191	1191	1062	1191	3_same_1_different	Corrected_by_extension
Cj1637c	C8J_1539	CJJ81176_1628	CJE1809	987	987	987	987	4_same	No_attempt
Cj0586	C8J_0548	CJJ81176_0614	CJE0689	1944	1944	1944	1944	4_same	No_attempt
Cj0664c	C8J_0620	CJJ81176_0691	CJE0766	444	444	444	444	4_same	No_attempt
Cj0760	C8J_0711	CJJ81176_0781	CJE0851	1023	1023	963	963	2_pairs	Not_corrected
Cjp25	C8J_t0030	CJJ81176_1751	CJE_tRNA-Ser-1	90	90	90	90	4_same	No_attempt
			CJE0233				1167	less_than_3_values	No_attempt
Cj0636	C8J_0595	CJJ81176_0664	CJE0739	840	879	840	840	3_same_1_different	Corrected_by_shortening
Cj0407	C8J_0382	CJJ81176_0431	CJE0456	816	816	816	816	4_same	No_attempt
Cj1595	C8J_1497	CJJ81176_1582	CJE1767	1014	1014	1014	1014	4_same	No_attempt
Cj0924c	C8J_0861	CJJ81176_0931	CJE1002	555	555	555	555	4_same	No_attempt
Cj0514	C8J_0478	CJJ81176_0542	CJE0621	672	648	648	648	3_same_1_different	Not_corrected-differences_in_3'_not_5'_end.
Cj0834c	C8J_0781	CJJ81176_0851	CJE0921	1239	1239	1227	1239	3_same_1_different	Not_corrected-differences_in_3'_not_5'_end.
Cj0957c	C8J_0899	CJJ81176_0980	CJE1037	819	819	819	819	4_same	No_attempt
Cj1334	C8J_1252	CJJ81176_1335	CJE1523	1860	1851	1815	1881	4_different	No_attempt
Cj1038	C8J_0975	CJJ81176_1057	CJE1182	1164	1164	1164	1164	4_same	No_attempt
Cj1631c	C8J_1533	CJJ81176_1622	CJE1803	870	870	870	879	3_same_1_different	Not_corrected.
Cj0598	C8J_0560	CJJ81176_0626	CJE0701	1443	1443	1443	1443	4_same	No_attempt
Cj1448c	C8J_1354	CJJ81176_1441	CJE1621	783	783	783	783	4_same	No_attempt
Cj1630	C8J_1532	CJJ81176_1621	CJE1802	684	684	684	683	3_same_1_different	Not_corrected-differences_in_3'_not_5'_end.
Cj0583	C8J_0545	CJJ81176_0611	CJE0686	537	537	537	537	4_same	No_attempt
Cj1156	C8J_1102	CJJ81176_1173	CJE1292	1299	1299	1299	1299	4_same	No_attempt
Cj1004	C8J_0941	CJJ81176_1022	CJE1084	417	417	417	417	4_same	No_attempt
Cj0255c	C8J_0232	CJJ81176_0282	CJE0305	759	759	780	780	2_pairs	Corrected_pair_by_shortening
Cj0040	C8J_0043	CJJ81176_0078	CJE0039	324	324	324	324	4_same	No_attempt
Cj0390	C8J_0365	CJJ81176_0413	CJE0439	2463	2463	2463	2463	4_same	No_attempt
Cj1539c	C8J_1438	CJJ81176_1524	CJE1710	720	687	687	687	3_same_1_different	Corrected_by_shortening
Cj0805	C8J_0756	CJJ81176_0826	CJE0896	1251	1251	1251	1251	4_same	No_attempt
Cj1177c	C8J_1121	CJJ81176_1192	CJE1311	624	618	624	618	2_pairs	Not_corrected
Cj0023	C8J_0022	CJJ81176_0050	CJE0023	1329	1329	1329	1329	4_same	No_attempt
Cj0042	C8J_0045	CJJ81176_0080	CJE0041	885	885	885	885	4_same	No_attempt
	C8J_0645				141			less_than_3_values	No_attempt
	C8J_0588	CJJ81176_0657			1044	738		less_than_3_values	No_attempt
Cj0900c	C8J_0837	CJJ81176_0909	CJE0979	180	147	180	180	3_same_1_different	Corrected_by_extension
Cj0846	C8J_0793	CJJ81176_0862	CJE0933	1125	1092	1125	1125	3_same_1_different	Corrected_by_extension
Cj1227c	C8J_1170	CJJ81176_1241	CJE1362	675	675	675	675	4_same	No_attempt
			CJE1140				617	less_than_3_values	No_attempt
Cj0313	C8J_0290	CJJ81176_0335	CJE0358	1059	1059	1059	1059	4_same	No_attempt
Cj0830	C8J_0777	CJJ81176_0847	CJE0917	417	417	417	417	4_same	No_attempt
Cjp26	C8J_t0031	CJJ81176_1753	CJE_tRNA-SeC-1	98	98	98	98	4_same	No_attempt
Cj0817	C8J_0766	CJJ81176_0836	CJE0906	771	771	771	771	4_same	No_attempt
Cj0806	C8J_0757	CJJ81176_0827	CJE0897	897	897	897	897	4_same	No_attempt
Cj1439c				1107				less_than_3_values	No_attempt
Cj0705	C8J_0672	CJJ81176_0728	CJE0805	726	726	726	726	4_same	No_attempt
Cj0831c	C8J_0778	CJJ81176_0848	CJE0918	1074	1074	1074	1074	4_same	No_attempt
Cj1017c	C8J_0954	CJJ81176_1036	CJE1161	897	897	897	897	4_same	No_attempt
Cj1628	C8J_1530	CJJ81176_1619	CJE1800	426	426	438	426	3_same_1_different	Corrected_by_shortening
Cj1551c		CJJ81176_1536		1143		1143		less_than_3_values	No_attempt
Cj1569c	C8J_1466	CJJ81176_1554	CJE1740	297	297	297	297	4_same	No_attempt
Cj1519	C8J_1422	CJJ81176_1511	CJE1693	1191	1191	1191	1191	4_same	No_attempt
Cj0401	C8J_0376	CJJ81176_0424	CJE0450	1506	1506	1506	1506	4_same	No_attempt
Cj0578c	C8J_0540	CJJ81176_0606	CJE0681	738	738	738	738	4_same	No_attempt
Cj1555c		CJJ81176_1541	CJE1729	636		636	576	2_same_1_different	Corrected_by_extension
Cj1491c	C8J_1396	CJJ81176_1483	CJE1664	681	672	681	681	3_same_1_different	Not_corrected-differences_in_3'_not_5'_end.
Cj1584c	C8J_1481	CJJ81176_1569	CJE1755	1536	1536	1536	1536	4_same	No_attempt
		CJJ81176_pVir0004				201		less_than_3_values	No_attempt
Cj1693c	C8J_1597	CJJ81176_1690	CJE1861	396	396	396	396	4_same	No_attempt
		CJJ81176_pVir0028				1122		less_than_3_values	No_attempt
Cj0131	C8J_0124	CJJ81176_0166	CJE0126	1374	1374	1374	1374	4_same	No_attempt
Cj1239	C8J_1182	CJJ81176_1253	CJE1374	1095	1095	1095	1095	4_same	No_attempt
Cj0631c	C8J_0590	CJJ81176_0659	CJE0734	1935	1935	1935	1935	4_same	No_attempt
Cj1043c	C8J_0980	CJJ81176_1064	CJE1187	606	606	606	606	4_same	No_attempt
Cj1001	C8J_0938	CJJ81176_1019	CJE1081	1869	1869	1869	1869	4_same	No_attempt
Cj0437	C8J_0412	CJJ81176_0463	CJE0488	1836	1836	1836	1731	3_same_1_different	Corrected_by_extension
Cj0235c	C8J_0213	CJJ81176_0260	CJE0286	372	372	372	372	4_same	No_attempt
Cj1002c	C8J_0939	CJJ81176_1020	CJE1082	513	513	513	513	4_same	No_attempt
Cj0324	C8J_0301	CJJ81176_0346	CJE0369	708	708	708	708	4_same	No_attempt
Cj0346	C8J_0323	CJJ81176_0370	CJE0395	1602	1602	1602	1602	4_same	No_attempt
Cj0082	C8J_0075	CJJ81176_0119	CJE0078	1125	1125	1125	1125	4_same	No_attempt
Cj1684c	C8J_1581	CJJ81176_1676	CJE1852	1176	1176	1176	1176	4_same	No_attempt
	C8J_1591				795			less_than_3_values	No_attempt
Cj0775c	C8J_0726	CJJ81176_0796	CJE0866	2613	2613	2613	2613	4_same	No_attempt
Cj1451	C8J_1357	CJJ81176_1444	CJE1624	690	690	690	690	4_same	No_attempt
Cj0506	C8J_0470	CJJ81176_0534	CJE0613	2529	2529	2529	2529	4_same	No_attempt
Cj1202	C8J_1146	CJJ81176_1217	CJE1336	849	849	849	849	4_same	No_attempt
			CJE0758				680	less_than_3_values	No_attempt
Cj0416	C8J_0391			99	99			less_than_3_values	No_attempt
Cj1659	C8J_1561	CJJ81176_1650	CJE1831	540	540	540	540	4_same	No_attempt
Cj1030c	C8J_0967	CJJ81176_1049	CJE1174	1797	1797	1797	1797	4_same	No_attempt
Cj1713	C8J_1617	CJJ81176_0007	CJE1882	1071	1071	1071	1071	4_same	No_attempt
Cj0822	C8J_0769	CJJ81176_0839	CJE0909	1155	1155	1155	1155	4_same	No_attempt
Cj0404	C8J_0379	CJJ81176_0428	CJE0453	837	837	837	837	4_same	No_attempt
Cj0144	C8J_0138	CJJ81176_0180	CJE0314	1980	1980	1980	1980	4_same	No_attempt
Cj1592	C8J_1494	CJJ81176_1579	CJE1764	366	366	366	366	4_same	No_attempt
Cj0264c	C8J_0241	CJJ81176_0291		2517	2517	2517		3_same	No_attempt
Cj0992c	C8J_0929	CJJ81176_1010	CJE1072	1356	1356	1356	1356	4_same	No_attempt
Cj1381	C8J_1299	CJJ81176_1383	CJE1572	531	531	552	531	3_same_1_different	Not_corrected-differences_in_3'_not_5'_end.
Cj0461c	C8J_0434	CJJ81176_0486	CJE0511	1188	1188	1188	1188	4_same	No_attempt
Cj1024c	C8J_0961	CJJ81176_1043	CJE1168	1302	1302	1302	1302	4_same	No_attempt
			CJE1150				765	less_than_3_values	No_attempt
Cj1167	C8J_1111	CJJ81176_1182	CJE1301	927	927	927	927	4_same	No_attempt
Cj0768c	C8J_0719	CJJ81176_0789	CJE0859	564	564	564	564	4_same	No_attempt
Cj1388	C8J_1306	CJJ81176_1390	CJE1579	363	363	363	363	4_same	No_attempt
Cj1120c	C8J_1061	CJJ81176_1138	CJE1263	1773	1773	1773	1773	4_same	No_attempt
Cj1575c	C8J_1472	CJJ81176_1560	CJE1746	228	228	141	228	3_same_1_different	Corrected_by_extension
Cj1279c	C8J_1223	CJJ81176_1295	CJE1415	1236	1233	1233	1233	3_same_1_different	Corrected_by_shortening
Cj1500	C8J_1404	CJJ81176_1492	CJE1673	1209	1440	1209	1209	3_same_1_different	Not_corrected-differences_in_3'_not_5'_end.
Cj1387c	C8J_1305	CJJ81176_1389	CJE1578	657	657	657	657	4_same	No_attempt
Cj1199	C8J_1143	CJJ81176_1214	CJE1333	993	891	993	993	3_same_1_different	Not_corrected-differences_in_3'_not_5'_end.
Cj1665	C8J_1567		CJE1837	504	504		504	3_same	No_attempt
Cj0118	C8J_0111	CJJ81176_0153	CJE0113	756	756	756	756	4_same	No_attempt
Cj0363c	C8J_0339	CJJ81176_0386	CJE0412	1347	1347	1347	1371	3_same_1_different	Not_corrected-differences_in_3'_not_5'_end.
		CJJ81176_pTet0027				264		less_than_3_values	No_attempt
Cj0201c	C8J_0190	CJJ81176_0232	CJE0194	606	660	606	606	3_same_1_different	Corrected_by_shortening
Cj0984	C8J_0923	CJJ81176_1003	CJE1066	741	741	741	741	4_same	No_attempt
Cj0433c	C8J_0408	CJJ81176_0459	CJE0483	1062	1062	1062	1062	4_same	No_attempt
Cj0257	C8J_0234	CJJ81176_0284	CJE0307	357	357	357	357	4_same	No_attempt
			CJE1426				315	less_than_3_values	No_attempt
Cj0685c	C8J_0652	CJJ81176_0708	CJE0783	1353	1392	1395	1398	4_different	No_attempt
Cj1133	C8J_1073	CJJ81176_1150	CJE1275	1029	1029	1029	1029	4_same	No_attempt
Cj0104	C8J_0097	CJJ81176_0139	CJE0099	522	522	522	522	4_same	No_attempt
Cj1112c	C8J_1053	CJJ81176_1130	CJE1255	360	360	360	360	4_same	No_attempt
Cj1035c	C8J_0972	CJJ81176_1054	CJE1179	720	720	720	720	4_same	No_attempt
			CJE_tRNA-Ile-1				77	less_than_3_values	No_attempt
	C8J_0529	CJJ81176_0593			339	465		less_than_3_values	No_attempt
Cj0176c	C8J_0170	CJJ81176_0212		132	111	117		3_different	No_attempt
Cjp11	C8J_rnpB		CJE_CjrnpB1	314	314		318	2_same_1_different	Not_corrected-differences_in_3'_not_5'_end.
			CJE0577				1293	less_than_3_values	No_attempt
Cj1376				810				less_than_3_values	No_attempt
Cj0244	C8J_0221	CJJ81176_0269	CJE0294	192	192	192	192	4_same	No_attempt
Cj0056c		CJJ81176_0093		417		594		less_than_3_values	No_attempt
			CJE0584				3702	less_than_3_values	No_attempt
Cj0519	C8J_0483	CJJ81176_0547	CJE0626	318	318	318	318	4_same	No_attempt
Cj0687c	C8J_0655	CJJ81176_0710	CJE0786	699	699	699	699	4_same	No_attempt
Cj1086c	C8J_1027	CJJ81176_1104	CJE1229	396	396	396	396	4_same	No_attempt
Cj1096c	C8J_1037	CJJ81176_1114	CJE1239	1197	1197	1212	1212	2_pairs	Corrected_pair_by_shortening
Cj1450	C8J_1356	CJJ81176_1443	CJE1623	564	564	564	564	4_same	No_attempt
		CJJ81176_pVir0051				306		less_than_3_values	No_attempt
Cj0154c	C8J_0151	CJJ81176_0190	CJE0150	825	825	825	825	4_same	No_attempt
Cj0097	C8J_0090	CJJ81176_0132	CJE0092	756	756	792	756	3_same_1_different	Corrected_by_shortening
Cj1026c	C8J_0963	CJJ81176_1045	CJE1170	516	516	516	516	4_same	No_attempt
Cj1105	C8J_1046	CJJ81176_1123	CJE1248	453	453	453	453	4_same	No_attempt
Cj0737				1077				less_than_3_values	No_attempt
Cj0440c	C8J_0415	CJJ81176_0466	CJE0491	669	666	666	666	3_same_1_different	Corrected_by_shortening
Cj1095	C8J_1036	CJJ81176_1113	CJE1238	1326	1326	1326	1326	4_same	No_attempt
Cj1367c	C8J_1284	CJJ81176_1369	CJE1559	2349	2349	2349	2349	4_same	No_attempt
Cj0615	C8J_0577	CJJ81176_0644	CJE0718	1089	1089	1089	1089	4_same	No_attempt
Cj1715	C8J_1621	CJJ81176_0013	CJE1885	531	531	531	531	4_same	No_attempt
Cj1206c	C8J_1149	CJJ81176_1221	CJE1340	867	867	867	867	4_same	No_attempt
		CJJ81176_0591				867		less_than_3_values	No_attempt
	C8J_0141				570			less_than_3_values	No_attempt
Cj0193c	C8J_0182	CJJ81176_0224	CJE0186	1335	1335	1335	1335	4_same	No_attempt
Cj1445c	C8J_1352	CJJ81176_1439	CJE1619	1119	1119	1119	1119	4_same	No_attempt
Cj1474c	C8J_1379	CJJ81176_1467	CJE1647	1419	1413	1413	1413	3_same_1_different	Not_corrected-differences_in_3'_not_5'_end.
Cj0371	C8J_0347	CJJ81176_0395	CJE0420	606	606	606	606	4_same	No_attempt
Cj0070c	C8J_0063	CJJ81176_1709	CJE0067	159	186	123	159	1_pair_2_different	Not_corrected / Corrected_by_shortening
Cj0793	C8J_0744	CJJ81176_0814	CJE0884	1020	1020	1020	1020	4_same	No_attempt
Cj0168c	C8J_0164	CJJ81176_0204	CJE0163	168	183	183	183	3_same_1_different	Not_corrected-differences_in_3'_not_5'_end.
Cj0060c	C8J_0053	CJJ81176_0098	CJE0057	1080	1080	1080	1080	4_same	No_attempt
Cj1148	C8J_1092	CJJ81176_1164	CJE1283	960	951	954	951	1_pair_2_different	Not_corrected-differences_in_3'_not_5_end / Not_corrected-differences_in_3'_not_5_end
Cj1082c	C8J_1023	CJJ81176_1100	CJE1225	813	813	813	813	4_same	No_attempt
Cj0245	C8J_0222	CJJ81176_0270	CJE0295	354	354	354	354	4_same	No_attempt
Cj1368	C8J_1287	CJJ81176_1370	CJE1560	1065	1065	1065	1065	4_same	No_attempt
Cj0543	C8J_0504	CJJ81176_0568	CJE0647	1710	1707	1710	1710	3_same_1_different	Corrected_by_extension
Cj0262c	C8J_0239	CJJ81176_0289		1998	1998	1998		3_same	No_attempt
	C8J_1006				165			less_than_3_values	No_attempt
Cj0574	C8J_0536	CJJ81176_0602	CJE0677	1701	1701	1701	1701	4_same	No_attempt
	C8J_1078				426			less_than_3_values	No_attempt
Cj1481c	C8J_1386	CJJ81176_1474	CJE1654	2766	2766	2766	2766	4_same	No_attempt
Cj1188c	C8J_1132	CJJ81176_1203	CJE1322	1860	1860	1860	1860	4_same	No_attempt
Cj0073c	C8J_0066	CJJ81176_0110	CJE0069	657	657	657	657	4_same	No_attempt
		CJJ81176_0241	CJE0204			126	126	less_than_3_values	No_attempt
Cj0345	C8J_0322	CJJ81176_0369	CJE0394	1251	1251	1251	1251	4_same	No_attempt
Cj0680c	C8J_0632	CJJ81176_0703	CJE0778	1974	1974	1974	1974	4_same	No_attempt
Cj1708c	C8J_1612	CJJ81176_0002	CJE1876	312	312	312	312	4_same	No_attempt
		CJJ81176_0174				1812		less_than_3_values	No_attempt
Cj1280c	C8J_1224	CJJ81176_1296	CJE1416	969	969	969	969	4_same	No_attempt
Cj1580c	C8J_1477	CJJ81176_1565	CJE1751	666	666	666	666	4_same	No_attempt
Cj1625c	C8J_1527	CJJ81176_1616	CJE1797	1251	1251	1251	1251	4_same	No_attempt
Cj0143c	C8J_0137	CJJ81176_0179	CJE0138	891	885	891	891	3_same_1_different	Not_corrected-differences_in_3'_not_5'_end.
Cj1660	C8J_1562	CJJ81176_1651	CJE1832	1404	1404	1404	1404	4_same	No_attempt
Cj1303		CJJ81176_1319	CJE1492	1062		1062	1062	3_same	No_attempt
Cj1724c	C8J_1628	CJJ81176_0020	CJE1892	384	384	384	384	4_same	No_attempt
Cj0512	C8J_0476	CJJ81176_0540	CJE0619	711	711	711	711	4_same	No_attempt
Cj0782	C8J_0733	CJJ81176_0803	CJE0873	783	780	780	780	3_same_1_different	Corrected_by_shortening
Cj1050c	C8J_0991	CJJ81176_1071	CJE1194	702	702	702	702	4_same	No_attempt
			CJE0569				735	less_than_3_values	No_attempt
Cj0946	C8J_0889	CJJ81176_0970	CJE1024	1347	1347	1347	1347	4_same	No_attempt
Cj0588	C8J_0550	CJJ81176_0616	CJE0691	762	762	762	762	4_same	No_attempt
Cj0098	C8J_0091	CJJ81176_0133	CJE0093	918	918	918	918	4_same	No_attempt
Cj0683	C8J_0635	CJJ81176_0706	CJE0781	438	438	438	438	4_same	No_attempt
Cj1005c	C8J_0942	CJJ81176_1023	CJE1085	1617	1617	1617	1617	4_same	No_attempt
Cj1347c	C8J_1263	CJJ81176_1346	CJE1536	726	726	726	726	4_same	No_attempt
Cj0435	C8J_0410	CJJ81176_0461	CJE0485	744	744	744	744	4_same	No_attempt
		CJJ81176_1161				666		less_than_3_values	No_attempt
Cj0336c	C8J_0313	CJJ81176_0358	CJE0381	744	744	744	744	4_same	No_attempt
Cj1157	C8J_1103	CJJ81176_1174	CJE1293	1530	1530	1530	1530	4_same	No_attempt
Cj0465c	C8J_0438	CJJ81176_0490	CJE0515	384	384	384	384	4_same	No_attempt
Cj1545c	C8J_1444	CJJ81176_1530	CJE1716	579	579	579	579	4_same	No_attempt
Cj1701c	C8J_1605	CJJ81176_1698	CJE1869	702	702	702	702	4_same	No_attempt
Cjp19				76				less_than_3_values	No_attempt
Cj0727	C8J_0694	CJJ81176_0750	CJE0827	1047	1047	1047	1047	4_same	No_attempt
Cj0669	C8J_0624	CJJ81176_0695	CJE0770	729	729	738	738	2_pairs	Corrected_pair_by_extension
Cj1212c	C8J_1155	CJJ81176_1225	CJE1346	807	807	807	807	4_same	No_attempt
Cj0549	C8J_0510	CJJ81176_0574	CJE0653	387	387	387	387	4_same	No_attempt
			CJE1607				594	less_than_3_values	No_attempt
		CJJ81176_pVir0017				480		less_than_3_values	No_attempt
Cj0157c	C8J_0154	CJJ81176_0193	CJE0153	408	408	408	408	4_same	No_attempt
Cj0460	C8J_0433	CJJ81176_0485	CJE0510	1089	1089	1089	1089	4_same	No_attempt
Cj0002	C8J_0002	CJJ81176_0028	CJE0002	1068	1068	1068	1068	4_same	No_attempt
Cj0444	C8J_0419	CJJ81176_0471	CJE0496	2072	2073	2115	2115	1_pair_2_different	Not_corrected / Corrected_by_extension
Cj0923c	C8J_0860	CJJ81176_0930	CJE1001	789	789	789	789	4_same	No_attempt
Cj1312	C8J_1245	CJJ81176_1329	CJE1507	825	825	825	825	4_same	No_attempt
Cj1249	C8J_1192	CJJ81176_1265	CJE1386	1461	1461	1461	1461	4_same	No_attempt
Cj0792	C8J_0743	CJJ81176_0813	CJE0883	879	834	879	879	3_same_1_different	Corrected_by_extension
Cj0414	C8J_0389	CJJ81176_0438	CJE0463	729	729	729	729	4_same	No_attempt
Cj0505c	C8J_0469	CJJ81176_0533	CJE0612	1074	1074	1074	1074	4_same	No_attempt
Cj1034c	C8J_0971	CJJ81176_1053	CJE1178	807	807	807	807	4_same	No_attempt
			CJE1105				555	less_than_3_values	No_attempt
Cj1016c	C8J_0953	CJJ81176_1035	CJE1160	1053	1050	1053	1053	3_same_1_different	Corrected_by_extension
Cj0271	C8J_0248	CJJ81176_0298	CJE0320	456	456	456	456	4_same	No_attempt
Cj1172c	C8J_1116	CJJ81176_1187	CJE1306	708	708	708	708	4_same	No_attempt
		CJJ81176_0991				156		less_than_3_values	No_attempt
Cj1071	C8J_1012	CJJ81176_1089	CJE1214	552	552	549	549	2_pairs	Not_corrected
Cj1130c	C8J_1070	CJJ81176_1147	CJE1272	1695	1695	1695	1695	4_same	No_attempt
Cj1380	C8J_1298	CJJ81176_1382	CJE1571	711	711	711	711	4_same	No_attempt
Cj0283c	C8J_0259	CJJ81176_0309	CJE0331	522	522	522	522	4_same	No_attempt
Cjr02				2890				less_than_3_values	No_attempt
Cj0488			CJE0538	318			318	less_than_3_values	No_attempt
Cj0599	C8J_0561	CJJ81176_0627	CJE0702	954	954	954	954	4_same	No_attempt
Cj1020c	C8J_0957	CJJ81176_1039	CJE1164	435	435	435	435	4_same	No_attempt
Cj0011c	C8J_0010	CJJ81176_0037	CJE0010	240	240	240	240	4_same	No_attempt
Cj0559	C8J_0520	CJJ81176_0584	CJE0663	936	936	936	936	4_same	No_attempt
			CJE1439				654	less_than_3_values	No_attempt
		CJJ81176_pTet0017	CJE1121			1227	1232	less_than_3_values	No_attempt
Cj0693c	C8J_0660	CJJ81176_0716	CJE0792	939	933	933	933	3_same_1_different	Corrected_by_shortening
Cj1276c	C8J_1220	CJJ81176_1292	CJE1412	807	807	759	807	3_same_1_different	Corrected_by_extension
Cj0796c	C8J_0747	CJJ81176_0817	CJE0887	720	720	720	720	4_same	No_attempt
Cj0837c	C8J_0784	CJJ81176_0854	CJE0924	942	942	942	942	4_same	No_attempt
Cj0999c	C8J_0936	CJJ81176_1017	CJE1079	1098	1098	1098	1098	4_same	No_attempt
Cj1253	C8J_1197	CJJ81176_1269	CJE1390	2160	2160	2160	2160	4_same	No_attempt
		CJJ81176_pVir0045				336		less_than_3_values	No_attempt
Cj1680c	C8J_1578	CJJ81176_1673	CJE1849	768	765	765	765	3_same_1_different	Not_corrected.
Cj1123c	C8J_1063	CJJ81176_1140	CJE1265	588	591	612	612	1_pair_2_different	Not_corrected / Corrected_by_extension
Cj1135		CJJ81176_1152	CJE1277	1548		1548	1551	2_same_1_different	Not_corrected-differences_in_3'_not_5'_end.
Cj1568c	C8J_1465	CJJ81176_1553	CJE1739	1791	1791	1791	1791	4_same	No_attempt
		CJJ81176_0524				156		less_than_3_values	No_attempt
Cj0527c	C8J_0488	CJJ81176_0552	CJE0631	495	495	495	495	4_same	No_attempt
Cj1653c	C8J_1555	CJJ81176_1644	CJE1825	459	462	462	459	2_pairs	Not_corrected
Cj0059c	C8J_0052	CJJ81176_0097	CJE0056	843	843	822	822	2_pairs	Corrected_pair_by_extension
			CJE0269				924	less_than_3_values	No_attempt
Cj0538	C8J_0499	CJJ81176_0563	CJE0642	558	558	558	558	4_same	No_attempt
Cj0932c	C8J_0869	CJJ81176_0939	CJE1010	1575	1575	1575	1575	4_same	No_attempt
Cj1052c	C8J_0994	CJJ81176_1072	CJE1196	2211	2208	2208	2208	3_same_1_different	Corrected_by_shortening
Cj0281c	C8J_0257	CJJ81176_0307	CJE0329	978	978	978	978	4_same	No_attempt
Cj0115	C8J_0108	CJJ81176_0150	CJE0110	570	570	576	570	3_same_1_different	Not_corrected-differences_in_3'_not_5'_end.
Cj1146c	C8J_1091	CJJ81176_1163	CJE1282	825	819	828	810	4_different	No_attempt
Cj1190c	C8J_1134	CJJ81176_1205	CJE1324	1380	1380	1380	1380	4_same	No_attempt
Cjp06	C8J_t0006	CJJ81176_1716	CJE_tRNA-Thr-1	76	76	76	76	4_same	No_attempt
Cj0799c	C8J_0750	CJJ81176_0820	CJE0890	552	552	552	552	4_same	No_attempt
Cj0888c	C8J_0825	CJJ81176_0897	CJE0967	1932	1932	1932	1932	4_same	No_attempt
Cj0038c	C8J_0041	CJJ81176_0076	CJE0037	648	648	648	648	4_same	No_attempt
Cj0820c	C8J_0767	CJJ81176_0837	CJE0907	735	735	735	735	4_same	No_attempt
Cj0980	C8J_0919	CJJ81176_0999	CJE1062	1269	1269	1269	1269	4_same	No_attempt
Cj0475	C8J_0448	CJJ81176_0506	CJE0525	702	702	702	702	4_same	No_attempt
	C8J_0030	CJJ81176_0064			2070	2070		less_than_3_values	No_attempt
Cj1079	C8J_1020	CJJ81176_1097	CJE1222	453	393	453	453	3_same_1_different	Corrected_by_extension
Cj0092	C8J_0085	CJJ81176_0127	CJE0087	1338	1338	1338	1338	4_same	No_attempt
Cj0515	C8J_0479	CJJ81176_0543	CJE0622	1197	1197	1110	1110	2_pairs	Corrected_pair_by_extension
Cj0078c	C8J_0071	CJJ81176_0115	CJE0074	798	798	798	798	4_same	No_attempt
			CJE1450				636	less_than_3_values	No_attempt
	C8J_1375	CJJ81176_1463	CJE1643		1182	1179	1182	2_same_1_different	Not_corrected-differences_in_3'_not_5'_end.
Cj0612c	C8J_0574	CJJ81176_0641	CJE0715	504	504	504	504	4_same	No_attempt
Cj0364	C8J_0340	CJJ81176_0387	CJE0413	252	252	252	252	4_same	No_attempt
Cj1094c	C8J_1035	CJJ81176_1112	CJE1237	273	273	273	273	4_same	No_attempt
Cj0147c	C8J_0144	CJJ81176_0183	CJE0143	315	315	315	315	4_same	No_attempt
Cj1462	C8J_1368	CJJ81176_1455	CJE1636	1047	1047	1047	1047	4_same	No_attempt
Cj0898	C8J_0835	CJJ81176_0907	CJE0977	366	366	366	366	4_same	No_attempt
Cj1218c	C8J_1161	CJJ81176_1231	CJE1353	612	612	612	612	4_same	No_attempt
Cj0700	C8J_0667	CJJ81176_0723	CJE0800	696	696	696	696	4_same	No_attempt
Cj0722c	C8J_0689	CJJ81176_0745	CJE0822	816	816	816	816	4_same	No_attempt
Cj0494	C8J_0456	CJJ81176_0515	CJE0602	150	150	150	150	4_same	No_attempt
			CJE0232				621	less_than_3_values	No_attempt
Cj0150c	C8J_0147	CJJ81176_0186	CJE0146	1203	1203	1203	1203	4_same	No_attempt
Cj1046c	C8J_0983	CJJ81176_1067	CJE1190	804	801	804	804	3_same_1_different	Corrected_by_extension
Cj0203	C8J_0192	CJJ81176_0235	CJE0196	1347	1347	1347	1345	3_same_1_different	Not_corrected-differences_in_3'_not_5'_end.
Cj1640	C8J_1542	CJJ81176_1631	CJE1812	552	552	552	552	4_same	No_attempt
Cjt4	C8J_t0038	CJJ81176_1761	CJE_tRNA-Arg-5	77	77	77	77	4_same	No_attempt
Cj0684	C8J_0636	CJJ81176_0707	CJE0782	1854	1854	1854	1854	4_same	No_attempt
		CJJ81176_pVir0036				309		less_than_3_values	No_attempt
Cj1193c	C8J_1137	CJJ81176_1208	CJE1327	807	807	807	807	4_same	No_attempt
			CJE0557				228	less_than_3_values	No_attempt
Cj0597	C8J_0559	CJJ81176_0625	CJE0700	1065	1065	1065	1065	4_same	No_attempt
Cj0285c	C8J_0261	CJJ81176_0311	CJE0333	957	957	957	957	4_same	No_attempt
Cj0161c	C8J_0158	CJJ81176_0197	CJE0157	963	963	963	963	4_same	No_attempt
Cj1048c	C8J_0989	CJJ81176_1069	CJE1192	1098	1098	1098	1098	4_same	No_attempt
Cj1339c	C8J_1256	CJJ81176_1339	CJE1528	1719	1731	1731	1722	1_pair_2_different	Not_corrected-differences_in_3'_not_5_end / Not_corrected-differences_in_3'_not_5_end
Cj1343c	C8J_1259	CJJ81176_1342	CJE1532	516	516	516	516	4_same	No_attempt
Cj0735	C8J_0703	CJJ81176_0758	CJE0835	720	474	642	618	4_different	No_attempt
Cj1558		CJJ81176_1543		174		123		less_than_3_values	No_attempt
Cj1163c	C8J_1107	CJJ81176_1178	CJE1297	951	951	951	951	4_same	No_attempt
Cj1275c	C8J_1219	CJJ81176_1291	CJE1411	1194	1194	1194	1194	4_same	No_attempt
Cj0274	C8J_0251	CJJ81176_0301	CJE0323	792	792	792	792	4_same	No_attempt
Cj1405	C8J_1319	CJJ81176_1404	CJE1592	327	327	327	327	4_same	No_attempt
Cj0302c	C8J_0279	CJJ81176_0324	CJE0347	402	402	306	402	3_same_1_different	Corrected_by_extension
Cj1703c	C8J_1607	CJJ81176_1700	CJE1871	282	282	282	282	4_same	No_attempt
			CJE0234				282	less_than_3_values	No_attempt
Cj0518	C8J_0482	CJJ81176_0546	CJE0625	1827	1827	1827	1827	4_same	No_attempt
Cj1565c	C8J_1462	CJJ81176_1550	CJE1736	2367	2367	2367	2367	4_same	No_attempt
Cj0913c	C8J_0849	CJJ81176_1731	CJE0991	297	297	297	297	4_same	No_attempt
Cj1374c	C8J_1293	CJJ81176_1377	CJE1566	603	603	603	603	4_same	No_attempt
Cj0972			CJE1053	324			324	less_than_3_values	No_attempt
Cj1019c	C8J_0956	CJJ81176_1038	CJE1163	1116	1116	1116	1116	4_same	No_attempt
			CJE1804				198	less_than_3_values	No_attempt
Cj0550	C8J_0511	CJJ81176_0575	CJE0654	276	276	192	276	3_same_1_different	Corrected_by_extension
	C8J_0142				717			less_than_3_values	No_attempt
Cj1197c	C8J_1141	CJJ81176_1212	CJE1331	1419	1419	1419	1419	4_same	No_attempt
Cj1204c	C8J_1147	CJJ81176_1219	CJE1338	681	681	681	681	4_same	No_attempt
Cj0134	C8J_0127	CJJ81176_0169	CJE0129	879	879	879	879	4_same	No_attempt
Cj0706	C8J_0673	CJJ81176_0729	CJE0806	717	717	717	717	4_same	No_attempt
Cj1705c	C8J_1609	CJJ81176_1702	CJE1873	282	282	282	282	4_same	No_attempt
	C8J_1286				108			less_than_3_values	No_attempt
Cj1716c	C8J_1622	CJJ81176_0014	CJE1886	603	603	603	603	4_same	No_attempt
Cj1714	C8J_1618		CJE1883	99	96		99	2_same_1_different	Not_corrected
Cj1361c	C8J_1279	CJJ81176_1363	CJE1553	453	411	453	453	3_same_1_different	Corrected_by_extension
Cj1149c	C8J_1095	CJJ81176_1166	CJE1285	561	561	561	561	4_same	No_attempt
Cj0250c	C8J_0227	CJJ81176_0277	CJE0300	1311	1311	1311	1311	4_same	No_attempt
Cj1315c	C8J_1249	CJJ81176_1332	CJE1510	606	606	606	606	4_same	No_attempt
Cj1196c	C8J_1140	CJJ81176_1211	CJE1330	897	894	894	894	3_same_1_different	Corrected_by_shortening
Cj1463	C8J_1369	CJJ81176_1456	CJE1637	342	309	342	342	3_same_1_different	Corrected_by_extension
Cj0573	C8J_0535	CJJ81176_0601	CJE0676	444	444	444	444	4_same	No_attempt
Cj1176c	C8J_1120	CJJ81176_1191	CJE1310	240	240	240	240	4_same	No_attempt
Cj0128c	C8J_0121	CJJ81176_0163	CJE0123	723	723	723	723	4_same	No_attempt
Cj0065c	C8J_0058	CJJ81176_0103	CJE0062	474	474	474	474	4_same	No_attempt
Cj1294	C8J_1237	CJJ81176_1311	CJE1486	1131	1131	1131	1131	4_same	No_attempt
Cj1443c	C8J_1350	CJJ81176_1437	CJE1617	948	948	948	948	4_same	No_attempt
Cj1375	C8J_1294	CJJ81176_1378	CJE1567	1296	1302	1302	1302	3_same_1_different	Not_corrected-differences_in_3'_not_5'_end.
	C8J_1619				1029			less_than_3_values	No_attempt
Cj0093	C8J_0086	CJJ81176_0128	CJE0088	1203	1203	1203	1203	4_same	No_attempt
Cj0895c	C8J_0832	CJJ81176_0904	CJE0974	1287	1272	1272	1287	2_pairs	Corrected_pair_by_extension
Cj1682c	C8J_1580	CJJ81176_1675	CJE1851	1269	1269	1269	1269	4_same	No_attempt
Cj0928	C8J_0865	CJJ81176_0935	CJE1006	597	597	597	597	4_same	No_attempt
Cj0903c	C8J_0840	CJJ81176_0912	CJE0982	1467	1467	1467	1467	4_same	No_attempt
Cj0436	C8J_0411	CJJ81176_0462	CJE0486	411	408	408	408	3_same_1_different	Corrected_by_shortening
Cj0608	C8J_0570	CJJ81176_0637	CJE0711	1371	1371	1371	1371	4_same	No_attempt
Cj0012c	C8J_0011	CJJ81176_0038	CJE0011	648	648	552	552	2_pairs	Corrected_pair_by_extension
Cj1505c	C8J_1408	CJJ81176_1497	CJE1678	573	573	573	573	4_same	No_attempt
Cj1354	C8J_1270	CJJ81176_1353	CJE1543	756	756	756	756	4_same	No_attempt
Cj1601	C8J_1503	CJJ81176_1588	CJE1773	732	735	732	732	3_same_1_different	Not_corrected-differences_in_3'_not_5'_end.
Cj0634	C8J_0593	CJJ81176_0662	CJE0737	774	774	774	774	4_same	No_attempt
Cj1151c	C8J_1097	CJJ81176_1168	CJE1287	954	954	954	954	4_same	No_attempt
Cj0085c	C8J_0077	CJJ81176_0120	CJE0080	696	696	696	696	4_same	No_attempt
Cj1731c	C8J_1630	CJJ81176_0026	CJE1897	483	477	483	483	3_same_1_different	Not_corrected
Cj0293	C8J_0270	CJJ81176_0317	CJE0339	777	777	777	777	4_same	No_attempt
Cj1154c	C8J_1100	CJJ81176_1171	CJE1290	207	207	207	207	4_same	No_attempt
Cj0303c	C8J_0280	CJJ81176_0325	CJE0348	750	750	750	750	4_same	No_attempt
Cj0944c	C8J_0887	CJJ81176_0968	CJE1022	735	735	735	735	4_same	No_attempt
Cj0800c	C8J_0751	CJJ81176_0821	CJE0891	1860	1860	1860	1860	4_same	No_attempt
Cj1626c	C8J_1528	CJJ81176_1617	CJE1798	417	417	417	417	4_same	No_attempt
Cj0166	C8J_0162	CJJ81176_0201	CJE0161	870	870	870	870	4_same	No_attempt
Cj1259	C8J_1203	CJJ81176_1275		1275	1251	1275		2_same_1_different	Not_corrected-differences_in_3'_not_5'_end.
Cj0458c	C8J_0431	CJJ81176_0483	CJE0508	1302	1302	1302	1302	4_same	No_attempt
		CJJ81176_pTet0030				666		less_than_3_values	No_attempt
Cj1646	C8J_1548	CJJ81176_1637	CJE1818	1110	1110	1110	1110	4_same	No_attempt
Cj0967	C8J_0908		CJE1047	2289	1869		1915	3_different	No_attempt
Cj0067	C8J_0060	CJJ81176_0105	CJE0064	1230	1230	1230	1230	4_same	No_attempt
Cj1415c	C8J_0653	CJJ81176_1414		513	525	513		2_same_1_different	Not_corrected.
Cj0663c	C8J_0619	CJJ81176_0690	CJE0765	543	543	543	543	4_same	No_attempt
Cj1185c	C8J_1129	CJJ81176_1200	CJE1319	1251	1251	1251	1251	4_same	No_attempt
Cj1310c	C8J_1243	CJJ81176_1327	CJE1504	1215	1212	1212	1212	3_same_1_different	Not_corrected.
Cj0774c	C8J_0725	CJJ81176_0795	CJE0865	1011	1011	1011	1011	4_same	No_attempt
	C8J_1455		CJE1728		1191		1176	less_than_3_values	No_attempt
Cj0284c	C8J_0260	CJJ81176_0310	CJE0332	2310	2310	2310	2310	4_same	No_attempt
		CJJ81176_0273				372		less_than_3_values	No_attempt
Cj1067	C8J_1008	CJJ81176_1085	CJE1210	537	537	537	537	4_same	No_attempt
Cj0100	C8J_0093	CJJ81176_0135	CJE0095	786	786	786	786	4_same	No_attempt
Cj0839c	C8J_0786	CJJ81176_0856	CJE0926	198	198	165	198	3_same_1_different	Corrected_by_extension
		CJJ81176_1537				162		less_than_3_values	No_attempt
Cj1619	C8J_1520	CJJ81176_1606	CJE1791	1260	1260	1260	1260	4_same	No_attempt
Cjt05	C8J_t0036	CJJ81176_1759	CJE_tRNA-Leu-4	85	85	85	85	4_same	No_attempt
Cj1341c	C8J_1257	CJJ81176_1340	CJE1530	1824	1827	1827	1824	2_pairs	Not_corrected
		CJJ81176_pVir0027				837		less_than_3_values	No_attempt
Cj1270c	C8J_1214	CJJ81176_1286	CJE1406	1092	1092	1092	1092	4_same	No_attempt
Cj0711	C8J_0678	CJJ81176_0734	CJE0811	243	243	243	243	4_same	No_attempt
		CJJ81176_1429				318		less_than_3_values	No_attempt
Cj1070	C8J_1011	CJJ81176_1088	CJE1213	378	378	378	378	4_same	No_attempt
Cj0028	C8J_0027	CJJ81176_0055	CJE0028	1572	1572	1572	1572	4_same	No_attempt
Cj0043	C8J_0046	CJJ81176_0081	CJE0042	1638	1638	1638	1638	4_same	No_attempt
Cj0126c	C8J_0119	CJJ81176_0161	CJE0121	462	450	450	462	2_pairs	Corrected_pair_by_extension
Cj0036	C8J_0039	CJJ81176_0074	CJE0035	1350	1350	1350	1350	4_same	No_attempt
Cj0087	C8J_0079	CJJ81176_0122	CJE0082	1407	1407	1407	1407	4_same	No_attempt
Cj1408	C8J_1322	CJJ81176_1407	CJE1595	537	537	537	537	4_same	No_attempt
Cj0772c	C8J_0723	CJJ81176_0793	CJE0863	774	774	774	774	4_same	No_attempt
	C8J_1273	CJJ81176_1356			282	282		less_than_3_values	No_attempt
Cj1494c	C8J_1399	CJJ81176_1486	CJE1667	1119	1119	1119	1119	4_same	No_attempt
Cj1097	C8J_1038	CJJ81176_1115	CJE1240	1224	1224	1224	1224	4_same	No_attempt
Cj0689	C8J_0657	CJJ81176_0712	CJE0788	1191	1188	1191	1191	3_same_1_different	Not_corrected-differences_in_3'_not_5'_end.
Cj0393c	C8J_0368	CJJ81176_0416	CJE0442	1347	1347	1347	1347	4_same	No_attempt
Cj0770c	C8J_0721	CJJ81176_0791	CJE0861	777	777	777	777	4_same	No_attempt
Cj1116c	C8J_1057	CJJ81176_1134	CJE1259	1938	1938	1938	1938	4_same	No_attempt
Cj1215	C8J_1158	CJJ81176_1228	CJE1350	1161	1161	1161	1161	4_same	No_attempt
			CJE0296				483	less_than_3_values	No_attempt
Cj0300c	C8J_0277	CJJ81176_0322	CJE0345	885	885	891	885	3_same_1_different	Not_corrected-differences_in_3'_not_5'_end.
Cj0721c	C8J_0688	CJJ81176_0744	CJE0821	471	471	471	471	4_same	No_attempt
	C8J_1329				1056			less_than_3_values	No_attempt
Cj1057c	C8J_0998	CJJ81176_1077	CJE1200	174	174	174	174	4_same	No_attempt
Cj1643	C8J_1545	CJJ81176_1634	CJE1815	1095	1095	1071	1095	3_same_1_different	Corrected_by_extension
Cj1529c	C8J_1428	CJJ81176_1514	CJE1700	990	990	990	990	4_same	No_attempt
Cj0589	C8J_0551	CJJ81176_0617	CJE0692	855	852	855	855	3_same_1_different	Corrected_by_extension
Cj0906c	C8J_0843	CJJ81176_0915	CJE0985	978	978	978	978	4_same	No_attempt
Cj1088c	C8J_1029	CJJ81176_1106	CJE1231	1185	1161	1173	1173	1_pair_2_different	Corrected_by_extension / Corrected_by_shortening
Cj0058		CJJ81176_0096	CJE0055	600		390	597	3_different	No_attempt
	C8J_0115	CJJ81176_0835			1341	1335		less_than_3_values	No_attempt
		CJJ81176_0368				126		less_than_3_values	No_attempt
Cj0470	C8J_0443	CJJ81176_0499	CJE0520	1200	1200	1200	1200	4_same	No_attempt
Cj0534	C8J_0495	CJJ81176_0559	CJE0638	870	870	870	870	4_same	No_attempt
Cj1165c	C8J_1109	CJJ81176_1180	CJE1299	495	495	495	495	4_same	No_attempt
			CJE0563				372	less_than_3_values	No_attempt
Cj1690c	C8J_1594	CJJ81176_1687	CJE1858	444	444	444	444	4_same	No_attempt
			CJE1445				462	less_than_3_values	No_attempt
Cj1044c	C8J_0981	CJJ81176_1065	CJE1188	1146	1146	1146	1146	4_same	No_attempt
Cj1325				676				less_than_3_values	No_attempt
		CJJ81176_pTet0016				654		less_than_3_values	No_attempt
Cj0412	C8J_0387	CJJ81176_0436	CJE0461	1830	1830	1710	1710	2_pairs	Corrected_pair_by_extension
Cj0192c	C8J_0181	CJJ81176_0223	CJE0185	585	585	585	585	4_same	No_attempt
			CJE0237				315	less_than_3_values	No_attempt
Cj0239c	C8J_0217	CJJ81176_0264	CJE0290	972	972	972	972	4_same	No_attempt
		CJJ81176_pTet0038				1176		less_than_3_values	No_attempt
Cj0729	C8J_0696	CJJ81176_0752	CJE0829	810	807	807	807	3_same_1_different	Corrected_by_shortening
Cj0230c	C8J_0208	CJJ81176_0255	CJE0281	1374	1374	1371	1371	2_pairs	Corrected_pair_by_shortening
Cj0965c	C8J_0907	CJJ81176_0988	CJE1045	375	375	375	375	4_same	No_attempt
Cj1187c	C8J_1131	CJJ81176_1202	CJE1321	1287	1287	1287	1287	4_same	No_attempt
Cj0704	C8J_0671	CJJ81176_0727	CJE0804	864	864	864	864	4_same	No_attempt
Cj0991c	C8J_0928	CJJ81176_1009	CJE1071	1266	1266	1266	1266	4_same	No_attempt
Cj0848c	C8J_0795	CJJ81176_0864	CJE0935	282	282	282	282	4_same	No_attempt
Cj0319	C8J_0296	CJJ81176_0341	CJE0364	1029	1029	1029	1029	4_same	No_attempt
Cj1062	C8J_1003	CJJ81176_1081	CJE1205	1089	1089	1089	1089	4_same	No_attempt
Cj1054c	C8J_0996	CJJ81176_1074	CJE1198	1299	1296	1296	1296	3_same_1_different	Corrected_by_shortening
Cj0469	C8J_0442	CJJ81176_0494	CJE0519	762	738	738	738	3_same_1_different	Not_corrected-differences_in_3'_not_5'_end.
Cj1550c		CJJ81176_1535		1767		1767		less_than_3_values	No_attempt
	C8J_1340				1995			less_than_3_values	No_attempt
Cj0981c	C8J_0920	CJJ81176_1000	CJE1063	1248	1248	1248	1248	4_same	No_attempt
Cj1371	C8J_1290	CJJ81176_1374	CJE1563	699	699	699	699	4_same	No_attempt
Cj0096	C8J_0089	CJJ81176_0131	CJE0091	1053	1038	1071	1053	1_pair_2_different	Not_corrected-differences_in_3'_not_5_end / Not_corrected-differences_in_3'_not_5_end
Cj0964	C8J_0906	CJJ81176_0987	CJE1044	1191	1191	1152	1191	3_same_1_different	Corrected_by_extension
Cj1104	C8J_1045	CJJ81176_1122	CJE1247	768	768	768	768	4_same	No_attempt
Cj0606	C8J_0568	CJJ81176_0635	CJE0709	1173	1173	1173	1173	4_same	No_attempt
Cj1200	C8J_1144	CJJ81176_1215	CJE1334	789	771	789	789	3_same_1_different	Corrected_by_extension
Cj1342c	C8J_1258	CJJ81176_1341	CJE1531	1242	1248	1251	1242	1_pair_2_different	Not_corrected-differences_in_3'_not_5_end / Not_corrected-differences_in_3'_not_5_end
Cj1240c	C8J_1183			603	603			less_than_3_values	No_attempt
Cj1670c	C8J_1571	CJJ81176_1666	CJE1842	663	663	663	663	4_same	No_attempt
Cj0691	C8J_0658	CJJ81176_0714	CJE0790	492	492	492	492	4_same	No_attempt
Cj0263	C8J_0240	CJJ81176_0290	CJE0313	876	876	876	876	4_same	No_attempt
		CJJ81176_0095				204		less_than_3_values	No_attempt
Cj1639	C8J_1541	CJJ81176_1630	CJE1811	273	273	273	273	4_same	No_attempt
Cj1229	C8J_1172	CJJ81176_1243	CJE1364	894	894	894	894	4_same	No_attempt
			CJE0050				159	less_than_3_values	No_attempt
Cjt2	C8J_t0023	CJJ81176_1738	CJE_tRNA-Asp-2	77	77	77	77	4_same	No_attempt
Cj1567c	C8J_1464	CJJ81176_1552	CJE1738	1488	1488	1488	1488	4_same	No_attempt
Cj1357c	C8J_1275	CJJ81176_1359	CJE1546	1833	1833	1833	1833	4_same	No_attempt
Cj0352	C8J_0329	CJJ81176_0376	CJE0401	798	798	798	798	4_same	No_attempt
Cj0572	C8J_0534	CJJ81176_0600	CJE0675	1020	1020	1068	1020	3_same_1_different	Corrected_by_shortening
Cj0298c	C8J_0275	CJJ81176_0321	CJE0343	825	825	825	825	4_same	No_attempt
Cj0429c	C8J_0404	CJJ81176_0449	CJE0478	585	585	585	585	4_same	No_attempt
Cj1597	C8J_1499	CJJ81176_1584	CJE1769	900	900	900	900	4_same	No_attempt
Cj1699c	C8J_1603	CJJ81176_1696	CJE1867	186	186	186	186	4_same	No_attempt
	C8J_0912				600			less_than_3_values	No_attempt
Cj0236c	C8J_0214	CJJ81176_0261	CJE0287	696	696	696	696	4_same	No_attempt
		CJJ81176_1324				174		less_than_3_values	No_attempt
Cj1273c	C8J_1217	CJJ81176_1289	CJE1409	225	225	225	225	4_same	No_attempt
Cj0937	C8J_0880	CJJ81176_0954	CJE1015	912	912	912	912	4_same	No_attempt
			CJE0575				381	less_than_3_values	No_attempt
	C8J_1084				1083			less_than_3_values	No_attempt
Cj0694	C8J_0661	CJJ81176_0717	CJE0793	1491	1491	1491	1491	4_same	No_attempt
Cj0379c	C8J_0355	CJJ81176_0403	CJE0428	894	894	894	894	4_same	No_attempt
Cj0022c	C8J_0021	CJJ81176_0049	CJE0022	903	846	903	903	3_same_1_different	Corrected_by_extension
Cj1536c	C8J_1435	CJJ81176_1521	CJE1707	825	825	825	825	4_same	No_attempt
Cj0411	C8J_0386	CJJ81176_0435	CJE0460	2187	2187	2187	2187	4_same	No_attempt
Cj0790	C8J_0741	CJJ81176_0811	CJE0881	825	825	825	825	4_same	No_attempt
Cjp23	C8J_t0028	CJJ81176_1749	CJE_tRNA-Met-2	77	77	77	77	4_same	No_attempt
			CJE1145				345	less_than_3_values	No_attempt
		CJJ81176_pTet0013				552		less_than_3_values	No_attempt
Cj1698c	C8J_1602	CJJ81176_1695	CJE1866	252	252	252	252	4_same	No_attempt
		CJJ81176_pTet0003				381		less_than_3_values	No_attempt
Cj1621	C8J_1522	CJJ81176_1608	CJE1793	753	753	753	753	4_same	No_attempt
Cj0632	C8J_0591	CJJ81176_0660	CJE0735	1023	1023	1023	1023	4_same	No_attempt
Cj0785	C8J_0736	CJJ81176_0806	CJE0876	339	339	339	339	4_same	No_attempt
Cj0206	C8J_0195	CJJ81176_0238	CJE0199	1809	1809	1809	1809	4_same	No_attempt
	C8J_0811	CJJ81176_0880	CJE0951		663	663	663	3_same	No_attempt
			CJE1051				114	less_than_3_values	No_attempt
Cj0547	C8J_0508	CJJ81176_0572	CJE0651	366	366	366	366	4_same	No_attempt
Cj1590	C8J_1492	CJJ81176_1578	CJE1762	219	219	219	219	4_same	No_attempt
Cj0307	C8J_0284	CJJ81176_0329	CJE0352	1284	1284	1284	1284	4_same	No_attempt
Cj0765c	C8J_0716	CJJ81176_0786	CJE0856	1227	1227	1227	1227	4_same	No_attempt
Cj1189c	C8J_1133	CJJ81176_1204	CJE1323	498	498	498	498	4_same	No_attempt
Cj0847	C8J_0794	CJJ81176_0863	CJE0934	801	801	801	801	4_same	No_attempt
Cj0227	C8J_0205	CJJ81176_0252	CJE0278	1188	1188	1182	1182	2_pairs	Corrected_pair_by_shortening
Cj0396c	C8J_0371	CJJ81176_0419	CJE0445	999	999	999	999	4_same	No_attempt
Cj1614	C8J_1515	CJJ81176_1601	CJE1786	2130	2118	2109	2157	4_different	No_attempt
Cj1238	C8J_1181	CJJ81176_1252	CJE1373	774	774	789	774	3_same_1_different	Not_corrected-differences_in_3'_not_5'_end.
Cj0882c	C8J_0820	CJJ81176_0890	CJE0962	2175	2175	2136	2175	3_same_1_different	Corrected_by_extension
Cjp24	C8J_t0029	CJJ81176_1750	CJE_tRNA-Phe-1	76	76	76	76	4_same	No_attempt
	C8J_0224	CJJ81176_0274			1002	672		less_than_3_values	No_attempt
Cj0710	C8J_0677	CJJ81176_0733	CJE0810	228	228	228	228	4_same	No_attempt
		CJJ81176_pVir0013				366		less_than_3_values	No_attempt
Cj0595c	C8J_0557	CJJ81176_0623	CJE0698	627	627	627	627	4_same	No_attempt
Cj0287c	C8J_0263	CJJ81176_0313	CJE0335	486	486	486	486	4_same	No_attempt
Cj0661c	C8J_0617	CJJ81176_0688	CJE0763	876	876	876	876	4_same	No_attempt
Cj0915	C8J_0851	CJJ81176_0922	CJE0993	414	414	414	414	4_same	No_attempt
Cj0497	C8J_0459	CJJ81176_0518	CJE0605	1278	1278	1239	1278	3_same_1_different	Corrected_by_extension
Cj1672c	C8J_1573	CJJ81176_1668	CJE1844	1245	1245	1245	1245	4_same	No_attempt
Cj1503c	C8J_1406	CJJ81176_1495	CJE1676	3489	3489	3489	3489	4_same	No_attempt
Cj0322	C8J_0299	CJJ81176_0344	CJE0367	411	411	411	411	4_same	No_attempt
Cj0477	C8J_0450	CJJ81176_0508	CJE0527	378	378	378	378	4_same	No_attempt
Cj0725c	C8J_0692	CJJ81176_0748	CJE0825	543	543	543	543	4_same	No_attempt
Cj0720c	C8J_0687	CJJ81176_0743	CJE0820	750	750	750	750	4_same	No_attempt
			CJE1147				1014	less_than_3_values	No_attempt
Cj0064c	C8J_0057	CJJ81176_0102	CJE0061	1455	1455	1455	1455	4_same	No_attempt
		CJJ81176_0760	CJE0837			435	420	less_than_3_values	No_attempt
Cj0784	C8J_0735	CJJ81176_0805	CJE0875	915	915	915	915	4_same	No_attempt
Cjp22	C8J_t0027	CJJ81176_1748	CJE_tRNA-Asn-1	75	75	75	75	4_same	No_attempt
Cj0471	C8J_0444	CJJ81176_0500	CJE0521	159	159	159	159	4_same	No_attempt
Cj1480c	C8J_1385	CJJ81176_1473	CJE1653	426	426	444	426	3_same_1_different	Corrected_by_shortening
			CJE1419				207	less_than_3_values	No_attempt
Cj1671c	C8J_1572	CJJ81176_1667	CJE1843	204	204	204	204	4_same	No_attempt
Cj0977	C8J_0916	CJJ81176_0996	CJE1059	579	579	579	579	4_same	No_attempt
Cj0607	C8J_0569	CJJ81176_0636	CJE0710	1926	1926	1926	1926	4_same	No_attempt
Cj0777	C8J_0728	CJJ81176_0798	CJE0868	2031	2031	2031	2031	4_same	No_attempt
Cj0153c	C8J_0150	CJJ81176_0189	CJE0149	684	684	684	684	4_same	No_attempt
Cj1673c	C8J_1574	CJJ81176_1669	CJE1845	1032	1032	1032	1032	4_same	No_attempt
Cj1045c	C8J_0982	CJJ81176_1066	CJE1189	777	777	777	777	4_same	No_attempt
			CJE_tRNA-Lys-1				76	less_than_3_values	No_attempt
Cj0184c	C8J_0173	CJJ81176_0215	CJE0177	1155	1185	1185	1185	3_same_1_different	Not_corrected-differences_in_3'_not_5'_end.
Cj1688c	C8J_1592	CJJ81176_1685	CJE1856	1266	1266	1266	1266	4_same	No_attempt
Cj1615	C8J_1516	CJJ81176_1602	CJE1787	987	1008	987	987	3_same_1_different	Corrected_by_shortening
Cj1681c	C8J_1579	CJJ81176_1674	CJE1850	765	765	765	765	4_same	No_attempt
Cj1236	C8J_1179	CJJ81176_1250	CJE1371	951	951	951	951	4_same	No_attempt
Cj1488c	C8J_1393	CJJ81176_1480	CJE1661	264	264	267	267	2_pairs	Corrected_pair_by_extension
Cj1247c	C8J_1190	CJJ81176_1262	CJE1383	495	471	495	495	3_same_1_different	Corrected_by_extension
Cj1232	C8J_1175	CJJ81176_1246	CJE1367	333	333	333	333	4_same	No_attempt
Cj0450c	C8J_0423	CJJ81176_0475	CJE0500	195	195	195	195	4_same	No_attempt
Cj1543	C8J_1442	CJJ81176_1528	CJE1714	966	966	966	966	4_same	No_attempt
Cj1618c	C8J_1519	CJJ81176_1605	CJE1790	918	879	918	919	1_pair_2_different	Corrected_by_extension / Not_corrected-differences_in_3'_not_5_end
		CJJ81176_pVir0025				669		less_than_3_values	No_attempt
			CJE1280				972	less_than_3_values	No_attempt
Cj1081c	C8J_1022	CJJ81176_1099	CJE1224	633	633	633	633	4_same	No_attempt
Cj0474	C8J_0447	CJJ81176_0505	CJE0524	426	426	426	426	4_same	No_attempt
Cj1541	C8J_1440	CJJ81176_1526	CJE1712	768	768	768	768	4_same	No_attempt
Cj1137c				996				less_than_3_values	No_attempt
Cj0484			CJE0534	1233			1287	less_than_3_values	No_attempt
Cjp16	C8J_t0016	CJJ81176_1729	CJE_tRNA-Leu-1	87	87	87	87	4_same	No_attempt
	C8J_1448		CJE1720		2310		2312	less_than_3_values	No_attempt
			CJE1152				1257	less_than_3_values	No_attempt
Cj0771c	C8J_0722	CJJ81176_0792	CJE0862	771	771	771	771	4_same	No_attempt
Cj1217c	C8J_1160	CJJ81176_1230	CJE1352	681	681	681	681	4_same	No_attempt
Cj1648	C8J_1550	CJJ81176_1639	CJE1820	891	891	891	891	4_same	No_attempt
Cj1493c	C8J_1398	CJJ81176_1485	CJE1666	660	660	660	660	4_same	No_attempt
Cj0681	C8J_0633	CJJ81176_0704	CJE0779	231	231	231	231	4_same	No_attempt
Cj0026c	C8J_0025	CJJ81176_0053	CJE0026	624	624	624	624	4_same	No_attempt
Cj0318	C8J_0295	CJJ81176_0340	CJE0363	1683	1683	1683	1683	4_same	No_attempt
Cjp15	C8J_t0015	CJJ81176_1726	CJE_tRNA-Ile-3	77	77	77	77	4_same	No_attempt
Cj1641	C8J_1543	CJJ81176_1632	CJE1813	1284	1284	1284	1284	4_same	No_attempt
Cj0029	C8J_0028	CJJ81176_0056	CJE0029	996	996	1047	996	3_same_1_different	Corrected_by_shortening
Cj1689c	C8J_1593	CJJ81176_1686	CJE1857	393	393	393	393	4_same	No_attempt
		CJJ81176_pVir0052				243		less_than_3_values	No_attempt
Cj0068	C8J_0061	CJJ81176_0106	CJE0065	897	897	897	897	4_same	No_attempt
Cj0843c	C8J_0790	CJJ81176_0859	CJE0930	1626	1626	1626	1626	4_same	No_attempt
Cj1533c	C8J_1432	CJJ81176_1518	CJE1704	1038	1038	1038	1038	4_same	No_attempt
Cj1720	C8J_1626	CJJ81176_0018	CJE1890	630	630	630	630	4_same	No_attempt
Cj1349c	C8J_1265	CJJ81176_1348	CJE1538	1308	1308	1308	1308	4_same	No_attempt
Cj1174	C8J_1118	CJJ81176_1189	CJE1308	309	309	309	309	4_same	No_attempt
Cj1080c	C8J_1021	CJJ81176_1098	CJE1223	630	630	630	630	4_same	No_attempt
Cj0762c	C8J_0713	CJJ81176_0783	CJE0853	1170	1170	1170	1170	4_same	No_attempt
Cj0585	C8J_0547	CJJ81176_0613	CJE0688	1143	1143	1143	1143	4_same	No_attempt
Cj0533	C8J_0494	CJJ81176_0558	CJE0637	1164	1164	1164	1164	4_same	No_attempt
Cj0240c	C8J_0218	CJJ81176_0265	CJE0291	1182	1182	1182	1182	4_same	No_attempt
Cj0874c	C8J_0815		CJE0955	561	987		664	3_different	No_attempt
Cj1486c	C8J_1391	CJJ81176_1478	CJE1659	222	219	219	219	3_same_1_different	Corrected_by_shortening
Cj0013	C8J_0012	CJJ81176_0039	CJE0012	1677	1677	1677	1677	4_same	No_attempt
Cj0613	C8J_0575	CJJ81176_0642	CJE0716	996	996	996	996	4_same	No_attempt
Cj0933c	C8J_0870	CJJ81176_0940	CJE1011	1800	1800	1800	1800	4_same	No_attempt
Cj1138				1170				less_than_3_values	No_attempt
Cj0294	C8J_0271	CJJ81176_0318	CJE0340	660	657	654	651	4_different	No_attempt
Cj1041c	C8J_0978	CJJ81176_1062	CJE1185	852	852	852	852	4_same	No_attempt
		CJJ81176_pVir0030				783		less_than_3_values	No_attempt
Cj1409	C8J_1323	CJJ81176_1408	CJE1596	348	348	348	348	4_same	No_attempt
Cj0350	C8J_0327	CJJ81176_0374	CJE0399	423	423	423	423	4_same	No_attempt
		CJJ81176_1656				270		less_than_3_values	No_attempt
Cj0136	C8J_0129	CJJ81176_0171	CJE0131	2616	2616	2616	2616	4_same	No_attempt
Cj1109	C8J_1050	CJJ81176_1127	CJE1252	648	648	648	648	4_same	No_attempt
Cj0983	C8J_0922	CJJ81176_1002	CJE1065	1119	1119	1119	1119	4_same	No_attempt
Cj1416c	C8J_0637	CJJ81176_1415		762	759	762		2_same_1_different	Not_corrected-differences_in_3'_not_5'_end.
			CJE1672				99	less_than_3_values	No_attempt
Cj0392c	C8J_0367	CJJ81176_0415	CJE0441	1443	1443	1443	1443	4_same	No_attempt
Cj1083c	C8J_1024	CJJ81176_1101	CJE1226	687	687	687	687	4_same	No_attempt
Cj0850c	C8J_0797	CJJ81176_0866	CJE0937	1188	1188	1188	1188	4_same	No_attempt
Cj0111	C8J_0104	CJJ81176_0146	CJE0106	780	780	780	780	4_same	No_attempt
			CJE0222				2217	less_than_3_values	No_attempt
	C8J_1241		CJE1498		723		720	less_than_3_values	No_attempt
Cj0537	C8J_0498	CJJ81176_0562	CJE0641	846	846	846	846	4_same	No_attempt
Cj0182	C8J_0171	CJJ81176_0213	CJE0175	1206	1200	1200	1200	3_same_1_different	Corrected_by_shortening
		CJJ81176_pTet0020				186		less_than_3_values	No_attempt
Cj0177			CJE0170	852			852	less_than_3_values	No_attempt
Cj0004c	C8J_0004	CJJ81176_0030	CJE0004	342	342	342	342	4_same	No_attempt
Cj0341c	C8J_0318	CJJ81176_0365	CJE0386	444	444	444	444	4_same	No_attempt
			CJE1425				495	less_than_3_values	No_attempt
			CJE1101				150	less_than_3_values	No_attempt
Cj1544c	C8J_1443	CJJ81176_1529	CJE1715	897	897	897	897	4_same	No_attempt
	C8J_1589				930			less_than_3_values	No_attempt
		CJJ81176_1006				411		less_than_3_values	No_attempt
Cj1331			CJE1520	708			708	less_than_3_values	No_attempt
Cj1702c	C8J_1606	CJJ81176_1699	CJE1870	426	444	444	426	2_pairs	Not_corrected
Cj1155c	C8J_1101	CJJ81176_1172	CJE1291	2358	2352	2352	2352	3_same_1_different	Corrected_by_shortening
		CJJ81176_0526				117		less_than_3_values	No_attempt
Cj0031	C8J_0034	CJJ81176_0068	CJE0031	3733	3705	3735	3774	4_different	No_attempt
		CJJ81176_0884				378		less_than_3_values	No_attempt
Cj0909	C8J_0845	CJJ81176_0917	CJE0987	420	420	420	420	4_same	No_attempt
Cj1036c	C8J_0973	CJJ81176_1055	CJE1180	252	252	252	252	4_same	No_attempt
Cj0106	C8J_0099	CJJ81176_0141	CJE0101	885	885	885	885	4_same	No_attempt
Cj0564	C8J_0525	CJJ81176_0589	CJE0669	207	207	207	207	4_same	No_attempt
			CJE0595				1281	less_than_3_values	No_attempt
Cj0803	C8J_0754	CJJ81176_0824	CJE0894	1743	1743	1743	1743	4_same	No_attempt
Cj0172c	C8J_0166	CJJ81176_0208	CJE0165	1206	1206	1206	1206	4_same	No_attempt
	C8J_0466				1815			less_than_3_values	No_attempt
			CJE0274				261	less_than_3_values	No_attempt
Cj0942c	C8J_0885	CJJ81176_0966	CJE1020	2589	2589	2589	2589	4_same	No_attempt
Cj1338c	C8J_1255	CJJ81176_1338	CJE1526	1719	1731	1731	1722	1_pair_2_different	Not_corrected-differences_in_3'_not_5_end / Not_corrected-differences_in_3'_not_5_end
		CJJ81176_0157	CJE0905			1254	1248	less_than_3_values	No_attempt
Cj0609c	C8J_0571	CJJ81176_0638	CJE0712	1179	1179	1179	1179	4_same	No_attempt
Cj0328c	C8J_0305	CJJ81176_0350	CJE0373	975	975	975	975	4_same	No_attempt
Cj0243c	C8J_0220	CJJ81176_0267	CJE0293	1167	1167	1167	1167	4_same	No_attempt
Cj0552	C8J_0513	CJJ81176_0577	CJE0656	693	693	693	693	4_same	No_attempt
Cj0057		CJJ81176_0094	CJE0054	855		645	855	2_same_1_different	Not_corrected
Cj0935c	C8J_0872	CJJ81176_0942	CJE1013	1335	1335	1335	1335	4_same	No_attempt
Cj1685c	C8J_1582	CJJ81176_1677	CJE1853	837	837	837	837	4_same	No_attempt
	C8J_0201				1014			less_than_3_values	No_attempt
Cj1420c	C8J_0641	CJJ81176_1419		774	774	774		3_same	No_attempt
			CJE0229				372	less_than_3_values	No_attempt
Cj0375	C8J_0351	CJJ81176_0399	CJE0424	477	393	477	477	3_same_1_different	Corrected_by_extension
Cj0778	C8J_0729	CJJ81176_0799	CJE0869	738	741	741	741	3_same_1_different	Not_corrected-differences_in_3'_not_5'_end.
Cj1447c	C8J_1353	CJJ81176_1440	CJE1620	663	663	663	663	4_same	No_attempt
Cj0241c	C8J_0219	CJJ81176_0266	CJE0292	402	402	402	401	3_same_1_different	Not_corrected-differences_in_3'_not_5'_end.
Cj0879c	C8J_0817	CJJ81176_0887	CJE0959	633	633	633	633	4_same	No_attempt
Cj0641	C8J_0600	CJJ81176_0669	CJE0744	861	861	861	861	4_same	No_attempt
Cj0080	C8J_0073	CJJ81176_0117	CJE0076	270	234	270	270	3_same_1_different	Not_corrected
Cj0587	C8J_0549	CJJ81176_0615	CJE0690	1005	1005	948	1005	3_same_1_different	Corrected_by_extension
Cj0996	C8J_0933	CJJ81176_1014	CJE1076	561	561	561	561	4_same	No_attempt
Cj0671	C8J_0626	CJJ81176_0697	CJE0772	1425	1425	1425	1425	4_same	No_attempt
Cj1313	C8J_1246	CJJ81176_1330	CJE1508	474	519	474	474	3_same_1_different	Not_corrected-differences_in_3'_not_5'_end.
Cj0525c	C8J_0486	CJJ81176_0550	CJE0629	1809	1809	1809	1740	3_same_1_different	Not_corrected
Cj1384c	C8J_1302	CJJ81176_1386	CJE1575	315	315	315	315	4_same	No_attempt
Cj0619	C8J_0579	CJJ81176_0648	CJE0722	1317	1317	1317	1317	4_same	No_attempt
			CJE1153				1263	less_than_3_values	No_attempt
	C8J_1079				408			less_than_3_values	No_attempt
		CJJ81176_0684				246		less_than_3_values	No_attempt
Cj1093c	C8J_1034	CJJ81176_1111	CJE1236	1581	1581	1581	1581	4_same	No_attempt
			CJE0548				618	less_than_3_values	No_attempt
Cj0453	C8J_0426	CJJ81176_0478	CJE0503	1293	1293	1293	1293	4_same	No_attempt
Cj1207c	C8J_1150	CJJ81176_1222	CJE1341	558	558	558	558	4_same	No_attempt
			CJE0601				1611	less_than_3_values	No_attempt
Cj1022c	C8J_0959	CJJ81176_1041	CJE1166	507	507	507	507	4_same	No_attempt
			CJE1114				1431	less_than_3_values	No_attempt
Cj0949c	C8J_0892	CJJ81176_0973	CJE1027	978	978	978	978	4_same	No_attempt
Cj0576	C8J_0538	CJJ81176_0604	CJE0679	966	966	966	966	4_same	No_attempt
			CJE1502				333	less_than_3_values	No_attempt
Cj1208	C8J_1151		CJE1342	627	627		627	3_same	No_attempt
Cj0091	C8J_0084	CJJ81176_0126	CJE0086	624	624	624	624	4_same	No_attempt
Cj0621	C8J_0581	CJJ81176_0650	CJE0724	1521	1521	1521	1521	4_same	No_attempt
Cj1377c	C8J_1295	CJJ81176_1379	CJE1568	1662	1674	1674	1674	3_same_1_different	Not_corrected-differences_in_3'_not_5'_end.
Cj0776c	C8J_0727	CJJ81176_0797	CJE0867	1023	1020	1020	1020	3_same_1_different	Not_corrected-differences_in_3'_not_5'_end.
Cj0731	C8J_0698	CJJ81176_0754	CJE0831	780	780	780	780	4_same	No_attempt
Cj0388	C8J_0363	CJJ81176_0411	CJE0437	960	960	960	960	4_same	No_attempt
Cj0824	C8J_0771	CJJ81176_0841	CJE0911	669	669	669	669	4_same	No_attempt
Cj0258	C8J_0235	CJJ81176_0285	CJE0308	246	246	246	228	3_same_1_different	Not_corrected-differences_in_3'_not_5'_end.
Cj0486			CJE0536	1257			1257	less_than_3_values	No_attempt
			CJE1503				159	less_than_3_values	No_attempt
Cj0797c	C8J_0748	CJJ81176_0818	CJE0888	216	216	216	216	4_same	No_attempt
Cj0742	C8J_0706	CJJ81176_0764		1693	1689	1527		3_different	No_attempt
Cj1049c	C8J_0990	CJJ81176_1070	CJE1193	600	600	600	600	4_same	No_attempt
Cj1318				1950				less_than_3_values	No_attempt
Cj1228c	C8J_1171	CJJ81176_1242	CJE1363	1419	1419	1419	1419	4_same	No_attempt
Cj0703	C8J_0670	CJJ81176_0726	CJE0803	537	537	537	537	4_same	No_attempt
Cj0487			CJE0537	771			771	less_than_3_values	No_attempt
Cj0447	C8J_0420	CJJ81176_0472	CJE0497	597	588	597	597	3_same_1_different	Not_corrected-differences_in_3'_not_5'_end.
Cj1402c	C8J_1316	CJJ81176_1401	CJE1589	1203	1203	1203	1203	4_same	No_attempt
Cj0941c	C8J_0884	CJJ81176_0965	CJE1019	1206	1206	1206	1206	4_same	No_attempt
Cj0646	C8J_0605	CJJ81176_0674	CJE0749	828	828	801	828	3_same_1_different	Corrected_by_extension
	C8J_0613	CJJ81176_0682	CJE0757		1554	1083	1554	2_same_1_different	Not_corrected
Cj1179c	C8J_1123	CJJ81176_1194	CJE1313	768	768	768	768	4_same	No_attempt
Cj0546	C8J_0507	CJJ81176_0571	CJE0650	1803	1803	1803	1803	4_same	No_attempt
Cj0682	C8J_0634	CJJ81176_0705	CJE0780	243	243	243	243	4_same	No_attempt
		CJJ81176_pTet0015				612		less_than_3_values	No_attempt
	C8J_1415	CJJ81176_1504			543	543		less_than_3_values	No_attempt
Cj0697	C8J_0664	CJJ81176_0720	CJE0796	813	813	813	813	4_same	No_attempt
		CJJ81176_0632				489		less_than_3_values	No_attempt
Cj1132c	C8J_1072	CJJ81176_1149	CJE1274	795	795	795	795	4_same	No_attempt
Cj1150c	C8J_1096	CJJ81176_1167	CJE1286	1386	1386	1386	1386	4_same	No_attempt
Cj0536	C8J_0497	CJJ81176_0561	CJE0640	1125	1125	1125	1125	4_same	No_attempt
Cj0853c	C8J_0800	CJJ81176_0869	CJE0940	1275	1275	1275	1275	4_same	No_attempt
Cj0426	C8J_0401	CJJ81176_0446	CJE0475	1578	1578	1578	1578	4_same	No_attempt
			CJE1465				357	less_than_3_values	No_attempt
Cj0557c	C8J_0518	CJJ81176_0582	CJE0661	1086	1071	1086	1086	3_same_1_different	Corrected_by_extension
Cj0842	C8J_0789		CJE0929	486	486		486	3_same	No_attempt
Cj1379	C8J_1297	CJJ81176_1381	CJE1570	1806	1806	1806	1806	4_same	No_attempt
Cj0780	C8J_0731	CJJ81176_0801	CJE0871	2775	2775	2772	2775	3_same_1_different	Not_corrected-differences_in_3'_not_5'_end.
Cj1007c	C8J_0944	CJJ81176_1025	CJE1087	1572	1572	1572	1572	4_same	No_attempt
Cj0105	C8J_0098	CJJ81176_0140	CJE0100	1506	1506	1506	1506	4_same	No_attempt
			CJE0251				1239	less_than_3_values	No_attempt
Cj1577c	C8J_1474	CJJ81176_1562	CJE1748	795	792	792	792	3_same_1_different	Corrected_by_shortening
Cj0717	C8J_0684	CJJ81176_0740	CJE0817	330	330	330	330	4_same	No_attempt
Cj0451	C8J_0424	CJJ81176_0476	CJE0501	648	648	648	648	4_same	No_attempt
	C8J_0464				312			less_than_3_values	No_attempt
Cj1611	C8J_1512	CJJ81176_1598	CJE1783	264	264	264	264	4_same	No_attempt
		CJJ81176_pVir0009				882		less_than_3_values	No_attempt
Cj0712	C8J_0679	CJJ81176_0735	CJE0812	540	540	540	540	4_same	No_attempt
Cj0015c	C8J_0014	CJJ81176_0042	CJE0015	1227	1227	1227	1227	4_same	No_attempt
Cj1498c	C8J_1403	CJJ81176_1490	CJE1671	1251	1251	1251	1251	4_same	No_attempt
Cj0289c	C8J_0268	CJJ81176_0315	CJE0337	753	753	753	753	4_same	No_attempt
Cj1058c	C8J_0999	CJJ81176_1078	CJE1201	1458	1458	1458	1458	4_same	No_attempt
Cj0378c	C8J_0354	CJJ81176_0402	CJE0427	540	603	573	573	1_pair_2_different	Not_corrected-differences_in_3'_not_5_end / Not_corrected-differences_in_3'_not_5_end
Cj0630c	C8J_0589	CJJ81176_0658	CJE0733	966	966	969	966	3_same_1_different	Not_corrected-differences_in_3'_not_5'_end.
Cj1266c	C8J_1210	CJJ81176_1282	CJE1402	1716	1716	1716	1716	4_same	No_attempt
Cj1692c	C8J_1596	CJJ81176_1689	CJE1860	537	537	537	537	4_same	No_attempt
Cj0149c	C8J_0146	CJJ81176_0185	CJE0145	1248	1248	1248	1248	4_same	No_attempt
Cj1425c		CJJ81176_1424	CJE1610	1020		1020	1020	3_same	No_attempt
Cj0112	C8J_0105	CJJ81176_0147	CJE0107	1209	1209	1209	1209	4_same	No_attempt
Cj0560	C8J_0521	CJJ81176_0585	CJE0665	1329	1329	1329	1328	3_same_1_different	Not_corrected-differences_in_3'_not_5'_end.
Cj0579c	C8J_0541	CJJ81176_0607	CJE0682	417	408	408	417	2_pairs	Not_corrected
Cj1718c	C8J_1624	CJJ81176_0016	CJE1888	1077	1077	1077	1077	4_same	No_attempt
Cj0590	C8J_0552	CJJ81176_0618	CJE0693	711	708	708	708	3_same_1_different	Corrected_by_shortening
Cj0312	C8J_0289	CJJ81176_0334	CJE0357	546	546	546	546	4_same	No_attempt
Cj1198	C8J_1142	CJJ81176_1213	CJE1332	495	495	495	495	4_same	No_attempt
Cj0391c	C8J_0366	CJJ81176_0414	CJE0440	636	636	636	636	4_same	No_attempt
Cjt3	C8J_t0037	CJJ81176_1760	CJE_tRNA-Arg-4	77	77	77	77	4_same	No_attempt
Cj1210	C8J_1153	CJJ81176_1224	CJE1344	558	558	558	558	4_same	No_attempt
Cj0384c	C8J_0359	CJJ81176_0407	CJE0433	816	816	816	816	4_same	No_attempt
	C8J_0875				327			less_than_3_values	No_attempt
Cj1073c	C8J_1014	CJJ81176_1091	CJE1216	2376	2376	2376	2376	4_same	No_attempt
Cj0925	C8J_0862	CJJ81176_0932	CJE1003	438	438	438	438	4_same	No_attempt
Cj0976	C8J_0915	CJJ81176_0995	CJE1058	891	876	876	876	3_same_1_different	Corrected_by_shortening
Cj0960c	C8J_0902	CJJ81176_0983	CJE1040	327	327	327	327	4_same	No_attempt
Cj1383c	C8J_1301	CJJ81176_1385	CJE1574	696	696	696	696	4_same	No_attempt
Cjp07	C8J_t0007	CJJ81176_1717	CJE_tRNA-Tyr-1	86	86	86	86	4_same	No_attempt
Cj0652	C8J_0611	CJJ81176_0680	CJE0755	1806	1809	1806	1800	1_pair_2_different	Corrected_by_extension / Not_corrected-differences_in_3'_not_5_end
Cj1632c	C8J_1534	CJJ81176_1623		162	162	162		3_same	No_attempt
Cj0198c	C8J_0187	CJJ81176_0229	CJE0191	1182	1182	1182	1182	4_same	No_attempt
Cj1216c	C8J_1159	CJJ81176_1229	CJE1351	204	204	204	204	4_same	No_attempt
		CJJ81176_pTet0052				231		less_than_3_values	No_attempt
		CJJ81176_1433				1482		less_than_3_values	No_attempt
Cj1613c	C8J_1514	CJJ81176_1600	CJE1785	756	756	756	756	4_same	No_attempt
	C8J_1484	CJJ81176_1571			657	657		less_than_3_values	No_attempt
	C8J_0526				1683			less_than_3_values	No_attempt
Cj1013c	C8J_0950	CJJ81176_1032	CJE1157	3246	3246	3246	3246	4_same	No_attempt
Cj0701	C8J_0668	CJJ81176_0724	CJE0801	1254	1254	1254	1254	4_same	No_attempt
	C8J_t0022				76			less_than_3_values	No_attempt
	C8J_1088				774			less_than_3_values	No_attempt
Cj0938c	C8J_0881	CJJ81176_0955	CJE1016	3513	3513	3513	3513	4_same	No_attempt
Cj1366c	C8J_1283	CJJ81176_1368	CJE1558	1797	1797	1797	1797	4_same	No_attempt
		CJJ81176_pVir0001				678		less_than_3_values	No_attempt
Cj1570c	C8J_1467	CJJ81176_1555	CJE1741	519	519	519	519	4_same	No_attempt
Cjp08	C8J_t0008	CJJ81176_1718	CJE_tRNA-Gly-1	77	77	77	77	4_same	No_attempt
Cj0110	C8J_0103	CJJ81176_0145	CJE0105	390	390	390	390	4_same	No_attempt
Cj0637c	C8J_0596	CJJ81176_0665	CJE0740	498	498	498	498	4_same	No_attempt
Cj0225	C8J_0203	CJJ81176_0250	CJE0276	447	447	447	447	4_same	No_attempt
			CJE0582				378	less_than_3_values	No_attempt
Cj0990c	C8J_0927	CJJ81176_1008	CJE1070	762	756	762	762	3_same_1_different	Corrected_by_extension
			CJE1726				168	less_than_3_values	No_attempt
Cj0428	C8J_0403	CJJ81176_0448	CJE0477	384	384	384	384	4_same	No_attempt
Cj0580c	C8J_0542	CJJ81176_0608	CJE0683	1068	1068	1068	1068	4_same	No_attempt
Cj0133	C8J_0126	CJJ81176_0168	CJE0128	402	429	402	402	3_same_1_different	Corrected_by_shortening
Cj1651c	C8J_1553	CJJ81176_1642	CJE1823	759	759	759	759	4_same	No_attempt
Cj0783	C8J_0734	CJJ81176_0804	CJE0874	525	522	522	522	3_same_1_different	Not_corrected-differences_in_3'_not_5'_end.
Cj0958c	C8J_0900	CJJ81176_0981	CJE1038	1587	1593	1587	1593	2_pairs	Not_corrected
Cj0402	C8J_0377	CJJ81176_0425	CJE0451	1245	1245	1245	1245	4_same	No_attempt
Cj1162c	C8J_1106	CJJ81176_1177	CJE1296	195	195	165	195	3_same_1_different	Corrected_by_extension
		CJJ81176_pTet0031				426		less_than_3_values	No_attempt
Cj1265c	C8J_1209	CJJ81176_1281	CJE1401	693	693	717	717	2_pairs	Not_corrected
Cj0103	C8J_0096	CJJ81176_0138	CJE0098	513	513	513	513	4_same	No_attempt
Cj0410	C8J_0385	CJJ81176_0434	CJE0459	726	726	726	726	4_same	No_attempt
Cj0733	C8J_0700	CJJ81176_0756	CJE0833	639	639	639	639	4_same	No_attempt
Cj0734c	C8J_0701	CJJ81176_0757	CJE0834	756	756	756	756	4_same	No_attempt
Cj0732	C8J_0699	CJJ81176_0755	CJE0832	990	990	990	954	3_same_1_different	Not_corrected
Cj1069	C8J_1010	CJJ81176_1087	CJE1212	867	867	867	867	4_same	No_attempt
Cj1203c		CJJ81176_1218	CJE1337	192		147	192	2_same_1_different	Corrected_by_extension
	C8J_1348				1044			less_than_3_values	No_attempt
Cj0033		CJJ81176_0071		1782		1542		less_than_3_values	No_attempt
Cj0189c	C8J_0178	CJJ81176_0220	CJE0182	699	699	699	699	4_same	No_attempt
Cj0019c	C8J_0018	CJJ81176_0046	CJE0019	1779	1779	1755	1782	1_pair_2_different	Corrected_by_extension / Not_corrected-differences_in_3'_not_5_end
Cj0238	C8J_0216	CJJ81176_0263	CJE0289	1884	1884	1884	1884	4_same	No_attempt
Cj0297c	C8J_0274	CJJ81176_0320	CJE0342	849	849	849	849	4_same	No_attempt
Cj1382c	C8J_1300	CJJ81176_1384	CJE1573	492	492	492	492	4_same	No_attempt
Cj1662	C8J_1564	CJJ81176_1653	CJE1834	1119	1119	1119	1119	4_same	No_attempt
Cj1473c	C8J_1378	CJJ81176_1466	CJE1646	609	609	609	609	4_same	No_attempt
Cj0259	C8J_0236	CJJ81176_0286	CJE0309	1008	1008	1008	996	3_same_1_different	Not_corrected-differences_in_3'_not_5'_end.
Cj1289	C8J_1232	CJJ81176_1306	CJE1481	816	816	816	816	4_same	No_attempt
		CJJ81176_0242	CJE0205			447	447	less_than_3_values	No_attempt
Cj0786	C8J_0737	CJJ81176_0807	CJE0877	174	174	174	174	4_same	No_attempt
Cj1364c	C8J_1282	CJJ81176_1366	CJE1556	1392	1392	1392	1392	4_same	No_attempt
			CJE0465				111	less_than_3_values	No_attempt
	C8J_1337				867			less_than_3_values	No_attempt
Cj1231	C8J_1174	CJJ81176_1245	CJE1366	1626	1626	1626	1626	4_same	No_attempt
Cj0829c	C8J_0776	CJJ81176_0846	CJE0916	414	414	414	414	4_same	No_attempt
Cj0267c	C8J_0244	CJJ81176_0294	CJE0316	531	531	510	510	2_pairs	Corrected_pair_by_extension
Cj1460	C8J_1366	CJJ81176_1453	CJE1634	384	384	384	384	4_same	No_attempt
Cj0090	C8J_0083	CJJ81176_0125	CJE0085	369	369	369	369	4_same	No_attempt
Cj1479c	C8J_1384	CJJ81176_1472	CJE1652	390	390	390	390	4_same	No_attempt
Cj0894c	C8J_0831	CJJ81176_0903	CJE0973	834	834	834	834	4_same	No_attempt
Cj0074c	C8J_0067	CJJ81176_0111	CJE0070	1440	1440	1440	1440	4_same	No_attempt
Cj1309c				1071				less_than_3_values	No_attempt
Cj0081	C8J_0074	CJJ81176_0118	CJE0077	1563	1563	1563	1563	4_same	No_attempt
Cj1465	C8J_1371	CJJ81176_1458	CJE1639	435	435	435	435	4_same	No_attempt
Cj1573c	C8J_1470	CJJ81176_1558	CJE1744	2463	2463	2463	2463	4_same	No_attempt
Cj0448c	C8J_0421	CJJ81176_0473	CJE0498	1098	1098	1098	1098	4_same	No_attempt
Cj0007	C8J_0007	CJJ81176_0033	CJE0007	4491	4491	4488	4491	3_same_1_different	Not_corrected-differences_in_3'_not_5'_end.
Cj0403	C8J_0378	CJJ81176_0427	CJE0452	546	546	780	546	3_same_1_different	Not_corrected-differences_in_3'_not_5'_end.
Cj0468	C8J_0441	CJJ81176_0493	CJE0518	657	657	657	657	4_same	No_attempt
Cj0374	C8J_0350	CJJ81176_0398	CJE0423	492	492	492	492	4_same	No_attempt
	C8J_1587				813			less_than_3_values	No_attempt
Cjp30	C8J_t0035	CJJ81176_1758	CJE_tRNA-Ser-2	88	88	88	88	4_same	No_attempt
Cj0254	C8J_0231	CJJ81176_0281	CJE0304	1161	1137	1137	1137	3_same_1_different	Corrected_by_shortening
Cj1225	C8J_1168	CJJ81176_1238	CJE1360	249	372	249	249	3_same_1_different	Not_corrected-differences_in_3'_not_5'_end.
Cj0337c	C8J_0314	CJJ81176_0359	CJE0382	777	777	777	777	4_same	No_attempt
Cj1593	C8J_1495	CJJ81176_1580	CJE1765	393	393	393	393	4_same	No_attempt
			CJE1279				1209	less_than_3_values	No_attempt
Cj1131c	C8J_1071	CJJ81176_1148	CJE1273	987	987	987	987	4_same	No_attempt
Cj0627	C8J_0587	CJJ81176_0656	CJE0730	345	345	345	345	4_same	No_attempt
Cj1166c	C8J_1110	CJJ81176_1181	CJE1300	777	777	777	777	4_same	No_attempt
Cj0880c	C8J_0818	CJJ81176_0888	CJE0960	243	243	243	243	4_same	No_attempt
Cj0548	C8J_0509	CJJ81176_0573	CJE0652	1929	1932	1929	1911	1_pair_2_different	Not_corrected-differences_in_3'_not_5_end / Not_corrected-differences_in_3'_not_5_end
Cjs01		CJJ81176_1752	CJE_CjtmRNA1	359		359	359	3_same	No_attempt
Cj0066c	C8J_0059	CJJ81176_0104	CJE0063	480	480	480	480	4_same	No_attempt
	C8J_1336				1392			less_than_3_values	No_attempt
Cj1532	C8J_1431	CJJ81176_1517	CJE1703	732	603	732	732	3_same_1_different	Not_corrected
Cj1027c	C8J_0964	CJJ81176_1046	CJE1171	2592	2592	2589	2589	2_pairs	Not_corrected
Cj0492	C8J_0454	CJJ81176_0512	CJE0541	471	471	471	471	4_same	No_attempt
Cj1351	C8J_1267	CJJ81176_1350	CJE1540	990	990	990	990	4_same	No_attempt
Cj0677	C8J_0629	CJJ81176_0700	CJE0775	2046	2046	2046	2061	3_same_1_different	Not_corrected-differences_in_3'_not_5'_end.
Cj0665c	C8J_0621	CJJ81176_0692	CJE0767	1221	1221	1221	1221	4_same	No_attempt
Cj0934c	C8J_0871	CJJ81176_0941	CJE1012	1341	1341	1341	1341	4_same	No_attempt
Cj0301c	C8J_0278	CJJ81176_0323	CJE0346	675	675	669	669	2_pairs	Not_corrected
Cjp12	C8J_t0012	CJJ81176_1722	CJE_tRNA-Met-1	76	76	76	76	4_same	No_attempt
Cj0910	C8J_0846	CJJ81176_0918	CJE0988	453	453	453	453	4_same	No_attempt
Cj1472c	C8J_1377	CJJ81176_1465	CJE1645	588	588	588	588	4_same	No_attempt
Cj1534c	C8J_1433	CJJ81176_1519	CJE1705	450	450	450	450	4_same	No_attempt
			CJE1119				219	less_than_3_values	No_attempt
Cj0696	C8J_0663	CJJ81176_0719	CJE0795	1113	1113	1113	1113	4_same	No_attempt
Cj0464	C8J_0437	CJJ81176_0489	CJE0514	1824	1824	1824	1824	4_same	No_attempt
Cjp29	C8J_t0034	CJJ81176_1757	CJE_tRNA-Cys-1	74	74	74	74	4_same	No_attempt
Cjr07	C8J_Cj16SC	CJJ81176_1724	CJE_Cj16SC	1513	1513	1513	1513	4_same	No_attempt
Cjp14	C8J_t0014	CJJ81176_1725	CJE_tRNA-Ala-3	76	76	76	76	4_same	No_attempt
			CJE0553				264	less_than_3_values	No_attempt
Cj0288c	C8J_0264	CJJ81176_0314	CJE0336	1095	1095	1095	1095	4_same	No_attempt
Cj1257c	C8J_1201	CJJ81176_1273	CJE1393	1185	1185	1185	1181	3_same_1_different	Not_corrected-differences_in_3'_not_5'_end.
Cj0849c				2160				less_than_3_values	No_attempt
			CJE0249				1584	less_than_3_values	No_attempt
Cj0354c	C8J_0331	CJJ81176_0378	CJE0403	246	246	246	246	4_same	No_attempt
Cj1101	C8J_1042	CJJ81176_1119	CJE1244	2076	2076	2076	2076	4_same	No_attempt
Cj1616	C8J_1517	CJJ81176_1603	CJE1788	777	777	777	777	4_same	No_attempt
Cj1423c		CJJ81176_1422	CJE1608	666		675	681	3_different	No_attempt
Cj0442	C8J_0417	CJJ81176_0469	CJE0494	1215	1215	1215	1215	4_same	No_attempt
Cj1234	C8J_1177	CJJ81176_1248	CJE1369	1995	1995	1995	1995	4_same	No_attempt
Cj0973				111				less_than_3_values	No_attempt
Cj1548c	C8J_1447	CJJ81176_1533	CJE1719	1077	1077	1077	1077	4_same	No_attempt
Cj0892c	C8J_0829	CJJ81176_0901	CJE0971	489	441	489	489	3_same_1_different	Corrected_by_extension
Cj1066	C8J_1007	CJJ81176_1084	CJE1209	606	606	606	606	4_same	No_attempt
Cj0535	C8J_0496	CJJ81176_0560	CJE0639	312	312	312	312	4_same	No_attempt
Cj0854c	C8J_0801	CJJ81176_0870	CJE0941	348	348	348	348	4_same	No_attempt
			CJE0593				384	less_than_3_values	No_attempt
Cj1457c	C8J_1363	CJJ81176_1450	CJE1631	1119	1119	1119	1119	4_same	No_attempt
Cj1514c	C8J_1417	CJJ81176_1506	CJE1686	714	714	702	702	2_pairs	Corrected_pair_by_extension
		CJJ81176_0946				228		less_than_3_values	No_attempt
Cj1328			CJE1517	1155			1167	less_than_3_values	No_attempt
	C8J_0049		CJE0046		1504		1478	less_than_3_values	No_attempt
Cj0415	C8J_0390	CJJ81176_0439	CJE0464	1722	1722	1722	1722	4_same	No_attempt
Cj0858c	C8J_0805	CJJ81176_0874	CJE0945	1257	1257	1257	1257	4_same	No_attempt
Cj0916c	C8J_0852	CJJ81176_0923	CJE0994	198	201	201	198	2_pairs	Corrected_pair_by_shortening
	C8J_0707	CJJ81176_0772			1182	1182		less_than_3_values	No_attempt
Cj0516	C8J_0480	CJJ81176_0544	CJE0623	693	693	693	693	4_same	No_attempt
Cj0086c	C8J_0078	CJJ81176_0121	CJE0081	696	696	696	696	4_same	No_attempt
Cj1118c	C8J_1059	CJJ81176_1136	CJE1261	393	393	393	393	4_same	No_attempt
Cj0069	C8J_0062	CJJ81176_0107	CJE0066	1032	1032	1032	957	3_same_1_different	Not_corrected
Cj1254	C8J_1198	CJJ81176_1270	CJE1391	483	483	483	483	4_same	No_attempt
Cj0759	C8J_0710	CJJ81176_0775	CJE0850	1872	1872	1872	1872	4_same	No_attempt
		CJJ81176_0467	CJE0492			117	117	less_than_3_values	No_attempt
Cj0950c	C8J_0893	CJJ81176_0974	CJE1028	435	435	435	435	4_same	No_attempt
Cj1492c	C8J_1397	CJJ81176_1484	CJE1665	1212	1212	1212	1212	4_same	No_attempt
Cj0676	C8J_0628	CJJ81176_0699	CJE0774	1657	1692	1692	1699	1_pair_2_different	Not_corrected-differences_in_3'_not_5_end / Not_corrected-differences_in_3'_not_5_end
Cj0690c		CJJ81176_0713	CJE0789	3753		3753	3753	3_same	No_attempt
Cj1040c	C8J_0977		CJE1184	1164	1164		1164	3_same	No_attempt
Cj1256c	C8J_1200	CJJ81176_1272	CJE1392	663	663	663	663	4_same	No_attempt
		CJJ81176_0530				1656		less_than_3_values	No_attempt
Cj1466	C8J_1372	CJJ81176_1459	CJE1640	1827	1827	1827	1827	4_same	No_attempt
Cj1634c	C8J_1536	CJJ81176_1625	CJE1806	1089	1089	1089	1089	4_same	No_attempt
Cj1233	C8J_1176	CJJ81176_1247	CJE1368	621	621	621	621	4_same	No_attempt
Cj0489				222				less_than_3_values	No_attempt
Cj1291c	C8J_1234	CJJ81176_1308	CJE1483	456	456	456	456	4_same	No_attempt
Cj0616	C8J_0578	CJJ81176_0645	CJE0719	741	741	741	741	4_same	No_attempt
Cj0196c	C8J_0185	CJJ81176_0227	CJE0189	1338	1338	1338	1338	4_same	No_attempt
Cj1164c	C8J_1108	CJJ81176_1179	CJE1298	264	264	264	264	4_same	No_attempt
Cj1224	C8J_1167	CJJ81176_1237	CJE1359	600	600	600	600	4_same	No_attempt
Cj0715	C8J_0682	CJJ81176_0738	CJE0815	414	414	414	414	4_same	No_attempt
Cj1003c	C8J_0940	CJJ81176_1021	CJE1083	519	519	519	519	4_same	No_attempt
Cj1602		CJJ81176_1589	CJE1774	957		903	939	3_different	No_attempt
Cj0889c	C8J_0826	CJJ81176_0898	CJE0968	1290	1290	1290	1290	4_same	No_attempt
Cj1583c	C8J_1480	CJJ81176_1568	CJE1754	945	945	945	945	4_same	No_attempt
Cj1178c	C8J_1122	CJJ81176_1193	CJE1312	1629	1641	1629	1644	1_pair_2_different	Not_corrected-differences_in_3'_not_5_end / Not_corrected-differences_in_3'_not_5_end
Cj0141c	C8J_0135	CJJ81176_0177	CJE0136	804	804	804	804	4_same	No_attempt
		CJJ81176_1059				333		less_than_3_values	No_attempt
			CJE1106				405	less_than_3_values	No_attempt
Cj0835c	C8J_0782	CJJ81176_0852	CJE0922	2547	2547	2547	2547	4_same	No_attempt
Cj0912c	C8J_0848	CJJ81176_0920	CJE0990	900	900	762	900	3_same_1_different	Not_corrected
Cj1622	C8J_1524	CJJ81176_1613	CJE1794	1011	1011	1011	981	3_same_1_different	Corrected_by_extension
Cj1108	C8J_1049	CJJ81176_1126	CJE1251	2130	2130	2130	2130	4_same	No_attempt
Cj1412c	C8J_1326	CJJ81176_1411	CJE1599	1122	1122	1122	1122	4_same	No_attempt
Cj1186c	C8J_1130	CJJ81176_1201	CJE1320	504	504	504	504	4_same	No_attempt
Cj0195	C8J_0184	CJJ81176_0226	CJE0188	1386	1386	1386	1386	4_same	No_attempt
Cj1308	C8J_1242	CJJ81176_1326	CJE1499	228	237	225	225	1_pair_2_different	Not_corrected-differences_in_3'_not_5_end / Not_corrected
Cj0349	C8J_0326	CJJ81176_0373	CJE0398	750	750	750	750	4_same	No_attempt
		CJJ81176_0990				183		less_than_3_values	No_attempt
		CJJ81176_pTet0019				258		less_than_3_values	No_attempt
Cj1221	C8J_1164	CJJ81176_1234	CJE1356	1638	1638	1638	1638	4_same	No_attempt
			CJE0140				1623	less_than_3_values	No_attempt
Cj0713	C8J_0680	CJJ81176_0736	CJE0813	705	705	705	705	4_same	No_attempt
		CJJ81176_1325				411		less_than_3_values	No_attempt
Cj1113	C8J_1054	CJJ81176_1131	CJE1256	798	798	798	798	4_same	No_attempt
	C8J_1559	CJJ81176_1648			204	213		less_than_3_values	No_attempt
Cj0107	C8J_0100	CJJ81176_0142	CJE0102	1398	1398	1398	1398	4_same	No_attempt
Cj0122			CJE0117	690			690	less_than_3_values	No_attempt
Cj0553	C8J_0514	CJJ81176_0578	CJE0657	954	954	954	954	4_same	No_attempt
		CJJ81176_1747				126		less_than_3_values	No_attempt
Cj1710c	C8J_1614	CJJ81176_0004	CJE1879	1995	1989	1989	1989	3_same_1_different	Corrected_by_shortening
	C8J_0031	CJJ81176_0065			585	585		less_than_3_values	No_attempt
Cj1727c		CJJ81176_0023	CJE1895	1272		1272	1272	3_same	No_attempt
Cj1180c	C8J_1124	CJJ81176_1195	CJE1314	636	636	636	636	4_same	No_attempt
Cj1440c				1224				less_than_3_values	No_attempt
Cj1510c	C8J_1413	CJJ81176_1502	CJE1683	642	642	642	642	4_same	No_attempt
Cj0974				141				less_than_3_values	No_attempt
	C8J_0878	CJJ81176_0952	CJE1107		1059	1116	1590	3_different	No_attempt
Cj0510c	C8J_0474	CJJ81176_0538	CJE0617	291	291	291	291	4_same	No_attempt
			CJE_tRNA-Ala-1				76	less_than_3_values	No_attempt
Cj1153	C8J_1099	CJJ81176_1170	CJE1289	303	303	303	303	4_same	No_attempt
Cjp34	C8J_t0041	CJJ81176_1764	CJE_tRNA-Met-3	77	77	77	77	4_same	No_attempt
Cj1213c	C8J_1156	CJJ81176_1226	CJE1347	1383	1383	1383	1383	4_same	No_attempt
Cj0055c		CJJ81176_0092		825		789		less_than_3_values	No_attempt
Cj1014c	C8J_0951	CJJ81176_1033	CJE1158	696	696	699	696	3_same_1_different	Corrected_by_shortening
Cj1487c	C8J_1392	CJJ81176_1479	CJE1660	864	864	864	864	4_same	No_attempt
Cj1011	C8J_0948	CJJ81176_1029	CJE1091	768	768	768	768	4_same	No_attempt
			CJE0045				93	less_than_3_values	No_attempt
Cj0151c	C8J_0148	CJJ81176_0187	CJE0147	807	807	807	807	4_same	No_attempt
Cj0838c	C8J_0785	CJJ81176_0855	CJE0925	1887	1887	1887	1887	4_same	No_attempt
Cj0896c	C8J_0833	CJJ81176_0905	CJE0975	2322	2322	2322	2322	4_same	No_attempt
Cj0592c	C8J_0554	CJJ81176_0620	CJE0695	435	441	441	435	2_pairs	Not_corrected
			CJE1124				543	less_than_3_values	No_attempt
Cj1129c	C8J_1069	CJJ81176_1146	CJE1271	1080	1077	1080	1077	2_pairs	Corrected_pair_by_extension
Cj1594	C8J_1496	CJJ81176_1581	CJE1766	627	627	627	627	4_same	No_attempt
Cj1603	C8J_1504	CJJ81176_1590	CJE1775	768	768	768	768	4_same	No_attempt
Cj0818				228				less_than_3_values	No_attempt
Cj0357c	C8J_0334	CJJ81176_0381	CJE0406	609	609	609	609	4_same	No_attempt
Cj0173c	C8J_0167	CJJ81176_0209	CJE0166	909	906	909	909	3_same_1_different	Corrected_by_extension
Cj0420	C8J_0395	CJJ81176_0443	CJE0469	573	573	573	573	4_same	No_attempt
Cj0155c	C8J_0152	CJJ81176_0191	CJE0151	201	201	201	201	4_same	No_attempt
Cj0308c	C8J_0285	CJJ81176_0330	CJE0353	606	606	606	606	4_same	No_attempt
Cjp28	C8J_t0033	CJJ81176_1756	CJE_tRNA-Leu-3	89	89	89	89	4_same	No_attempt
Cj0152c	C8J_0149	CJJ81176_0188	CJE0148	939	939	939	939	4_same	No_attempt
Cj1490c	C8J_1395	CJJ81176_1482	CJE1663	1467	1467	1467	1467	4_same	No_attempt
Cj1516	C8J_1419	CJJ81176_1508	CJE1689	1542	1542	1542	1542	4_same	No_attempt
Cj1092c	C8J_1033	CJJ81176_1110	CJE1235	972	972	972	972	4_same	No_attempt
	C8J_0876	CJJ81176_0949			900	885		less_than_3_values	No_attempt
Cj1667c		CJJ81176_1658	CJE1839	153		144	144	2_same_1_different	Not_corrected-differences_in_3'_not_5'_end.
Cj1064	C8J_1005	CJJ81176_1083	CJE1208	620	459	621	622	4_different	No_attempt
Cj0773c	C8J_0724	CJJ81176_0794	CJE0864	912	927	912	912	3_same_1_different	Corrected_by_shortening
Cj1372	C8J_1291	CJJ81176_1375	CJE1564	570	570	570	570	4_same	No_attempt
Cj0438	C8J_0413	CJJ81176_0464	CJE0489	966	966	966	966	4_same	No_attempt
Cj0844c	C8J_0791	CJJ81176_0860	CJE0931	282	282	282	282	4_same	No_attempt
			CJE1428				105	less_than_3_values	No_attempt
Cj1333	C8J_1253	CJJ81176_1336	CJE1522	1962	1965	1965	1962	2_pairs	Not_corrected
Cj1223c	C8J_1166	CJJ81176_1236	CJE1358	666	666	666	666	4_same	No_attempt
Cj1340c			CJE1529	1818			1818	less_than_3_values	No_attempt
	C8J_0796	CJJ81176_0865			2250	2250		less_than_3_values	No_attempt
Cj1461	C8J_1367	CJJ81176_1454	CJE1635	684	684	687	687	2_pairs	Corrected_pair_by_extension
Cj1268c	C8J_1212	CJJ81176_1284	CJE1404	1842	1842	1842	1842	4_same	No_attempt
			CJE1097				117	less_than_3_values	No_attempt
Cj0940c	C8J_0883	CJJ81176_0964	CJE1018	786	786	786	786	4_same	No_attempt
		CJJ81176_pTet0025				378		less_than_3_values	No_attempt
	C8J_1458		CJE1732		423		423	less_than_3_values	No_attempt
Cj1293	C8J_1236	CJJ81176_1310	CJE1485	1005	1005	1005	1005	4_same	No_attempt
Cj0982c	C8J_0921	CJJ81176_1001	CJE1064	840	840	840	840	4_same	No_attempt
Cj1511c	C8J_1414	CJJ81176_1503	CJE1684	2805	2214	2241	2805	1_pair_2_different	Corrected_by_extension / Corrected_by_extension
Cj0276	C8J_0253	CJJ81176_0303	CJE0325	1041	1041	1041	1041	4_same	No_attempt
Cj0813	C8J_0764	CJJ81176_0834	CJE0904	720	732	720	720	3_same_1_different	Corrected_by_shortening
			CJE1136				747	less_than_3_values	No_attempt
			CJE1604				1482	less_than_3_values	No_attempt
Cj0335	C8J_0312	CJJ81176_0357	CJE0380	1089	1089	1107	1089	3_same_1_different	Not_corrected-differences_in_3'_not_5'_end.
Cj0779	C8J_0730	CJJ81176_0800	CJE0870	528	528	528	528	4_same	No_attempt
Cj1581c	C8J_1478	CJJ81176_1566	CJE1752	711	669	711	711	3_same_1_different	Corrected_by_extension
	C8J_0649		CJE0215		630		630	less_than_3_values	No_attempt
Cj0200c	C8J_0189	CJJ81176_0231	CJE0193	348	348	348	348	4_same	No_attempt
Cj0788	C8J_0739	CJJ81176_0809	CJE0879	492	492	492	492	4_same	No_attempt
Cj0228c	C8J_0206	CJJ81176_0253	CJE0279	630	630	630	630	4_same	No_attempt
Cj1725		CJJ81176_0021	CJE1893	600		600	600	3_same	No_attempt
Cjp33	C8J_t0040	CJJ81176_1763	CJE_tRNA-Pro-1	78	78	78	78	4_same	No_attempt
Cj1518	C8J_1421	CJJ81176_1510	CJE1691	447	447	447	444	3_same_1_different	Not_corrected-differences_in_3'_not_5'_end.
		CJJ81176_1461				234		less_than_3_values	No_attempt
Cj1127c	C8J_1067	CJJ81176_1144	CJE1269	1098	1098	1098	1098	4_same	No_attempt
Cj1255		CJJ81176_1271		210		210		less_than_3_values	No_attempt
Cj0077c	C8J_0070	CJJ81176_0114	CJE0073	570	570	570	570	4_same	No_attempt
Cj0315	C8J_0292	CJJ81176_0337	CJE0360	768	768	768	768	4_same	No_attempt
		CJJ81176_0590				678		less_than_3_values	No_attempt
Cj0603c	C8J_0565	CJJ81176_0631	CJE0706	1704	1704	1704	1704	4_same	No_attempt
Cj1087c	C8J_1028	CJJ81176_1105	CJE1230	903	903	903	903	4_same	No_attempt
Cj1576c	C8J_1473	CJJ81176_1561	CJE1747	1227	1227	1227	1227	4_same	No_attempt
Cj0146c	C8J_0143	CJJ81176_0182	CJE0142	939	939	939	939	4_same	No_attempt
Cj1591	C8J_1493	CJJ81176_1754	CJE1763	114	114	114	114	4_same	No_attempt
Cj1302		CJJ81176_1318	CJE1491	1563		1563	1563	3_same	No_attempt
Cj0425				417				less_than_3_values	No_attempt
Cj0483			CJE0533	1173			1433	less_than_3_values	No_attempt
Cj0890c	C8J_0827	CJJ81176_0899	CJE0969	663	672	663	663	3_same_1_different	Corrected_by_shortening
		CJJ81176_0243	CJE0206			231	231	less_than_3_values	No_attempt
Cj0753c			CJE0845	684			684	less_than_3_values	No_attempt
Cj0017c	C8J_0016	CJJ81176_0044	CJE0017	1527	1527	1527	1527	4_same	No_attempt
Cj1482c	C8J_1387	CJJ81176_1475	CJE1655	2367	2367	2367	2367	4_same	No_attempt
Cj0261c	C8J_0238	CJJ81176_0288	CJE0311	720	720	720	714	3_same_1_different	Not_corrected-differences_in_3'_not_5'_end.
Cj0421c	C8J_0396	CJJ81176_0444	CJE0470	957	957	957	957	4_same	No_attempt
Cj0845c	C8J_0792	CJJ81176_0861	CJE0932	1296	1296	1296	1296	4_same	No_attempt
Cj0277	C8J_0254	CJJ81176_0304	CJE0326	750	750	711	750	3_same_1_different	Corrected_by_extension
Cj1404	C8J_1318	CJJ81176_1403	CJE1591	546	546	546	546	4_same	No_attempt
Cj0561c	C8J_0522	CJJ81176_0586	CJE0666	930	930	930	930	4_same	No_attempt
Cj1363	C8J_1281	CJJ81176_1365	CJE1555	1044	1044	1044	1044	4_same	No_attempt
Cj0851c	C8J_0798	CJJ81176_0867	CJE0938	504	504	504	504	4_same	No_attempt
Cj0939c	C8J_0882	CJJ81176_0956	CJE1017	381	381	381	381	4_same	No_attempt
Cj1378	C8J_1296	CJJ81176_1380	CJE1569	1323	1323	1323	1323	4_same	No_attempt
Cj1476c	C8J_1381	CJJ81176_1469	CJE1649	3561	3561	3561	3561	4_same	No_attempt
Cj0866	C8J_0813	CJJ81176_0882	CJE0953	1437	1863	1863	1456	1_pair_2_different	Not_corrected-differences_in_3'_not_5_end / Not_corrected-differences_in_3'_not_5_end
Cj1282	C8J_1225	CJJ81176_1297	CJE1417	1101	1101	1101	1101	4_same	No_attempt
Cj0232c	C8J_0210	CJJ81176_0257	CJE0283	411	411	411	423	3_same_1_different	Not_corrected-differences_in_3'_not_5'_end.
Cj0594c	C8J_0556	CJJ81176_0622	CJE0697	651	651	651	651	4_same	No_attempt
Cj0347	C8J_0324	CJJ81176_0371	CJE0396	600	600	600	600	4_same	No_attempt
Cjp10	C8J_t0011	CJJ81176_1721	CJE_tRNA-Arg-1	77	77	77	77	4_same	No_attempt
Cj0618		CJJ81176_0647		648		648		less_than_3_values	No_attempt
Cj0975	C8J_0911	CJJ81176_1744	CJE1056	1725	1815	1656	1813	4_different	No_attempt
Cj1700c	C8J_1604	CJJ81176_1697	CJE1868	426	426	426	426	4_same	No_attempt
Cj1089c	C8J_1030	CJJ81176_1107	CJE1232	1398	1398	1398	1398	4_same	No_attempt
		CJJ81176_0199				201		less_than_3_values	No_attempt
Cj0914c	C8J_0850	CJJ81176_0921	CJE0992	1833	1833	1833	1833	4_same	No_attempt
Cj1258	C8J_1202	CJJ81176_1274	CJE1394	456	456	456	456	4_same	No_attempt
Cj0795c	C8J_0746	CJJ81176_0816	CJE0886	1428	1428	1428	1428	4_same	No_attempt
Cj0738				165				less_than_3_values	No_attempt
Cj0591c	C8J_0553	CJJ81176_0619	CJE0694	222	216	216	216	3_same_1_different	Corrected_by_shortening
Cj0905c	C8J_0842	CJJ81176_0914	CJE0984	987	987	987	987	4_same	No_attempt
Cj0943	C8J_0886	CJJ81176_0967	CJE1021	510	510	495	510	3_same_1_different	Corrected_by_extension
Cj1434c				1338				less_than_3_values	No_attempt
			CJE0559				270	less_than_3_values	No_attempt
Cj0129c	C8J_0122	CJJ81176_0164	CJE0124	2220	2220	2220	2220	4_same	No_attempt
Cj1140				885				less_than_3_values	No_attempt
Cj0272	C8J_0249	CJJ81176_0299	CJE0321	1092	1092	1092	1092	4_same	No_attempt
Cj0836	C8J_0783	CJJ81176_0853	CJE0923	453	453	453	453	4_same	No_attempt
Cj0095	C8J_0088	CJJ81176_0130	CJE0090	255	255	255	255	4_same	No_attempt
Cj1201	C8J_1145	CJJ81176_1216	CJE1335	2265	2265	2265	2265	4_same	No_attempt
Cj0237	C8J_0215	CJJ81176_0262	CJE0288	636	636	636	636	4_same	No_attempt
Cj1359	C8J_1277	CJJ81176_1361	CJE1548	2085	2085	2085	2085	4_same	No_attempt
			CJE0252				375	less_than_3_values	No_attempt
Cj0123c	C8J_0116	CJJ81176_0158	CJE0118	927	918	918	927	2_pairs	Not_corrected
Cj0178			CJE0171	2268			2268	less_than_3_values	No_attempt
Cj1694c	C8J_1598	CJJ81176_1691	CJE1862	186	186	186	186	4_same	No_attempt
Cj1574c	C8J_1471	CJJ81176_1559	CJE1745	693	693	693	693	4_same	No_attempt
		CJJ81176_pVir0023				324		less_than_3_values	No_attempt
Cj1329			CJE1518	1026			1026	less_than_3_values	No_attempt
Cj1262	C8J_1206	CJJ81176_1278	CJE1398	1236	1236	1176	1236	3_same_1_different	Corrected_by_extension
Cj1589	C8J_1491	CJJ81176_1577		798	798	798		3_same	No_attempt
Cj0039c	C8J_0042	CJJ81176_0077	CJE0038	1809	1809	1809	1809	4_same	No_attempt
Cj1000	C8J_0937	CJJ81176_1018	CJE1080	882	882	882	882	4_same	No_attempt
Cj1143				1611				less_than_3_values	No_attempt
Cj1261	C8J_1205	CJJ81176_1277	CJE1397	672	672	672	672	4_same	No_attempt
Cjp01				76				less_than_3_values	No_attempt
Cj1211	C8J_1154		CJE1345	1260	1260		1260	3_same	No_attempt
Cj0348	C8J_0325	CJJ81176_0372	CJE0397	1179	1179	1179	1179	4_same	No_attempt
Cj1561		CJJ81176_1545		180		180		less_than_3_values	No_attempt
	C8J_1085				1254			less_than_3_values	No_attempt
Cj1015c	C8J_0952	CJJ81176_1034	CJE1159	771	771	771	771	4_same	No_attempt
Cj1102	C8J_1043	CJJ81176_1120	CJE1245	819	819	819	819	4_same	No_attempt
Cj0551	C8J_0512	CJJ81176_0576	CJE0655	570	570	570	570	4_same	No_attempt
Cjp02				77				less_than_3_values	No_attempt
			CJE_tRNA-Asp-1				77	less_than_3_values	No_attempt
		CJJ81176_0522	CJE1046			117	99	less_than_3_values	No_attempt
Cj1029c	C8J_0966	CJJ81176_1048	CJE1173	645	645	645	645	4_same	No_attempt
Cj0010c	C8J_0009	CJJ81176_0036	CJE0009	576	576	576	576	4_same	No_attempt
Cj0395c	C8J_0370	CJJ81176_0418	CJE0444	291	291	291	291	4_same	No_attempt
	C8J_0265				2844			less_than_3_values	No_attempt
		CJJ81176_1682				372		less_than_3_values	No_attempt
	C8J_0874	CJJ81176_0947			360	360		less_than_3_values	No_attempt
Cjp03	C8J_t0003	CJJ81176_1710	CJE_tRNA-Glu-1	75	75	75	75	4_same	No_attempt
Cj1139c				912				less_than_3_values	No_attempt
			CJE1092				108	less_than_3_values	No_attempt
Cj0643	C8J_0602	CJJ81176_0671	CJE0746	1245	1245	1245	1245	4_same	No_attempt
Cj0021c	C8J_0020	CJJ81176_0048	CJE0021	879	867	879	879	3_same_1_different	Not_corrected-differences_in_3'_not_5'_end.
Cj1483c	C8J_1388	CJJ81176_1476	CJE1656	522	522	522	522	4_same	No_attempt
	C8J_0894	CJJ81176_0975			1593	1593		less_than_3_values	No_attempt
Cj0962	C8J_0904	CJJ81176_0985	CJE1042	480	480	480	480	4_same	No_attempt
Cj1121c	C8J_1062	CJJ81176_1139	CJE1264	1161	1161	1161	1161	4_same	No_attempt
Cj1285c	C8J_1228	CJJ81176_1302	CJE1477	672	672	672	672	4_same	No_attempt
		CJJ81176_1706				77		less_than_3_values	No_attempt
Cj0479	C8J_0452	CJJ81176_0510	CJE0529	4554	4554	4554	4554	4_same	No_attempt
		CJJ81176_pTet0023				1794		less_than_3_values	No_attempt
		CJJ81176_1157				876		less_than_3_values	No_attempt
Cj1076	C8J_1017	CJJ81176_1094	CJE1219	732	732	732	732	4_same	No_attempt
			CJE1441				654	less_than_3_values	No_attempt
Cj0197c	C8J_0186	CJJ81176_0228	CJE0190	729	729	729	729	4_same	No_attempt
Cj1421c				1839				less_than_3_values	No_attempt
			CJE0466				696	less_than_3_values	No_attempt
Cj1337	C8J_1254	CJJ81176_1337	CJE1525	1887	1899	1899	1908	1_pair_2_different	Not_corrected / Not_corrected
			CJE0839				351	less_than_3_values	No_attempt
Cj1502c	C8J_1405	CJJ81176_1494	CJE1675	1488	1470	1470	1470	3_same_1_different	Corrected_by_shortening
Cj0530	C8J_0491	CJJ81176_0555	CJE0634	2571	2571	2532	2571	3_same_1_different	Corrected_by_extension
Cj0920c	C8J_0857	CJJ81176_0927	CJE0998	753	753	753	753	4_same	No_attempt
Cj0358	C8J_0335	CJJ81176_0382	CJE0407	1026	1026	1026	1026	4_same	No_attempt
Cj1205c	C8J_1148	CJJ81176_1220	CJE1339	1341	1341	1341	1341	4_same	No_attempt
Cj0269c	C8J_0246	CJJ81176_0296	CJE0318	915	915	915	915	4_same	No_attempt
		CJJ81176_1435				1812		less_than_3_values	No_attempt
Cj1269c	C8J_1213	CJJ81176_1285	CJE1405	1980	1980	1980	1980	4_same	No_attempt
Cj1145c			CJE1281	847			888	less_than_3_values	No_attempt
Cj1085c	C8J_1026	CJJ81176_1103	CJE1228	2937	2937	2937	2937	4_same	No_attempt
Cj0611c	C8J_0573	CJJ81176_0640	CJE0714	1377	1377	1377	1377	4_same	No_attempt
	C8J_0530	CJJ81176_0594	CJE0672		306	306	306	3_same	No_attempt
Cj1031	C8J_0968	CJJ81176_1050	CJE1175	1275	1275	1275	1274	3_same_1_different	Not_corrected-differences_in_3'_not_5'_end.
			CJE0224				99	less_than_3_values	No_attempt
Cj0994c	C8J_0931	CJJ81176_1012	CJE1074	921	921	921	921	4_same	No_attempt
Cj0566				1467				less_than_3_values	No_attempt
			CJE0268				204	less_than_3_values	No_attempt
Cj1484c	C8J_1389	CJJ81176_1477	CJE1657	603	603	603	603	4_same	No_attempt
			CJE1723				1071	less_than_3_values	No_attempt
Cj0695	C8J_0662	CJJ81176_0718	CJE0794	1389	1383	1383	1383	3_same_1_different	Corrected_by_shortening
Cj0037c	C8J_0040	CJJ81176_0075	CJE0036	1044	1044	1044	1044	4_same	No_attempt
			CJE0259				693	less_than_3_values	No_attempt
Cj1183c	C8J_1127	CJJ81176_1198	CJE1317	1164	1164	1164	1164	4_same	No_attempt
		CJJ81176_0948				132		less_than_3_values	No_attempt
			CJE0214				96	less_than_3_values	No_attempt
Cj1521c	C8J_1423		CJE1694	432	432		432	3_same	No_attempt
Cj1508c	C8J_1411	CJJ81176_1500	CJE1681	783	783	783	783	4_same	No_attempt
Cj1370	C8J_1289	CJJ81176_1373	CJE1562	444	444	444	444	4_same	No_attempt
Cj1496c	C8J_1401	CJJ81176_1488	CJE1669	519	519	519	519	4_same	No_attempt
Cj0622	C8J_0582	CJJ81176_0651	CJE0725	2190	2190	2187	2190	3_same_1_different	Not_corrected
			CJE0223				327	less_than_3_values	No_attempt
Cj0897c	C8J_0834	CJJ81176_0906	CJE0976	993	993	993	993	4_same	No_attempt
Cj1540	C8J_1439	CJJ81176_1525	CJE1711	810	810	810	810	4_same	No_attempt
Cj1538c	C8J_1437	CJJ81176_1523	CJE1709	996	996	996	996	4_same	No_attempt
Cj1647	C8J_1549	CJJ81176_1638	CJE1819	723	723	723	723	4_same	No_attempt
Cj1300			CJE1490	894			909	less_than_3_values	No_attempt
Cj0183	C8J_0172	CJJ81176_0214	CJE0176	1359	1359	1287	1287	2_pairs	Corrected_pair_by_extension
Cj0342c	C8J_0319	CJJ81176_0366	CJE0390	2826	2826	2826	2823	3_same_1_different	Not_corrected-differences_in_3'_not_5'_end.
Cj1417c	C8J_0638	CJJ81176_1416		603	603	603		3_same	No_attempt
Cj0361	C8J_0337	CJJ81176_0384	CJE0410	471	471	471	471	4_same	No_attempt
Cjp27	C8J_t0032	CJJ81176_1755	CJE_tRNA-Gly-3	75	75	75	75	4_same	No_attempt
Cj0338c	C8J_0315	CJJ81176_0360	CJE0383	2640	2640	2640	2640	4_same	No_attempt
Cj1103	C8J_1044	CJJ81176_1121	CJE1246	228	228	228	228	4_same	No_attempt
	C8J_0877	CJJ81176_0950			762	525		less_than_3_values	No_attempt
			CJE1029				120	less_than_3_values	No_attempt
	C8J_1345				1299			less_than_3_values	No_attempt
Cj0114	C8J_0107	CJJ81176_0149	CJE0109	948	948	948	948	4_same	No_attempt
Cj1056c	C8J_0997	CJJ81176_1076	CJE1199	777	783	777	783	2_pairs	Not_corrected
Cj0602c	C8J_0564	CJJ81176_0630	CJE0705	669	669	669	669	4_same	No_attempt
Cj0108	C8J_0101	CJJ81176_0143	CJE0103	390	390	390	390	4_same	No_attempt
Cj1292	C8J_1235	CJJ81176_1309	CJE1484	561	561	561	561	4_same	No_attempt
Cj0229	C8J_0207	CJJ81176_0254	CJE0280	549	549	549	549	4_same	No_attempt
Cj0763c	C8J_0714	CJJ81176_0784	CJE0854	639	639	639	639	4_same	No_attempt
Cj1134	C8J_1074	CJJ81176_1151	CJE1276	888	879	888	888	3_same_1_different	Not_corrected-differences_in_3'_not_5'_end.
Cj1515c	C8J_1418	CJJ81176_1507	CJE1688	1149	1149	1149	1149	4_same	No_attempt
Cj0495	C8J_0457	CJJ81176_0516	CJE0603	702	702	702	702	4_same	No_attempt
Cj1115c	C8J_1056	CJJ81176_1133	CJE1258	618	618	618	618	4_same	No_attempt
Cj1099	C8J_1040	CJJ81176_1117	CJE1242	1722	1722	1719	1722	3_same_1_different	Not_corrected-differences_in_3'_not_5'_end.
Cj0481			CJE0532	909			909	less_than_3_values	No_attempt
Cj0327	C8J_0304	CJJ81176_0349	CJE0372	351	351	351	351	4_same	No_attempt
Cjp32	C8J_t0039	CJJ81176_1762	CJE_tRNA-His-1	77	77	77	77	4_same	No_attempt
Cj1290c	C8J_1233	CJJ81176_1307	CJE1482	1332	1332	1332	1332	4_same	No_attempt
Cj1078	C8J_1019	CJJ81176_1096	CJE1221	663	663	663	663	4_same	No_attempt
			CJE1437				234	less_than_3_values	No_attempt
		CJJ81176_1155				354		less_than_3_values	No_attempt
Cj0798c	C8J_0749	CJJ81176_0819	CJE0889	1041	1041	1041	1041	4_same	No_attempt
			CJE0720				1229	less_than_3_values	No_attempt
Cj1161c	C8J_1105	CJJ81176_1176	CJE1295	2100	2100	2100	2100	4_same	No_attempt
Cj0399	C8J_0374	CJJ81176_0422	CJE0448	564	564	564	564	4_same	No_attempt
Cj1344c	C8J_1260	CJJ81176_1343	CJE1533	1008	1008	1008	1008	4_same	No_attempt
Cj0723c	C8J_0690	CJJ81176_0746	CJE0823	1188	1188	1188	1188	4_same	No_attempt
Cj0995c	C8J_0932	CJJ81176_1013	CJE1075	984	984	984	984	4_same	No_attempt
Cj0311	C8J_0288	CJJ81176_0333	CJE0356	537	537	537	537	4_same	No_attempt
			CJE0231				1080	less_than_3_values	No_attempt
Cj1419c	C8J_0640	CJJ81176_1418		762	762	780		2_same_1_different	Corrected_by_shortening
Cj0908	C8J_0844	CJJ81176_0916	CJE0986	471	471	471	471	4_same	No_attempt
Cj0507	C8J_0471	CJJ81176_0535	CJE0614	552	552	552	552	4_same	No_attempt
			CJE0246				978	less_than_3_values	No_attempt
Cj0044c	C8J_0047	CJJ81176_0082	CJE0043	1872	1872	1869	1872	3_same_1_different	Not_corrected-differences_in_3'_not_5'_end.
		CJJ81176_0234				138		less_than_3_values	No_attempt
Cj0582	C8J_0544	CJJ81176_0610	CJE0685	1203	1203	1203	1203	4_same	No_attempt
Cj1317	C8J_1251	CJJ81176_1334	CJE1512	1032	1032	1032	1032	4_same	No_attempt
Cj1530	C8J_1429	CJJ81176_1515	CJE1701	606	606	606	606	4_same	No_attempt
Cj0993c	C8J_0930	CJJ81176_1011	CJE1073	492	492	492	492	4_same	No_attempt
Cj0642	C8J_0601	CJJ81176_0670	CJE0745	1524	1524	1524	1524	4_same	No_attempt
Cj1553c		CJJ81176_1539		1503		1503		less_than_3_values	No_attempt
			CJE0570				225	less_than_3_values	No_attempt
			CJE0270				2073	less_than_3_values	No_attempt
Cjt01	C8J_t0018	CJJ81176_1733	CJE_tRNA-Leu-2	86	86	86	86	4_same	No_attempt
Cj0099	C8J_0092	CJJ81176_0134	CJE0094	654	636	654	654	3_same_1_different	Corrected_by_extension
Cj0739				174				less_than_3_values	No_attempt
Cj0252	C8J_0229	CJJ81176_0279	CJE0302	474	474	474	474	4_same	No_attempt
Cj1033	C8J_0970	CJJ81176_1052	CJE1177	3018	3018	3018	3018	4_same	No_attempt
Cj1084c	C8J_1025	CJJ81176_1102	CJE1227	762	762	762	762	4_same	No_attempt
	C8J_0140				1113			less_than_3_values	No_attempt
Cj0124c	C8J_0117	CJJ81176_0159	CJE0119	987	987	861	987	3_same_1_different	Corrected_by_extension
Cj1271c	C8J_1215	CJJ81176_1287	CJE1407	1206	1206	1206	1206	4_same	No_attempt
Cj0309c	C8J_0286	CJJ81176_0331	CJE0354	315	315	315	315	4_same	No_attempt
Cj0623	C8J_0583	CJJ81176_0652	CJE0726	744	744	744	744	4_same	No_attempt
	C8J_0614	CJJ81176_0685			1530	1056		less_than_3_values	No_attempt
			CJE1877				102	less_than_3_values	No_attempt
Cj1100	C8J_1041	CJJ81176_1118	CJE1243	438	438	438	438	4_same	No_attempt
Cj0532	C8J_0493	CJJ81176_0557	CJE0636	903	903	903	903	4_same	No_attempt
Cj0076c	C8J_0069	CJJ81176_0113	CJE0072	1683	1683	1683	1698	3_same_1_different	Not_corrected-differences_in_3'_not_5'_end.
Cj1245c	C8J_1188	CJJ81176_1260	CJE1381	1197	1197	1197	1197	4_same	No_attempt
Cj1513c	C8J_1416	CJJ81176_1505	CJE1685	192	192	192	192	4_same	No_attempt
Cj0961c	C8J_0903	CJJ81176_0984	CJE1041	135	135	135	135	4_same	No_attempt
Cj1658	C8J_1560	CJJ81176_1649	CJE1830	2091	2091	2091	2091	4_same	No_attempt
Cj0633	C8J_0592	CJJ81176_0661	CJE0736	1083	1083	1083	1083	4_same	No_attempt
Cj0985c	C8J_0924	CJJ81176_1004	CJE1067	1152	1152	1152	1152	4_same	No_attempt
Cj0376	C8J_0352	CJJ81176_0400	CJE0425	825	825	825	825	4_same	No_attempt
Cj1219c	C8J_1162	CJJ81176_1232	CJE1354	2541	2541	2541	2541	4_same	No_attempt
Cj1663	C8J_1565	CJJ81176_1654	CJE1835	654	651	651	654	2_pairs	Not_corrected
		CJJ81176_pTet0009	CJE1126			267	267	less_than_3_values	No_attempt
Cj0503c	C8J_0467	CJJ81176_0531	CJE0610	912	930	930	912	2_pairs	Not_corrected
Cj1355	C8J_1271	CJJ81176_1354	CJE1544	993	993	993	992	3_same_1_different	Not_corrected-differences_in_3'_not_5'_end.
Cj0408	C8J_0383	CJJ81176_0432	CJE0457	783	783	783	783	4_same	No_attempt
Cj1606c	C8J_1507	CJJ81176_1593	CJE1778	1107	1107	1107	1107	4_same	No_attempt
Cj0887c	C8J_0824	CJJ81176_0894	CJE0966	2253	2250	2253	2253	3_same_1_different	Not_corrected-differences_in_3'_not_5'_end.
		CJJ81176_pVir0037				222		less_than_3_values	No_attempt
Cj0035c	C8J_0038	CJJ81176_0073	CJE0034	1203	1203	1212	1203	3_same_1_different	Not_corrected-differences_in_3'_not_5'_end.
Cj0356c	C8J_0333	CJJ81176_0380	CJE0405	318	318	318	318	4_same	No_attempt
Cj1467	C8J_1373	CJJ81176_1460	CJE1641	765	765	534	765	3_same_1_different	Not_corrected-differences_in_3'_not_5'_end.
Cj1572c	C8J_1469	CJJ81176_1557	CJE1743	999	999	999	999	4_same	No_attempt
Cj0160c	C8J_0157	CJJ81176_0196	CJE0156	744	744	744	744	4_same	No_attempt
Cj1571c	C8J_1468	CJJ81176_1556	CJE1742	642	642	642	642	4_same	No_attempt
Cj1173	C8J_1117	CJJ81176_1188	CJE1307	342	342	342	342	4_same	No_attempt
Cj0929	C8J_0866	CJJ81176_0936	CJE1007	1452	1452	1452	1452	4_same	No_attempt
Cj0699c	C8J_0666	CJJ81176_0722	CJE0798	1431	1431	1431	1431	4_same	No_attempt
Cj1072	C8J_1013	CJJ81176_1090	CJE1215	261	261	261	261	4_same	No_attempt
Cj0953c	C8J_0895	CJJ81176_0976	CJE1033	1533	1533	1533	1533	4_same	No_attempt
Cj0571	C8J_0533	CJJ81176_0597	CJE0674	873	873	723	873	3_same_1_different	Not_corrected
Cj0856	C8J_0803	CJJ81176_0872	CJE0943	849	849	849	849	4_same	No_attempt
Cj1397	C8J_1311		CJE1584	225	225		225	3_same	No_attempt
Cj0956c	C8J_0898	CJJ81176_0979	CJE1036	1329	1329	1329	1329	4_same	No_attempt
			CJE0139				330	less_than_3_values	No_attempt
			CJE1443				198	less_than_3_values	No_attempt
Cj0741		CJJ81176_0763		927		1080		less_than_3_values	No_attempt
Cj1468	C8J_1374	CJJ81176_1462	CJE1642	765	765	765	765	4_same	No_attempt
Cj0526c	C8J_0487	CJJ81176_0551	CJE0630	297	297	297	297	4_same	No_attempt
Cj0626	C8J_0586	CJJ81176_0655	CJE0729	975	975	975	975	4_same	No_attempt
Cj0409	C8J_0384	CJJ81176_0433	CJE0458	1992	1992	1992	1992	4_same	No_attempt
		CJJ81176_pVir0040				432		less_than_3_values	No_attempt
Cj0918c	C8J_0855	CJJ81176_0925	CJE0996	930	930	930	930	4_same	No_attempt
		CJJ81176_1254	CJE1375			324	312	less_than_3_values	No_attempt
Cj1455	C8J_1361	CJJ81176_1448	CJE1628	1098	1098	1098	1098	4_same	No_attempt
			CJE0487				96	less_than_3_values	No_attempt
Cj0808c	C8J_0759	CJJ81176_0829	CJE0899	306	306	306	306	4_same	No_attempt
Cj1406c	C8J_1320	CJJ81176_1405	CJE1593	351	378	378	378	3_same_1_different	Not_corrected-differences_in_3'_not_5'_end.
Cj0370	C8J_0346	CJJ81176_0393	CJE0419	213	213	213	213	4_same	No_attempt
Cj1248	C8J_1191	CJJ81176_1264	CJE1385	1536	1536	1536	1536	4_same	No_attempt
Cj0708	C8J_0675	CJJ81176_0731	CJE0808	753	753	753	753	4_same	No_attempt
Cj0383c	C8J_0358	CJJ81176_0406	CJE0432	465	465	465	465	4_same	No_attempt
			CJE0556				855	less_than_3_values	No_attempt
		CJJ81176_0633				414		less_than_3_values	No_attempt
Cjt03	C8J_t0024	CJJ81176_1739	CJE_tRNA-Val-2	76	76	76	76	4_same	No_attempt
Cj0156c	C8J_0153	CJJ81176_0192	CJE0152	657	657	657	657	4_same	No_attempt
Cj1664	C8J_1566	CJJ81176_1655	CJE1836	489	453	489	489	3_same_1_different	Corrected_by_extension
Cj0857c	C8J_0804	CJJ81176_0873	CJE0944	1161	1161	1161	1161	4_same	No_attempt
Cj1389	C8J_1307	CJJ81176_1391	CJE1580	1440	1440	1440	1441	3_same_1_different	Not_corrected-differences_in_3'_not_5'_end.
Cj1531	C8J_1430	CJJ81176_1516	CJE1702	750	750	750	750	4_same	No_attempt
Cj1401c	C8J_1315	CJJ81176_1400	CJE1588	672	672	672	672	4_same	No_attempt
			CJE0239				237	less_than_3_values	No_attempt
Cj1125c	C8J_1065	CJJ81176_1142	CJE1267	1131	1131	1131	1131	4_same	No_attempt
Cj0003	C8J_0003	CJJ81176_0029	CJE0003	2310	2310	2310	2310	4_same	No_attempt
Cj0886c	C8J_0823	CJJ81176_0893	CJE0965	2841	2841	2841	2826	3_same_1_different	Corrected_by_extension
		CJJ81176_1154				786		less_than_3_values	No_attempt
			CJE1473				351	less_than_3_values	No_attempt
Cj1444c	C8J_1351	CJJ81176_1438	CJE1618	1659	1659	1659	1659	4_same	No_attempt
			CJE1721				2331	less_than_3_values	No_attempt
Cj0601c	C8J_0563	CJJ81176_0629	CJE0704	1344	1344	1344	1344	4_same	No_attempt
Cj1110c	C8J_1051	CJJ81176_1128	CJE1253	1290	1290	1290	1290	4_same	No_attempt
Cj1369	C8J_1288	CJJ81176_1372	CJE1561	1320	1320	1320	1320	4_same	No_attempt
Cj1717c	C8J_1623	CJJ81176_0015	CJE1887	1413	1407	1407	1407	3_same_1_different	Corrected_by_shortening
Cj1032	C8J_0969	CJJ81176_1051	CJE1176	741	741	741	741	4_same	No_attempt
Cj1566c	C8J_1463	CJJ81176_1551	CJE1737	1389	1389	1389	1389	4_same	No_attempt
		CJJ81176_pVir0053				2469		less_than_3_values	No_attempt
			CJE1130				468	less_than_3_values	No_attempt
Cj0921c	C8J_0858	CJJ81176_0928	CJE0999	780	780	780	780	4_same	No_attempt
			CJE0838				957	less_than_3_values	No_attempt
Cj0194	C8J_0183	CJJ81176_0225	CJE0187	573	573	573	573	4_same	No_attempt
Cj1441c				1182				less_than_3_values	No_attempt
			CJE0479				114	less_than_3_values	No_attempt
Cj0406c	C8J_0381	CJJ81176_0430	CJE0455	900	900	900	900	4_same	No_attempt
Cj0638c	C8J_0597	CJJ81176_0666	CJE0741	519	519	519	519	4_same	No_attempt
		CJJ81176_0529				1662		less_than_3_values	No_attempt
		CJJ81176_pVir0019				126		less_than_3_values	No_attempt
Cj0296c	C8J_0273	CJJ81176_0319	CJE0341	381	381	381	381	4_same	No_attempt
Cj1477c	C8J_1382	CJJ81176_1470	CJE1650	642	642	642	642	4_same	No_attempt
Cj1353	C8J_1269	CJJ81176_1352	CJE1542	939	939	939	939	4_same	No_attempt
Cj1489c	C8J_1394	CJJ81176_1481	CJE1662	666	666	666	666	4_same	No_attempt
			CJE1146				1077	less_than_3_values	No_attempt
Cj1587c	C8J_1488	CJJ81176_1575	CJE1758	1632	1632	1632	1632	4_same	No_attempt
		CJJ81176_0761				1149		less_than_3_values	No_attempt
Cj0624	C8J_0584	CJJ81176_0653	CJE0727	282	282	282	282	4_same	No_attempt
Cj0249	C8J_0226	CJJ81176_0276	CJE0299	480	477	477	477	3_same_1_different	Corrected_by_shortening
			CJE1447				1284	less_than_3_values	No_attempt
Cj0455c	C8J_0428	CJJ81176_0480	CJE0505	345	528	528	528	3_same_1_different	Not_corrected-differences_in_3'_not_5'_end.
Cj0757	C8J_0708	CJJ81176_0773	CJE0848	795	792	792	795	2_pairs	Not_corrected
Cj0280	C8J_0256	CJJ81176_0306	CJE0328	423	423	423	423	4_same	No_attempt
Cj1588c	C8J_1490	CJJ81176_1576	CJE1759	1296	1296	1296	1297	3_same_1_different	Not_corrected-differences_in_3'_not_5'_end.
Cj0707	C8J_0674	CJJ81176_0730	CJE0807	1158	1158	1158	1158	4_same	No_attempt
Cj0639c	C8J_0598	CJJ81176_0667	CJE0742	579	579	579	579	4_same	No_attempt
Cjt02				77				less_than_3_values	No_attempt
Cj0251c	C8J_0228	CJJ81176_0278	CJE0301	156	156	156	177	3_same_1_different	Not_corrected-differences_in_3'_not_5'_end.
Cj1241	C8J_1184	CJJ81176_1256	CJE1377	1200	1200	1200	1200	4_same	No_attempt
Cj0204	C8J_0193	CJJ81176_0236	CJE0197	1998	1995	1995	1995	3_same_1_different	Corrected_by_shortening
Cj0344				126				less_than_3_values	No_attempt
Cj0449c	C8J_0422	CJJ81176_0474	CJE0499	216	216	216	216	4_same	No_attempt
Cj1171c	C8J_1115	CJJ81176_1186	CJE1305	483	483	483	483	4_same	No_attempt
			CJE0245				366	less_than_3_values	No_attempt
Cj0593c	C8J_0555	CJJ81176_0621	CJE0696	633	633	633	633	4_same	No_attempt
Cj1424c		CJJ81176_1423	CJE1609	606		606	606	3_same	No_attempt
	C8J_0321		CJE0392		150		114	less_than_3_values	No_attempt
Cj1122c				654				less_than_3_values	No_attempt
Cj0386	C8J_0361	CJJ81176_0409	CJE0435	1383	1383	1383	1383	4_same	No_attempt
Cj0730	C8J_0697	CJJ81176_0753	CJE0830	840	840	840	840	4_same	No_attempt
Cj1119c	C8J_1060	CJJ81176_1137	CJE1262	894	894	894	894	4_same	No_attempt
Cj0454c	C8J_0427	CJJ81176_0479	CJE0504	570	519	519	519	3_same_1_different	Corrected_by_shortening
Cjp36	C8J_t0044	CJJ81176_1767	CJE_tRNA-Val-3	76	76	76	76	4_same	No_attempt
Cj1195c	C8J_1139	CJJ81176_1210	CJE1329	1179	1179	1179	1179	4_same	No_attempt
Cj0041	C8J_0044	CJJ81176_0079	CJE0040	1797	1818	1830	1791	4_different	No_attempt
			CJE1500				915	less_than_3_values	No_attempt
Cjp04				76				less_than_3_values	No_attempt
Cj1413c	C8J_1327	CJJ81176_1412	CJE1600	1185	1185	1185	1185	4_same	No_attempt
Cj1547	C8J_1446	CJJ81176_1532	CJE1718	450	450	450	530	3_same_1_different	Not_corrected.
Cj1345c	C8J_1261	CJJ81176_1344	CJE1534	1395	1395	1395	1395	4_same	No_attempt
	C8J_1453				756			less_than_3_values	No_attempt
	C8J_1239				786			less_than_3_values	No_attempt
	C8J_Cj23SA				2955			less_than_3_values	No_attempt
Cj0027	C8J_0026	CJJ81176_0054	CJE0027	1632	1632	1632	1632	4_same	No_attempt
Cj0922c	C8J_0859	CJJ81176_0929	CJE1000	729	729	729	729	4_same	No_attempt
			CJE0053				204	less_than_3_values	No_attempt
Cj1627c	C8J_1529	CJJ81176_1618	CJE1799	744	744	744	744	4_same	No_attempt
Cj0649	C8J_0608	CJJ81176_0677	CJE0752	462	462	462	462	4_same	No_attempt
		CJJ81176_0780				2916		less_than_3_values	No_attempt
Cj0485			CJE0535	789			789	less_than_3_values	No_attempt
			CJE1616				1602	less_than_3_values	No_attempt
Cj0789	C8J_0740	CJJ81176_0810	CJE0880	1119	1119	1119	1032	3_same_1_different	Corrected_by_extension
Cj0014c	C8J_0013			525	525			less_than_3_values	No_attempt
Cj0187c	C8J_0176	CJJ81176_0218	CJE0180	567	567	567	567	4_same	No_attempt
Cjs03			CJE_CjSRP1	99			101	less_than_3_values	No_attempt
		CJJ81176_0175				480		less_than_3_values	No_attempt
Cj1352	C8J_1268	CJJ81176_1351	CJE1541	969	969	969	969	4_same	No_attempt
Cj1427c		CJJ81176_1425		942		939		less_than_3_values	No_attempt
Cj0539	C8J_0500	CJJ81176_0564	CJE0643	264	264	264	264	4_same	No_attempt
		CJJ81176_0394				147		less_than_3_values	No_attempt
Cj0331c	C8J_0308	CJJ81176_0353	CJE0376	354	354	354	354	4_same	No_attempt
Cj0828c	C8J_0775	CJJ81176_0845	CJE0915	1212	1212	1212	1212	4_same	No_attempt
			CJE0218				117	less_than_3_values	No_attempt
Cj0702	C8J_0669	CJJ81176_0725	CJE0802	495	495	495	495	4_same	No_attempt
Cj0787	C8J_0738	CJJ81176_0808	CJE0878	249	246	246	246	3_same_1_different	Corrected_by_shortening
Cjt06	C8J_t0042	CJJ81176_1765	CJE_tRNA-Ser-3	88	88	88	88	4_same	No_attempt
Cj1654c	C8J_1556	CJJ81176_1645	CJE1826	1170	1170	1170	1170	4_same	No_attempt
Cj1711c	C8J_1615	CJJ81176_0005	CJE1880	801	801	801	801	4_same	No_attempt
Cj0476	C8J_0449	CJJ81176_0507	CJE0526	480	480	480	480	4_same	No_attempt
Cj0063c	C8J_0056	CJJ81176_0101	CJE0060	867	867	867	867	4_same	No_attempt
Cj0121	C8J_0114	CJJ81176_0156	CJE0116	408	405	405	408	2_pairs	Not_corrected
Cj0841c	C8J_0788	CJJ81176_0858	CJE0928	492	492	492	492	4_same	No_attempt
			CJE1448				375	less_than_3_values	No_attempt
Cj0270	C8J_0247	CJJ81176_0297	CJE0319	207	207	207	207	4_same	No_attempt
	C8J_0465				1704			less_than_3_values	No_attempt
Cj0102	C8J_0095	CJJ81176_0137	CJE0097	426	426	426	426	4_same	No_attempt
			CJE1421				756	less_than_3_values	No_attempt
	C8J_1334				534			less_than_3_values	No_attempt
Cj0947c	C8J_0890	CJJ81176_0971	CJE1025	873	873	873	873	4_same	No_attempt
Cj1523c	C8J_1425		CJE1697	2955	2955		2955	3_same	No_attempt
Cj0008				1752				less_than_3_values	No_attempt
Cj1060c	C8J_1001		CJE1203	111	111		111	3_same	No_attempt
Cj1274c	C8J_1218	CJJ81176_1290	CJE1410	720	720	720	720	4_same	No_attempt
Cj1365c		CJJ81176_1367	CJE1557	3126		3126	3126	3_same	No_attempt
			CJE0473				261	less_than_3_values	No_attempt
		CJJ81176_1005	CJE1068			576	612	less_than_3_values	No_attempt
Cj0333c	C8J_0310	CJJ81176_0355	CJE0378	285	285	285	285	4_same	No_attempt
Cj1324				1122				less_than_3_values	No_attempt
Cj0368c	C8J_0344	CJJ81176_0391	CJE0417	633	633	633	633	4_same	No_attempt
Cj0226	C8J_0204	CJJ81176_0251	CJE0277	846	840	840	840	3_same_1_different	Corrected_by_shortening
Cj0025c	C8J_0024	CJJ81176_0052	CJE0025	1386	1386	1386	1386	4_same	No_attempt
Cj0413	C8J_0388	CJJ81176_0437	CJE0462	705	705	705	705	4_same	No_attempt
Cj1509c	C8J_1412	CJJ81176_1501	CJE1682	933	933	933	933	4_same	No_attempt
Cjp13	C8J_t0013	CJJ81176_1723	CJE_tRNA-Gln-1	75	75	75	75	4_same	No_attempt
Cj0006	C8J_0006	CJJ81176_0032	CJE0006	1308	1302	1302	1302	3_same_1_different	Corrected_by_shortening
			CJE1139				900	less_than_3_values	No_attempt
Cj0286c	C8J_0262	CJJ81176_0312	CJE0334	618	618	636	636	2_pairs	Not_corrected
		CJJ81176_pVir0006				408		less_than_3_values	No_attempt
Cj1107	C8J_1048	CJJ81176_1125	CJE1250	291	291	291	291	4_same	No_attempt
Cj0899c	C8J_0836	CJJ81176_0908	CJE0978	570	570	570	570	4_same	No_attempt
Cj1246c	C8J_1189	CJJ81176_1261	CJE1382	1803	1803	1803	1803	4_same	No_attempt
	C8J_0765				1326			less_than_3_values	No_attempt
Cj1008c	C8J_0945	CJJ81176_1026	CJE1088	1056	1056	1056	1056	4_same	No_attempt
Cj0647	C8J_0606	CJJ81176_0675	CJE0750	489	489	489	489	4_same	No_attempt
Cj0273	C8J_0250	CJJ81176_0300	CJE0322	441	441	441	441	4_same	No_attempt
Cj0130	C8J_0123	CJJ81176_0165	CJE0125	828	828	828	828	4_same	No_attempt
Cj0876c				288				less_than_3_values	No_attempt
		CJJ81176_0041	CJE0013			282	397	less_than_3_values	No_attempt
	C8J_1087				129			less_than_3_values	No_attempt
Cj1209	C8J_1152	CJJ81176_1223	CJE1343	1554	1554	1554	1554	4_same	No_attempt
Cj1314c	C8J_1248	CJJ81176_1331	CJE1509	747	747	747	747	4_same	No_attempt
Cj1399c	C8J_1313	CJJ81176_1398	CJE1586	1494	1494	1494	1494	4_same	No_attempt
Cj0397c	C8J_0372	CJJ81176_0420	CJE0446	579	579	579	579	4_same	No_attempt
Cj1335			CJE1524	1948			1917	less_than_3_values	No_attempt
Cj1252	C8J_1196	CJJ81176_1268	CJE1389	2049	2049	2028	2049	3_same_1_different	Corrected_by_extension
		CJJ81176_0268				129		less_than_3_values	No_attempt
			CJE0552				111	less_than_3_values	No_attempt
			CJE1128				129	less_than_3_values	No_attempt
Cj0997	C8J_0934	CJJ81176_1015	CJE1077	567	567	567	567	4_same	No_attempt
Cj1478c	C8J_1383	CJJ81176_1471	CJE1651	960	960	960	960	4_same	No_attempt
Cj1114c	C8J_1055	CJJ81176_1132	CJE1257	729	729	729	729	4_same	No_attempt
			CJE1605				726	less_than_3_values	No_attempt
		CJJ81176_0527				870		less_than_3_values	No_attempt
Cjp05				77				less_than_3_values	No_attempt
Cj0998c	C8J_0935	CJJ81176_1016	CJE1078	573	573	573	573	4_same	No_attempt
Cj0520	C8J_0484	CJJ81176_0548	CJE0627	435	435	435	435	4_same	No_attempt
Cj0490			CJE0539	1182			1440	less_than_3_values	No_attempt
Cj1719c	C8J_1625	CJJ81176_0017	CJE1889	1536	1536	1536	1536	4_same	No_attempt
Cj1723c				225				less_than_3_values	No_attempt
Cj1350	C8J_1266	CJJ81176_1349	CJE1539	576	576	576	576	4_same	No_attempt
Cj0089	C8J_0082	CJJ81176_0124	CJE0084	1362	1362	1362	1362	4_same	No_attempt
	C8J_0485	CJJ81176_0549	CJE0628		1770	1770	1653	2_same_1_different	Corrected_by_extension
Cj0936	C8J_0873	CJJ81176_0943	CJE1014	339	339	339	339	4_same	No_attempt
Cj0884	C8J_0822	CJJ81176_0892	CJE0964	273	273	273	273	4_same	No_attempt
	C8J_0076		CJE0079		105		105	less_than_3_values	No_attempt
Cj0405	C8J_0380	CJJ81176_0429	CJE0454	789	789	789	789	4_same	No_attempt
Cj1644	C8J_1546	CJJ81176_1635	CJE1816	846	846	846	846	4_same	No_attempt
Cj0137	C8J_0130	CJJ81176_0172	CJE0132	363	363	363	363	4_same	No_attempt
Cj1039	C8J_0976	CJJ81176_1058	CJE1183	1029	1029	1029	1029	4_same	No_attempt
		CJJ81176_0086				180		less_than_3_values	No_attempt
Cj0046				1520				less_than_3_values	No_attempt
			CJE0597				459	less_than_3_values	No_attempt
Cj0247c			CJE0297	534			545	less_than_3_values	No_attempt
Cj1220	C8J_1163	CJJ81176_1233	CJE1355	261	261	261	261	4_same	No_attempt
Cj0959c	C8J_0901	CJJ81176_0982	CJE1039	342	372	342	342	3_same_1_different	Corrected_by_shortening
Cj1436c				1173				less_than_3_values	No_attempt
Cj1449c	C8J_1355	CJJ81176_1442	CJE1622	408	408	408	408	4_same	No_attempt
Cj0952c			CJE1032	720			687	less_than_3_values	No_attempt
			CJE0266				342	less_than_3_values	No_attempt
	C8J_0993				294			less_than_3_values	No_attempt
Cj0833c	C8J_0780	CJJ81176_0850	CJE0920	750	750	750	750	4_same	No_attempt
			CJE0573				1002	less_than_3_values	No_attempt
Cj0208	C8J_0197	CJJ81176_0240	CJE0201	1092	1092	1092	1092	4_same	No_attempt
		CJJ81176_pVir0012				1968		less_than_3_values	No_attempt
		CJJ81176_1659				138		less_than_3_values	No_attempt
Cj0381c	C8J_0356	CJJ81176_0404	CJE0430	840	681	681	840	2_pairs	Not_corrected
Cj1301				417				less_than_3_values	No_attempt
Cj1607	C8J_1508	CJJ81176_1594	CJE1779	1116	1116	1116	1116	4_same	No_attempt
Cj0544	C8J_0505	CJJ81176_0569	CJE0648	390	390	390	390	4_same	No_attempt
Cj0667	C8J_0622	CJJ81176_0693	CJE0768	246	273	246	246	3_same_1_different	Corrected_by_shortening
		CJJ81176_1512				849		less_than_3_values	No_attempt
Cj1686c	C8J_1583	CJJ81176_1678	CJE1854	2103	2103	2103	2103	4_same	No_attempt
		CJJ81176_1742	CJE1048			129	129	less_than_3_values	No_attempt
Cj0709	C8J_0676	CJJ81176_0732	CJE0809	1338	1338	1338	1338	4_same	No_attempt
Cj1414c		CJJ81176_1413	CJE1601	2070		2070	2073	2_same_1_different	Not_corrected.
Cj0971			CJE1052	393			531	less_than_3_values	No_attempt
Cj0650	C8J_0609	CJJ81176_0678	CJE0753	597	597	597	597	4_same	No_attempt
Cj1709c	C8J_1613	CJJ81176_0003	CJE1878	762	762	762	762	4_same	No_attempt
		CJJ81176_pVir0022				408		less_than_3_values	No_attempt
Cj0517	C8J_0481	CJJ81176_0545	CJE0624	369	369	369	369	4_same	No_attempt
		CJJ81176_0362				117		less_than_3_values	No_attempt
	C8J_1459		CJE1733		1044		1044	less_than_3_values	No_attempt
			CJE1602				1920	less_than_3_values	No_attempt
Cj1260c	C8J_1204	CJJ81176_1276	CJE1396	1122	1125	1125	1122	2_pairs	Not_corrected
Cj0101	C8J_0094	CJJ81176_0136	CJE0096	837	837	837	837	4_same	No_attempt
		CJJ81176_1323	CJE1497			573	726	less_than_3_values	No_attempt
Cj0190c	C8J_0179	CJJ81176_0221	CJE0183	1506	1506	1506	1506	4_same	No_attempt
Cj0761	C8J_0712	CJJ81176_0782	CJE0852	342	342	342	342	4_same	No_attempt
Cj1299		CJJ81176_1316	CJE1489	231		228	222	3_different	No_attempt
		CJJ81176_pVir0042				171		less_than_3_values	No_attempt
		CJJ81176_pTet0007				267		less_than_3_values	No_attempt
Cj0645	C8J_0604	CJJ81176_0673	CJE0748	1119	1119	1119	1119	4_same	No_attempt
		CJJ81176_1432				1710		less_than_3_values	No_attempt
Cj0575	C8J_0537	CJJ81176_0603	CJE0678	465	465	465	465	4_same	No_attempt
Cj0330c	C8J_0307	CJJ81176_0352	CJE0375	147	147	147	147	4_same	No_attempt
Cjr04				1513				less_than_3_values	No_attempt
Cj1346c	C8J_1262	CJJ81176_1345	CJE1535	1071	1071	1071	1071	4_same	No_attempt
	C8J_0199		CJE0208		213		183	less_than_3_values	No_attempt
Cj0810	C8J_0761	CJJ81176_0831	CJE0901	741	741	741	741	4_same	No_attempt
Cj0496	C8J_0458	CJJ81176_0517	CJE0604	375	375	375	375	4_same	No_attempt
			CJE0531				141	less_than_3_values	No_attempt
Cj0472	C8J_0445	CJJ81176_0502	CJE0522	180	180	180	180	4_same	No_attempt
Cj0930	C8J_0867	CJJ81176_0937	CJE1008	1104	1104	1104	1104	4_same	No_attempt
Cj0872	C8J_0814	CJJ81176_0883	CJE0954	642	642	672	672	2_pairs	Corrected_pair_by_shortening
Cj1117c	C8J_1058	CJJ81176_1135	CJE1260	846	846	846	846	4_same	No_attempt
Cj1691c	C8J_1595	CJJ81176_1688	CJE1859	357	357	357	357	4_same	No_attempt
Cj0726c	C8J_0693	CJJ81176_0749	CJE0826	984	984	984	984	4_same	No_attempt
	C8J_1586				858			less_than_3_values	No_attempt
Cj1707c	C8J_1611	CJJ81176_0001	CJE1875	576	576	576	576	4_same	No_attempt
			CJE0600				492	less_than_3_values	No_attempt
Cj1235	C8J_1178	CJJ81176_1249	CJE1370	822	822	735	822	3_same_1_different	Corrected_by_extension
Cj1251	C8J_1195	CJJ81176_1267	CJE1388	453	453	453	453	4_same	No_attempt
Cj1704c	C8J_1608	CJJ81176_1701	CJE1872	831	831	831	831	4_same	No_attempt
Cj0617		CJJ81176_0646		612		612		less_than_3_values	No_attempt
		CJJ81176_pVir0018				354		less_than_3_values	No_attempt
	C8J_1585				1113			less_than_3_values	No_attempt
Cj1362	C8J_1280	CJJ81176_1364	CJE1554	1008	1008	1008	1008	4_same	No_attempt
Cj0417	C8J_0392	CJJ81176_0440		147	207	192		3_different	No_attempt
Cj0596	C8J_0558	CJJ81176_0624	CJE0699	822	822	822	822	4_same	No_attempt
Cj0614	C8J_0576	CJJ81176_0643	CJE0717	915	915	915	915	4_same	No_attempt
Cj1063	C8J_1004	CJJ81176_1082	CJE1206	426	315	426	426	3_same_1_different	Not_corrected-differences_in_3'_not_5'_end.
Cj0811	C8J_0762	CJJ81176_0832	CJE0902	927	927	927	927	4_same	No_attempt
Cj0457c	C8J_0430	CJJ81176_0482	CJE0507	630	582	651	651	1_pair_2_different	Corrected_by_extension / Not_corrected
			CJE0578				273	less_than_3_values	No_attempt
Cj0170				745				less_than_3_values	No_attempt
			CJE0235				192	less_than_3_values	No_attempt
			CJE1123				288	less_than_3_values	No_attempt
Cj0832c	C8J_0779	CJJ81176_0849	CJE0919	1734	1734	1734	1734	4_same	No_attempt
			CJE0671				171	less_than_3_values	No_attempt
Cj1074c	C8J_1015	CJJ81176_1092	CJE1217	648	648	648	648	4_same	No_attempt
	C8J_1569				444			less_than_3_values	No_attempt
Cj1453c	C8J_1359	CJJ81176_1446	CJE1626	966	966	966	966	4_same	No_attempt
Cj1642	C8J_1544	CJJ81176_1633	CJE1814	312	312	312	312	4_same	No_attempt
Cj1244	C8J_1187	CJJ81176_1259	CJE1380	903	903	903	903	4_same	No_attempt
Cj1666c	C8J_1568	CJJ81176_1657	CJE1838	438	438	438	438	4_same	No_attempt
Cj1485c	C8J_1390		CJE1658	102	102		102	3_same	No_attempt
			CJE1432				129	less_than_3_values	No_attempt
Cj0881c	C8J_0819	CJJ81176_0889	CJE0961	1047	1047	1047	1047	4_same	No_attempt
Cj1629	C8J_1531	CJJ81176_1620	CJE1801	390	390	411	411	2_pairs	Corrected_pair_by_extension
Cj1373	C8J_1292	CJJ81176_1376	CJE1565	2472	2472	2472	2472	4_same	No_attempt
Cj1010	C8J_0947	CJJ81176_1028	CJE1090	1122	1122	1122	1122	4_same	No_attempt
Cj0127c	C8J_0120	CJJ81176_0162	CJE0122	843	843	843	843	4_same	No_attempt
Cj1012c	C8J_0949	CJJ81176_1031	CJE1156	450	465	465	465	3_same_1_different	Not_corrected
Cj1564	C8J_1461		CJE1735	1989	1956		1956	2_same_1_different	Corrected_by_shortening
Cj1582c	C8J_1479	CJJ81176_1567	CJE1753	795	789	789	789	3_same_1_different	Corrected_by_shortening
Cj0265c	C8J_0242	CJJ81176_0292		576	576	576		3_same	No_attempt
Cj0205	C8J_0194	CJJ81176_0237	CJE0198	804	804	804	804	4_same	No_attempt
Cj0644	C8J_0603	CJJ81176_0672	CJE0747	816	816	816	816	4_same	No_attempt
Cj1263	C8J_1207	CJJ81176_1279	CJE1399	573	573	573	573	4_same	No_attempt
	C8J_1094				1116			less_than_3_values	No_attempt
Cj1624c	C8J_1526	CJJ81176_1615	CJE1796	1365	1365	1365	1365	4_same	No_attempt
Cj1168c	C8J_1112	CJJ81176_1183	CJE1302	603	603	603	639	3_same_1_different	Not_corrected-differences_in_3'_not_5'_end.
Cj0061c	C8J_0054	CJJ81176_0099	CJE0058	717	693	693	693	3_same_1_different	Corrected_by_shortening
Cj0716	C8J_0683	CJJ81176_0739	CJE0816	1341	1341	1341	1341	4_same	No_attempt
Cj0541	C8J_0502	CJJ81176_0566	CJE0645	894	894	894	894	4_same	No_attempt
Cj1160c				180				less_than_3_values	No_attempt
Cj0366c	C8J_0342	CJJ81176_0389	CJE0415	3123	3123	3123	3123	4_same	No_attempt
Cj0764c	C8J_0715	CJJ81176_0785	CJE0855	1836	1833	1833	1836	2_pairs	Corrected_pair_by_extension
Cj0989	C8J_0926	CJJ81176_1007	CJE1069	207	207	207	339	3_same_1_different	Corrected_by_shortening
Cjp21	C8J_t0026	CJJ81176_1745	CJE_tRNA-Arg-3	77	77	77	77	4_same	No_attempt
Cj1098	C8J_1039	CJJ81176_1116	CJE1241	888	888	888	888	4_same	No_attempt
Cj0794		CJJ81176_0815	CJE0885	1281		1275	1305	3_different	No_attempt
Cj0439	C8J_0414	CJJ81176_0465	CJE0490	858	858	858	858	4_same	No_attempt
Cj1617	C8J_1518	CJJ81176_1604	CJE1789	807	807	807	807	4_same	No_attempt
Cj1537c	C8J_1436	CJJ81176_1522	CJE1708	1974	1974	1974	1974	4_same	No_attempt
Cj0672	C8J_0627	CJJ81176_0698	CJE0773	189	96	114	114	1_pair_2_different	Corrected_by_extension / Not_corrected-differences_in_3'_not_5_end
Cj0001	C8J_0001	CJJ81176_0027	CJE0001	1323	1323	1323	1323	4_same	No_attempt
Cj1169c	C8J_1113	CJJ81176_1184	CJE1303	228	228	228	228	4_same	No_attempt
Cj0310c	C8J_0287	CJJ81176_0332	CJE0355	339	375	339	339	3_same_1_different	Corrected_by_shortening
Cj0053c	C8J_0050	CJJ81176_0090	CJE0048	1017	1017	1017	1017	4_same	No_attempt
Cj1152c	C8J_1098	CJJ81176_1169	CJE1288	561	561	561	528	3_same_1_different	Not_corrected
Cj0605	C8J_0567	CJJ81176_0634	CJE0708	1191	1191	1191	1191	4_same	No_attempt
Cj0724	C8J_0691	CJJ81176_0747	CJE0824	186	186	186	186	4_same	No_attempt
			CJE1132				426	less_than_3_values	No_attempt
		CJJ81176_0777				1269		less_than_3_values	No_attempt
		CJJ81176_pTet0008	CJE1127			561	561	less_than_3_values	No_attempt
	C8J_1076				879			less_than_3_values	No_attempt
Cj0314	C8J_0291	CJJ81176_0336	CJE0359	1209	1209	1209	1209	4_same	No_attempt
Cj0353c	C8J_0330	CJJ81176_0377	CJE0402	1461	1461	1461	1461	4_same	No_attempt
Cj0079c	C8J_0072	CJJ81176_0116	CJE0075	807	807	807	807	4_same	No_attempt
			CJE1495				405	less_than_3_values	No_attempt
Cj0452	C8J_0425	CJJ81176_0477	CJE0502	762	762	762	702	3_same_1_different	Not_corrected
Cj1507c	C8J_1410	CJJ81176_1499	CJE1680	738	738	702	738	3_same_1_different	Corrected_by_extension
Cj1182c	C8J_1126	CJJ81176_1197	CJE1316	792	792	792	792	4_same	No_attempt
Cj0418c	C8J_0393	CJJ81176_0441	CJE0467	705	705	726	705	3_same_1_different	Not_corrected-differences_in_3'_not_5'_end.
Cj0562	C8J_0523	CJJ81176_0587	CJE0667	1377	1377	1377	1377	4_same	No_attempt
		CJJ81176_1712				76		less_than_3_values	No_attempt
Cj0719c	C8J_0686	CJJ81176_0742	CJE0819	633	633	633	633	4_same	No_attempt
	C8J_0988				2064			less_than_3_values	No_attempt
Cj1438c				2331				less_than_3_values	No_attempt
Cj0362	C8J_0338	CJJ81176_0385	CJE0411	453	453	453	453	4_same	No_attempt
Cj0268c	C8J_0245	CJJ81176_0295	CJE0317	1089	1089	1089	1089	4_same	No_attempt
Cj0825	C8J_0772	CJJ81176_0842	CJE0912	777	744	777	777	3_same_1_different	Corrected_by_extension
Cj1459	C8J_1365	CJJ81176_1452	CJE1633	1074	1074	1074	1074	4_same	No_attempt
	C8J_0033	CJJ81176_0067			1671	1671		less_than_3_values	No_attempt
Cj0094	C8J_0087	CJJ81176_0129	CJE0089	309	309	309	309	4_same	No_attempt
		CJJ81176_pTet0037				888		less_than_3_values	No_attempt
		CJJ81176_0885				546		less_than_3_values	No_attempt
Cj0807	C8J_0758	CJJ81176_0828	CJE0898	780	780	780	780	4_same	No_attempt
	C8J_Cj23SC				2955			less_than_3_values	No_attempt
Cj0555	C8J_0516	CJJ81176_0580	CJE0659	1293	1287	1287	1287	3_same_1_different	Corrected_by_shortening
		CJJ81176_1713				77		less_than_3_values	No_attempt
Cj0253	C8J_0230	CJJ81176_0280	CJE0303	264	264	264	264	4_same	No_attempt
			CJE1612				1050	less_than_3_values	No_attempt
Cj0919c	C8J_0856	CJJ81176_0926	CJE0997	660	660	660	660	4_same	No_attempt
Cj0382c	C8J_0357	CJJ81176_0405	CJE0431	399	399	399	399	4_same	No_attempt
Cj0427	C8J_0402	CJJ81176_0447	CJE0476	336	333	333	333	3_same_1_different	Corrected_by_shortening
Cj1332			CJE1521	771			771	less_than_3_values	No_attempt
Cj1286c	C8J_1229	CJJ81176_1303	CJE1478	627	627	627	627	4_same	No_attempt
Cj0373	C8J_0349	CJJ81176_0397	CJE0422	936	936	936	936	4_same	No_attempt
			CJE0592				636	less_than_3_values	No_attempt
Cj0581	C8J_0543	CJJ81176_0609	CJE0684	471	471	471	471	4_same	No_attempt
Cj0926	C8J_0863	CJJ81176_1732	CJE1004	333	333	333	333	4_same	No_attempt
	C8J_0532				330			less_than_3_values	No_attempt
		CJJ81176_pTet0045				2193		less_than_3_values	No_attempt
Cj1696c	C8J_1600	CJJ81176_1693	CJE1864	234	234	234	234	4_same	No_attempt
Cj0125c	C8J_0118	CJJ81176_0160	CJE0120	363	363	363	363	4_same	No_attempt
Cj0009	C8J_0008	CJJ81176_0035	CJE0008	1446	1446	1446	1446	4_same	No_attempt
Cj1585c			CJE1756	2772			2772	less_than_3_values	No_attempt
		CJJ81176_0765				144		less_than_3_values	No_attempt
Cj0343c	C8J_0320	CJJ81176_0367	CJE0391	786	786	786	786	4_same	No_attempt
Cj0584	C8J_0546	CJJ81176_0612	CJE0687	600	600	600	600	4_same	No_attempt
		CJJ81176_0762				126		less_than_3_values	No_attempt
	C8J_1341				2376			less_than_3_values	No_attempt
Cj0978c	C8J_0917	CJJ81176_0997	CJE1060	174	174	174	174	4_same	No_attempt
	C8J_1620	CJJ81176_0010	CJE1884		372	612	936	3_different	No_attempt
			CJE1095				261	less_than_3_values	No_attempt
Cj1549c		CJJ81176_1534		3096		3096		less_than_3_values	No_attempt
		CJJ81176_pTet0006				558		less_than_3_values	No_attempt
Cj0688	C8J_0656	CJJ81176_0711	CJE0787	1506	1503	1536	1506	1_pair_2_different	Corrected_by_extension / Corrected_by_shortening
Cj0945c	C8J_0888	CJJ81176_0969	CJE1023	1344	1344	1344	1344	4_same	No_attempt
		CJJ81176_1061				480		less_than_3_values	No_attempt
			CJE0572				378	less_than_3_values	No_attempt
Cj1600	C8J_1502	CJJ81176_1587	CJE1772	588	588	588	588	4_same	No_attempt
Cj1599	C8J_1501	CJJ81176_1586	CJE1771	1059	1059	1059	1059	4_same	No_attempt
Cj1497c	C8J_1402	CJJ81176_1489	CJE1670	429	429	282	429	3_same_1_different	Corrected_by_extension
	C8J_0985				1446			less_than_3_values	No_attempt
Cj1111c	C8J_1052	CJJ81176_1129	CJE1254	627	639	627	627	3_same_1_different	Corrected_by_shortening
Cj0570	C8J_0531	CJJ81176_0596	CJE0673	1068	684	903	1069	4_different	No_attempt
			CJE_r02				120	less_than_3_values	No_attempt
Cj0625	C8J_0585	CJJ81176_0654	CJE0728	1092	1092	1092	1092	4_same	No_attempt
			CJE0312				1989	less_than_3_values	No_attempt
		CJJ81176_pTet0022				204		less_than_3_values	No_attempt
Cj0329c	C8J_0306	CJJ81176_0351	CJE0374	987	987	987	987	4_same	No_attempt
Cj0306c	C8J_0283	CJJ81176_0328	CJE0351	1143	1143	1143	1143	4_same	No_attempt
Cj1636c	C8J_1538	CJJ81176_1627	CJE1808	441	441	441	441	4_same	No_attempt
Cj0180			CJE0173	411			411	less_than_3_values	No_attempt
Cj0893c	C8J_0830	CJJ81176_0902	CJE0972	1671	1671	1671	1671	4_same	No_attempt
Cj0459c	C8J_0432	CJJ81176_0484	CJE0509	267	243	243	243	3_same_1_different	Corrected_by_shortening
Cj1442c				1635				less_than_3_values	No_attempt
Cj1237c	C8J_1180	CJJ81176_1251	CJE1372	975	975	975	975	4_same	No_attempt
Cj0988c				237				less_than_3_values	No_attempt
		CJJ81176_0945				156		less_than_3_values	No_attempt
Cj0620	C8J_0580	CJJ81176_0649	CJE0723	648	648	648	663	3_same_1_different	Corrected_by_shortening
		CJJ81176_0272				174		less_than_3_values	No_attempt
Cj1322				321				less_than_3_values	No_attempt
Cj0169	C8J_0165	CJJ81176_0205	CJE0164	663	663	663	663	4_same	No_attempt
		CJJ81176_pVir0032				1254		less_than_3_values	No_attempt
			CJE0587				1035	less_than_3_values	No_attempt
Cj1586	C8J_1487	CJJ81176_1574	CJE1757	423	423	423	423	4_same	No_attempt
Cj1175c	C8J_1119	CJJ81176_1190	CJE1309	1593	1593	1593	1593	4_same	No_attempt
	C8J_1104	CJJ81176_1746	CJE1294		522	522	519	2_same_1_different	Not_corrected-differences_in_3'_not_5'_end.
Cj0207	C8J_0196	CJJ81176_0239	CJE0200	519	519	519	519	4_same	No_attempt
Cj0325	C8J_0302	CJJ81176_0347	CJE0370	1164	1164	1164	1164	4_same	No_attempt
Cj0979c	C8J_0918	CJJ81176_0998	CJE1061	528	528	528	528	4_same	No_attempt
Cj0635	C8J_0594	CJJ81176_0663	CJE0738	384	384	384	384	4_same	No_attempt
Cj1471c	C8J_1376	CJJ81176_1464	CJE1644	1560	1548	1560	1560	3_same_1_different	Corrected_by_extension
Cj0140		CJJ81176_0176	CJE0135	1332		867	1332	2_same_1_different	Not_corrected
Cj1106	C8J_1047	CJJ81176_1124	CJE1249	603	603	603	603	4_same	No_attempt
Cj0467	C8J_0440	CJJ81176_0492	CJE0517	702	702	702	702	4_same	No_attempt
			CJE0051				993	less_than_3_values	No_attempt
Cj1721c	C8J_1627	CJJ81176_0019	CJE1891	645	645	645	645	4_same	No_attempt
			CJE0254				978	less_than_3_values	No_attempt
Cj0969				280				less_than_3_values	No_attempt
Cj0478	C8J_0451	CJJ81176_0509	CJE0528	4137	4128	4137	4137	3_same_1_different	Corrected_by_extension
Cj1393	C8J_1308	CJJ81176_1392	CJE1581	1047	1164	1164	1164	3_same_1_different	Not_corrected
			CJE1138				1269	less_than_3_values	No_attempt
Cj0801	C8J_0752	CJJ81176_0822	CJE0892	1452	1452	1452	1452	4_same	No_attempt
			CJE1613				1611	less_than_3_values	No_attempt
		CJJ81176_1707				2794		less_than_3_values	No_attempt
Cj0321	C8J_0298	CJJ81176_0343	CJE0366	1848	1848	1848	1848	4_same	No_attempt
Cj1295	C8J_1238		CJE1487	1308	1311		1317	3_different	No_attempt
Cj0119	C8J_0112	CJJ81176_0154	CJE0114	522	522	522	522	4_same	No_attempt
			CJE1501				999	less_than_3_values	No_attempt
Cj0072c	C8J_0064		CJE0068	602	609		566	3_different	No_attempt
Cj0554	C8J_0515	CJJ81176_0579	CJE0658	1005	1005	1005	1005	4_same	No_attempt
Cj0020c	C8J_0019	CJJ81176_0047	CJE0020	915	915	915	915	4_same	No_attempt
		CJJ81176_1715				120		less_than_3_values	No_attempt
			CJE1551				219	less_than_3_values	No_attempt
	C8J_0909				312			less_than_3_values	No_attempt
	C8J_0463				1869			less_than_3_values	No_attempt
Cj0062c	C8J_0055	CJJ81176_0100	CJE0059	357	357	357	357	4_same	No_attempt
Cj1298				792				less_than_3_values	No_attempt
Cj1579c	C8J_1476	CJJ81176_1564	CJE1750	390	390	390	390	4_same	No_attempt
			CJE0253				192	less_than_3_values	No_attempt
Cj0456c	C8J_0429	CJJ81176_0481	CJE0506	960	960	960	960	4_same	No_attempt
			CJE1120				132	less_than_3_values	No_attempt
Cj0164c	C8J_0161	CJJ81176_0200	CJE0160	885	885	885	885	4_same	No_attempt
Cj1356c	C8J_1274	CJJ81176_1358	CJE1545	555	555	555	555	4_same	No_attempt
Cj0660c	C8J_0616	CJJ81176_0687	CJE0762	1107	1104	1056	711	4_different	No_attempt
			CJE0586				207	less_than_3_values	No_attempt
Cj1051c			CJE1195	4020			4032	less_than_3_values	No_attempt
			CJE1420				354	less_than_3_values	No_attempt
Cj0513	C8J_0477	CJJ81176_0541	CJE0620	246	246	246	246	4_same	No_attempt
Cj1398	C8J_1312	CJJ81176_1397	CJE1585	1842	1842	1110	1841	1_pair_2_different	Not_corrected / Not_corrected-differences_in_3'_not_5_end
Cj1729c				2598				less_than_3_values	No_attempt
Cj1284	C8J_1227	CJJ81176_1301	CJE1476	651	651	651	651	4_same	No_attempt
Cj0491	C8J_0453	CJJ81176_0511	CJE0540	387	387	387	387	4_same	No_attempt
Cj1090c	C8J_1031	CJJ81176_1108	CJE1233	513	513	345	513	3_same_1_different	Corrected_by_extension
	C8J_0992				3573			less_than_3_values	No_attempt
		CJJ81176_0108				117		less_than_3_values	No_attempt
		CJJ81176_0088				168		less_than_3_values	No_attempt
Cj0670	C8J_0625	CJJ81176_0696	CJE0771	1251	1251	1251	1251	4_same	No_attempt
		CJJ81176_1312				759		less_than_3_values	No_attempt
Cj0132	C8J_0125	CJJ81176_0167	CJE0127	885	885	885	885	4_same	No_attempt
	C8J_1086				903			less_than_3_values	No_attempt
Cj1556		CJJ81176_1542		333		333		less_than_3_values	No_attempt
Cj0509c	C8J_0473	CJJ81176_0537	CJE0616	2574	2574	2574	2574	4_same	No_attempt
Cj1042c	C8J_0979	CJJ81176_1063	CJE1186	891	891	891	891	4_same	No_attempt
			CJE1454				318	less_than_3_values	No_attempt
Cj0109	C8J_0102	CJJ81176_0144	CJE0104	555	555	555	555	4_same	No_attempt
	C8J_1588				276			less_than_3_values	No_attempt
Cj0159c	C8J_0156	CJJ81176_0195	CJE0155	582	582	582	582	4_same	No_attempt
			CJE0242				174	less_than_3_values	No_attempt
			CJE1117				492	less_than_3_values	No_attempt
	C8J_0132				987			less_than_3_values	No_attempt
Cj0651	C8J_0610	CJJ81176_0679	CJE0754	495	495	495	495	4_same	No_attempt
	C8J_1247				510			less_than_3_values	No_attempt
			CJE0265				486	less_than_3_values	No_attempt
Cj0432c	C8J_0407	CJJ81176_0458	CJE0482	1209	1209	1209	1209	4_same	No_attempt
Cj0864				360				less_than_3_values	No_attempt
		CJJ81176_1060				330		less_than_3_values	No_attempt
			CJE0207				240	less_than_3_values	No_attempt
		CJJ81176_1156				546		less_than_3_values	No_attempt
Cj1055c		CJJ81176_1075		1974		1974		less_than_3_values	No_attempt
Cj1006c	C8J_0943	CJJ81176_1024	CJE1086	1251	1251	1251	1251	4_same	No_attempt
Cj1429c				927				less_than_3_values	No_attempt
			CJE1104				168	less_than_3_values	No_attempt
Cj0188c	C8J_0177	CJJ81176_0219	CJE0181	1371	1371	1371	1371	4_same	No_attempt
Cj0139				2352				less_than_3_values	No_attempt
	C8J_1080				471			less_than_3_values	No_attempt
		CJJ81176_0109				297		less_than_3_values	No_attempt
Cj0054c	C8J_0051	CJJ81176_0091	CJE0049	606	606	606	606	4_same	No_attempt
Cj1546	C8J_1445	CJJ81176_1531	CJE1717	348	342	348	348	3_same_1_different	Not_corrected-differences_in_3'_not_5'_end.
		CJJ81176_pTet0021				219		less_than_3_values	No_attempt
			CJE_Cj16SA				1513	less_than_3_values	No_attempt
			CJE0840				459	less_than_3_values	No_attempt
		CJJ81176_pTet0042				765		less_than_3_values	No_attempt
		CJJ81176_0084				120		less_than_3_values	No_attempt
		CJJ81176_1420				1695		less_than_3_values	No_attempt
			CJE0567				693	less_than_3_values	No_attempt
Cj0728	C8J_0695	CJJ81176_0751	CJE0828	1326	1326	1326	1326	4_same	No_attempt
			CJE0588				405	less_than_3_values	No_attempt
			CJE1349				102	less_than_3_values	No_attempt
Cj1403c	C8J_1317	CJJ81176_1402	CJE1590	999	999	999	999	4_same	No_attempt
Cj1400c	C8J_1314	CJJ81176_1399	CJE1587	825	825	825	825	4_same	No_attempt
Cj0877c				93				less_than_3_values	No_attempt
		CJJ81176_pVir0015				174		less_than_3_values	No_attempt
Cj0540	C8J_0501	CJJ81176_0565	CJE0644	537	537	537	537	4_same	No_attempt
			CJE1457				252	less_than_3_values	No_attempt
		CJJ81176_1727	CJE_Cj23SC			2796	3063	less_than_3_values	No_attempt
Cj0224	C8J_0202	CJJ81176_0249	CJE0275	1029	1029	1029	1029	4_same	No_attempt
		CJJ81176_pVir0047				405		less_than_3_values	No_attempt
Cj0804	C8J_0755	CJJ81176_0825	CJE0895	1059	1059	1059	1059	4_same	No_attempt
			CJE0236				633	less_than_3_values	No_attempt
Cj0740				165				less_than_3_values	No_attempt
Cj1661	C8J_1563	CJJ81176_1652	CJE1833	1293	1290	1290	1290	3_same_1_different	Corrected_by_shortening
Cj0558c	C8J_0519	CJJ81176_0583	CJE0662	1233	1233	1233	1233	4_same	No_attempt
Cj1464	C8J_1370	CJJ81176_1457	CJE1638	198	198	198	198	4_same	No_attempt
	C8J_1193				135			less_than_3_values	No_attempt
		CJJ81176_1321	CJE1494			579	591	less_than_3_values	No_attempt
Cj0692c	C8J_0659	CJJ81176_0715	CJE0791	939	939	939	939	4_same	No_attempt
Cj0234c	C8J_0212	CJJ81176_0259	CJE0285	564	558	558	558	3_same_1_different	Corrected_by_shortening
Cj0827	C8J_0774	CJJ81176_0844	CJE0914	726	723	726	723	2_pairs	Corrected_pair_by_shortening
			CJE1429				237	less_than_3_values	No_attempt
			CJE0561				273	less_than_3_values	No_attempt
Cj0865	C8J_0812	CJJ81176_0881	CJE0952	801	783	795	786	4_different	No_attempt
		CJJ81176_pVir0043				129		less_than_3_values	No_attempt
			CJE_r01				120	less_than_3_values	No_attempt
			CJE1472				636	less_than_3_values	No_attempt
Cj1598	C8J_1500	CJJ81176_1585	CJE1770	1287	1287	1287	1287	4_same	No_attempt
		CJJ81176_1711				1511		less_than_3_values	No_attempt
		CJJ81176_1426	CJE1611			1035	1032	less_than_3_values	No_attempt
Cj1126c	C8J_1066	CJJ81176_1143	CJE1268	2142	2142	2142	2142	4_same	No_attempt
			CJE1125				120	less_than_3_values	No_attempt
		CJJ81176_1396				759		less_than_3_values	No_attempt
Cj0163c	C8J_0160		CJE0159	498	498		498	3_same	No_attempt
Cj1623	C8J_1525	CJJ81176_1614	CJE1795	522	522	513	522	3_same_1_different	Corrected_by_extension
			CJE0230				507	less_than_3_values	No_attempt
		CJJ81176_pTet0010				5799		less_than_3_values	No_attempt
Cj0563	C8J_0524	CJJ81176_0588	CJE0668	603	561	561	561	3_same_1_different	Corrected_by_shortening
		CJJ81176_0271				255		less_than_3_values	No_attempt
Cj0659c	C8J_0615	CJJ81176_0686	CJE0761	549	549	549	549	4_same	No_attempt
			CJE0216				321	less_than_3_values	No_attempt
Cj0522				504				less_than_3_values	No_attempt
		CJJ81176_1683				249		less_than_3_values	No_attempt
		CJJ81176_0992				444		less_than_3_values	No_attempt
Cj0511	C8J_0475	CJJ81176_0539	CJE0618	1335	1335	1335	1335	4_same	No_attempt
Cj0185c	C8J_0174	CJJ81176_0216	CJE0178	210	210	210	210	4_same	No_attempt
		CJJ81176_pVir0024				234		less_than_3_values	No_attempt
Cj0718	C8J_0685	CJJ81176_0741	CJE0818	3603	3603	3603	3603	4_same	No_attempt
Cjt04	C8J_t0025	CJJ81176_1740	CJE_tRNA-Lys-2	76	76	76	76	4_same	No_attempt
			CJE0247				399	less_than_3_values	No_attempt
Cj1458c	C8J_1364	CJJ81176_1451	CJE1632	822	822	822	822	4_same	No_attempt
	C8J_1347				1398			less_than_3_values	No_attempt
Cj0904c	C8J_0841	CJJ81176_0913	CJE0983	468	468	468	468	4_same	No_attempt
Cj0030			CJE0030	1398			1398	less_than_3_values	No_attempt
Cj1184c	C8J_1128	CJJ81176_1199	CJE1318	1125	1125	1125	1125	4_same	No_attempt
Cj1610	C8J_1511	CJJ81176_1597	CJE1782	501	501	501	501	4_same	No_attempt
Cj0769c	C8J_0720	CJJ81176_0790	CJE0860	663	663	663	663	4_same	No_attempt
Cj0385c	C8J_0360	CJJ81176_0408	CJE0434	933	933	933	933	4_same	No_attempt
Cj0400	C8J_0375	CJJ81176_0423	CJE0449	474	474	474	474	4_same	No_attempt
	C8J_0398		CJE0472		423		420	less_than_3_values	No_attempt
	C8J_0527	CJJ81176_0592			783	783		less_than_3_values	No_attempt
			CJE0169				210	less_than_3_values	No_attempt
Cj0480c			CJE0530	762			762	less_than_3_values	No_attempt
[truncated: 481 more rows]
