# Supplementary material for: High-Resolution Transcriptome Maps Reveal Strain-Specific Regulatory Features of Multiple Campylobacter jejuni Isolates
Source: PLoS Genet. 2013 May 16;9(5):e1003495. doi: 10.1371/journal.pgen.1003495 (PMC3656092; doi:10.1371/journal.pgen.1003495)
Supplement: Table S9 — Orthologs with corrected annotation. This table lists orthologs for the four strains for which the annotation was corrected based on comparison of ORF length among different strains. (XLSX) [file pgen.1003495.s009.xlsx]

## Sheet: Sheet1
Table S9. Orthologs with corrected annotation.
This table lists orthologs for the four strains for which the annotation was corrected based on comparison of ORF length among different strains.
Locus tag	Strand	Original start position	Original end position	Corrected start position	Corrected end position	Description	Type of correction	Orthologs
NCTC11168
Cj0006	+	6702	8010	6708	8010	Na+/H+ antiporter family protein	shortened	C8J_0006, CJJ81176_0032, CJE0006
Cj0061c	-	75409	76126	75409	76102	flagellar biosynthesis sigma factor	shortened	C8J_0054, CJJ81176_0099, CJE0058
Cj0182	+	177994	179200	178000	179200	transporter	shortened	C8J_0171, CJJ81176_0213, CJE0175
Cj0204	+	199235	201233	199238	201233	oligopeptide transporter, OPT family	shortened	C8J_0193, CJJ81176_0236, CJE0197
Cj0226	+	210766	211612	210772	211612	acetylglutamate kinase	shortened	C8J_0204, CJJ81176_0251, CJE0277
Cj0234c	-	217474	218038	217474	218032	ribosome recycling factor	shortened	C8J_0212, CJJ81176_0259, CJE0285
Cj0249	+	229830	230310	229833	230310	hypothetical protein	shortened	C8J_0226, CJJ81176_0276, CJE0299
Cj0254	+	232543	233704	232567	233704	hypothetical protein	shortened	C8J_0231, CJJ81176_0281, CJE0304
Cj0275	+	251783	253037	251813	253037	ATP-dependent protease ATP-binding subunit ClpX	shortened	C8J_0252, CJJ81176_0302, CJE0324
Cj0427	+	390161	390497	390164	390497	hypothetical protein	shortened	C8J_0402, CJJ81176_0447, CJE0476
Cj0436	+	404584	404995	404587	404995	pyridoxamine 5'-phosphate oxidase	shortened	C8J_0411, CJJ81176_0462, CJE0486
Cj0440c	-	409014	409683	409014	409680	transcriptional regulator	shortened	C8J_0415, CJJ81176_0466, CJE0491
Cj0454c	-	419856	420426	419856	420375	hypothetical protein	shortened	C8J_0427, CJJ81176_0479, CJE0504
Cj0459c	-	423760	424027	423760	424003	hypothetical protein	shortened	C8J_0432, CJJ81176_0484, CJE0509
Cj0555	+	517059	518352	517065	518352	dicarboxylate carrier protein MatC	shortened	C8J_0516, CJJ81176_0580, CJE0659
Cj0563	+	526555	527158	526597	527158	hypothetical protein	shortened	C8J_0524, CJJ81176_0588, CJE0668
Cj0590	+	549824	550535	549827	550535	SAM-dependent methyltransferase	shortened	C8J_0552, CJJ81176_0618, CJE0693
Cj0591c	-	550524	550746	550524	550740	lipoprotein	shortened	C8J_0553, CJJ81176_0619, CJE0694
Cj0669	+	623409	624138	623400	624138	ABC-transporter ATP-binding protein	extended	C8J_0624, CJJ81176_0695, CJE0770
Cj0693c	-	649945	650884	649945	650878	S-adenosyl-methyltransferase MraW	shortened	C8J_0660, CJJ81176_0716, CJE0792
Cj0695	+	652529	653918	652535	653918	cell division protein FtsA	shortened	C8J_0662, CJJ81176_0718, CJE0794
Cj0729	+	683847	684657	683850	684657	type I phosphodiesterase/nucleotide pyrophosphatase	shortened	C8J_0696, CJJ81176_0752, CJE0829
Cj0782	+	735707	736490	735710	736490	quinol dehydrogenase membrane component	shortened	C8J_0733, CJJ81176_0803, CJE0873
Cj0787	+	738525	738774	738528	738774	hypothetical protein	shortened	C8J_0738, CJJ81176_0808, CJE0878
Cj0791c	-	741166	742441	741166	742435	aminotransferase	shortened	C8J_0742, CJJ81176_0812, CJE0882
Cj0976	+	910710	911601	910725	911601	methyltransferase	shortened	C8J_0915, CJJ81176_0995, CJE1058
Cj1052c	-	987018	989229	987018	989226	recombination and DNA strand exchange inhibitor protein	shortened	C8J_0994, CJJ81176_1072, CJE1196
Cj1054c	-	989561	990860	989561	990857	UDP-N-acetylmuramate--L-alanine ligase	shortened	C8J_0996, CJJ81176_1074, CJE1198
Cj1088c	-	1019785	1020970	1019785	1020958	folylpolyglutamate synthase/dihydrofolate synthase	shortened	C8J_1029, CJJ81176_1106, CJE1231
Cj1155c	-	1085975	1087700	1085975	1087694	cation-transporting ATPase	shortened	C8J_1101, CJJ81176_1172, CJE1291
Cj1196c	-	1125010	1125907	1125010	1125904	NAD(P)H-dependent glycerol-3-phosphate dehydrogenase	shortened	C8J_1140, CJJ81176_1211, CJE1330
Cj1279c	-	1211676	1212912	1211676	1212909	fibronectin domain-containing lipoprotein	shortened	C8J_1223, CJJ81176_1295, CJE1415
Cj1407c	-	1339758	1341147	1339758	1341129	phospho-sugar mutase	shortened	C8J_1321, CJJ81176_1406, CJE1594
Cj1461	+	1397725	1398409	1397722	1398409	DNA methylase	extended	C8J_1367, CJJ81176_1454, CJE1635
Cj1486c	-	1422227	1422449	1422227	1422446	periplasmic protein	shortened	C8J_1391, CJJ81176_1478, CJE1659
Cj1488c	-	1423308	1423572	1423308	1423575	cb-type cytochrome C oxidase subunit IV	extended	C8J_1393, CJJ81176_1480, CJE1661
Cj1502c	-	1434178	1435444	1434178	1435426	sodium/proline symporter	shortened	C8J_1405, CJJ81176_1494, CJE1675
Cj1539c	-	1471603	1472041	1471603	1472008	anion-uptake ABC-transport system permease	shortened	C8J_1438, CJJ81176_1524, CJE1710
Cj1564	+	1492002	1493991	1492035	1493991	methyl-accepting chemotaxis signal transduction protein	shortened	C8J_1461, CJE1735
Cj1577c	-	1508130	1508925	1508130	1508922	NADH dehydrogenase subunit C	shortened	C8J_1474, CJJ81176_1562, CJE1748
Cj1582c	-	1511378	1511981	1511378	1511975	peptide ABC transporter permease	shortened	C8J_1479, CJJ81176_1567, CJE1753
Cj1629	+	1556442	1556832	1556421	1556832	exbD/tolR family transport protein	extended	C8J_1531, CJJ81176_1620, CJE1801
Cj1661	+	1584934	1586227	1584937	1586227	ABC transporter permease	shortened	C8J_1563, CJJ81176_1652, CJE1833
Cj1710c	-	1621695	1623690	1621695	1623684	metallo-beta-lactamase family protein	shortened	C8J_1614, CJJ81176_0004, CJE1879
Cj1717c	-	1627920	1629333	1627920	1629327	isopropylmalate isomerase large subunit	shortened	C8J_1623, CJJ81176_0015, CJE1887
RM1221
CJE0011	-	14999	15551	14999	15647	rubrerythrin	extended	Cj0012c, C8J_0011, CJJ81176_0038
CJE0056	-	72496	73318	72496	73339	flagellar motor switch protein FliY	extended	Cj0059c, C8J_0052, CJJ81176_0097
CJE0083	+	96513	97842	96504	97842	anaerobic C4-dicarboxylate transporter	extended	Cj0088, C8J_0081, CJJ81176_0123
CJE0176	+	177399	178686	177327	178686	transporter	extended	Cj0183, C8J_0172, CJJ81176_0214
CJE0316	-	282325	282835	282325	282856	hypothetical protein	extended	Cj0267c, C8J_0244, CJJ81176_0294
CJE0461	+	416071	417781	415951	417781	GTP-binding protein	extended	Cj0412, C8J_0387, CJJ81176_0436
CJE0488	+	443614	445345	443509	445345	succinate dehydrogenase, flavoprotein subunit	extended	Cj0437, C8J_0412, CJJ81176_0463
CJE0622	+	559220	560330	559133	560330	hypothetical protein	extended	Cj0515, C8J_0479, CJJ81176_0543
CJE0628	+	564132	565785	564015	565785	Na/Pi-cotransporter	extended	C8J_0485, CJJ81176_0549
CJE0633	-	568914	569817	568914	569916	hypothetical protein	extended	Cj0529c, C8J_0490, CJJ81176_0554
CJE0723	+	655963	656626	655978	656626	hypothetical protein	shortened	Cj0620, C8J_0580, CJJ81176_0649
CJE0751	+	686343	686778	686262	686778	hypothetical protein	extended	Cj0648, C8J_0607, CJJ81176_0676
CJE0755	+	688311	690111	688305	690111	penicillin-binding protein 2	extended	Cj0652, C8J_0611, CJJ81176_0680
CJE0880	+	817775	818807	817688	818807	polyA polymerase	extended	Cj0789, C8J_0740, CJJ81176_0810
CJE0910	+	849197	849809	849191	849809	hypothetical protein	extended	Cj0823, C8J_0770, CJJ81176_0840
CJE0965	-	898870	901696	898870	901711	cell division protein FtsK	extended	Cj0886c, C8J_0823, CJJ81176_0893
CJE1034	-	972211	972850	972211	972982	DnaJ domain-containing protein	extended	Cj0954c, C8J_0896, CJJ81176_0977
CJE1069	+	998543	998882	998675	998882	hypothetical protein	shortened	Cj0989, C8J_0926, CJJ81176_1007
CJE1271	-	1187873	1188950	1187873	1188953	general glycosylation pathway protein	extended	Cj1129c, C8J_1069, CJJ81176_1146
CJE1326	+	1240824	1242123	1240746	1242123	C4-dicarboxylate transport protein	extended	Cj1192, C8J_1136, CJJ81176_1207
CJE1348	-	1263796	1264507	1263796	1264522	hypothetical protein	extended	Cj1214c, C8J_1157, CJJ81176_1227
CJE1403	-	1317797	1318880	1317797	1318937	quinone-reactive Ni/Fe-hydrogenase, small subunit	extended	Cj1267c, C8J_1211, CJJ81176_1283
CJE1677	-	1577732	1578755	1577732	1578659	selenide, water dikinase	shortened	Cj1504c, C8J_1407, CJJ81176_1496
CJE1686	-	1587878	1588580	1587878	1588592	hypothetical protein	extended	Cj1514c, C8J_1417, CJJ81176_1506
CJE1729	-	1629154	1629730	1629154	1629790	conserved hypothetical protein, degenerate; this region contains one or more premature stops and/or frameshifts which are not the result of sequencing error; identified by similarity to GB:AAP77654.1	extended	Cj1555c, CJJ81176_1541
CJE1794	+	1691439	1692420	1691409	1692420	riboflavin biosynthesis protein RibD	extended	Cj1622, C8J_1524, CJJ81176_1613
81-176
CJJ81176_0038	-	16738	17290	16738	17386	rubrerythrin	extended	Cj0012c, C8J_0011, CJE0011
CJJ81176_0046	-	23530	25285	23530	25309	methyl-accepting chemotaxis protein	extended	Cj0019c, C8J_0018, CJE0019
CJJ81176_0056	+	37521	38568	37572	38568	L-asparaginase	shortened	Cj0029, C8J_0028, CJE0029
CJJ81176_0097	-	84135	84957	84135	84978	flagellar motor switch protein FliY	extended	Cj0059c, C8J_0052, CJE0056
CJJ81176_0123	+	108152	109481	108143	109481	anaerobic C4-dicarboxylate transporter	extended	Cj0088, C8J_0081, CJE0083
CJJ81176_0132	+	116565	117357	116601	117357	gamma-glutamyl kinase	shortened	Cj0097, C8J_0090, CJE0092
CJJ81176_0152	+	132334	133021	132331	133021	5'-methylthioadenosine/S-adenosylhomocysteine nucleosidase	extended	Cj0117, C8J_0110, CJE0112
CJJ81176_0159	-	137568	138429	137568	138555	hypothetical protein	extended	Cj0124c, C8J_0117, CJE0119
CJJ81176_0161	-	138918	139368	138918	139380	hypothetical protein	extended	Cj0126c, C8J_0119, CJE0121
CJJ81176_0214	+	185043	186330	184971	186330	transporter, putative	extended	Cj0183, C8J_0172, CJE0176
CJJ81176_0294	-	251697	252207	251697	252228	hypothetical protein	extended	Cj0267c, C8J_0244, CJE0316
CJJ81176_0304	+	259802	260513	259763	260513	rod shape-determining protein MreC	extended	Cj0277, C8J_0254, CJE0326
CJJ81176_0324	-	279745	280051	279745	280147	TOBE domain-containing protein	extended	Cj0302c, C8J_0279, CJE0347
CJJ81176_0383	+	331136	332492	331154	332492	phosphoglucosamine mutase	shortened	Cj0360, C8J_0336, CJE0409
CJJ81176_0436	+	381687	383397	381567	383397	GTP-binding protein	extended	Cj0412, C8J_0387, CJE0461
CJJ81176_0491	+	432712	433318	432721	433318	putative transcriptional regulator	shortened	Cj0466, C8J_0439, CJE0516
CJJ81176_0518	+	453835	455074	453796	455074	putative lipoprotein	extended	Cj0497, C8J_0459, CJE0605
CJJ81176_0543	+	478137	479247	478050	479247	hypothetical protein	extended	Cj0515, C8J_0479, CJE0622
CJJ81176_0554	-	487830	488919	487830	488832	hypothetical protein	shortened	Cj0529c, C8J_0490, CJE0633
CJJ81176_0555	+	488785	491317	488746	491317	hypothetical protein	extended	Cj0530, C8J_0491, CJE0634
CJJ81176_0556	+	491334	493638	491433	493638	isocitrate dehydrogenase, NADP-dependent	shortened	Cj0531, C8J_0492, CJE0635
CJJ81176_0575	+	510298	510490	510214	510490	hypothetical protein	extended	Cj0550, C8J_0511, CJE0654
CJJ81176_0600	+	530213	531281	530261	531281	bifunctional 3,4-dihydroxy-2-butanone 4-phosphate synthase/GTP cyclohydrolase II protein	shortened	Cj0572, C8J_0534, CJE0675
CJJ81176_0615	+	544200	545148	544143	545148	hypothetical protein	extended	Cj0587, C8J_0549, CJE0690
CJJ81176_0674	+	601862	602663	601835	602663	rare lipoprotein A	extended	Cj0646, C8J_0605, CJE0749
CJJ81176_0676	+	603210	603663	603147	603663	hypothetical protein	extended	Cj0648, C8J_0607, CJE0751
CJJ81176_0711	+	637593	639129	637623	639129	phosphate acetyltransferase	shortened	Cj0688, C8J_0656, CJE0787
CJJ81176_0785	-	714900	716733	714900	716736	arginine decarboxylase	extended	Cj0764c, C8J_0715, CJE0855
CJJ81176_0840	+	770942	771554	770936	771554	hypothetical protein	extended	Cj0823, C8J_0770, CJE0910
CJJ81176_0856	-	787606	787771	787606	787804	hypothetical protein	extended	Cj0839c, C8J_0786, CJE0926
CJJ81176_0868	-	799002	799218	799002	799332	hypothetical protein	extended	Cj0852c, C8J_0799, CJE0939
CJJ81176_0890	-	818056	820192	818056	820231	flagellar biosynthesis protein FlhA	extended	Cj0882c, C8J_0820, CJE0962
CJJ81176_0904	-	835304	836576	835304	836591	3-phosphoshikimate 1-carboxyvinyltransferase	extended	Cj0895c, C8J_0832, CJE0974
CJJ81176_0967	+	889986	890481	889971	890481	outer-membrane lipoprotein carrier protein	extended	Cj0943, C8J_0886, CJE1021
CJJ81176_0977	-	900470	901109	900470	901241	DnaJ domain-containing protein	extended	Cj0954c, C8J_0896, CJE1034
CJJ81176_0986	+	908592	909171	908562	909171	hypothetical protein	extended	Cj0963, C8J_0905, CJE1043
CJJ81176_0987	+	909206	910358	909167	910358	hypothetical protein	extended	Cj0964, C8J_0906, CJE1044
CJJ81176_1033	-	954009	954708	954009	954705	high affinity branched-chain amino acid ABC transporter, ATP-binding protein	shortened	Cj1014c, C8J_0951, CJE1158
CJJ81176_1044	-	963292	963610	963292	963742	hypothetical protein	extended	Cj1025c, C8J_0962, CJE1169
CJJ81176_1108	-	1024901	1025246	1024901	1025414	putative lipoprotein	extended	Cj1090c, C8J_1031, CJE1233
CJJ81176_1177	-	1095566	1095731	1095566	1095761	hypothetical protein	extended	Cj1162c, C8J_1106, CJE1296
CJJ81176_1218	-	1134831	1134978	1134831	1135023	hypothetical protein	extended	Cj1203c, CJE1337
CJJ81176_1227	-	1144678	1145389	1144678	1145404	hypothetical protein	extended	Cj1214c, C8J_1157, CJE1348
CJJ81176_1235	-	1152815	1153877	1152815	1154006	sensor histidine kinase	extended	Cj1222c, C8J_1165, CJE1357
CJJ81176_1240	-	1155927	1157100	1155927	1157175	sensor histidine kinase	extended	Cj1226c, C8J_1169, CJE1361
CJJ81176_1249	+	1165548	1166283	1165461	1166283	M24/M37 family peptidase	extended	Cj1235, C8J_1178, CJE1370
CJJ81176_1268	+	1183152	1185180	1183131	1185180	organic solvent tolerance protein, putative	extended	Cj1252, C8J_1196, CJE1389
CJJ81176_1278	+	1194174	1195350	1194114	1195350	sensor histidine kinase	extended	Cj1262, C8J_1206, CJE1398
CJJ81176_1283	-	1198872	1199955	1198872	1200012	quinone-reactive Ni/Fe-hydrogenase, small subunit	extended	Cj1267c, C8J_1211, CJE1403
CJJ81176_1288	-	1206253	1208425	1206253	1208449	RelA/SpoT family protein	extended	Cj1272c, C8J_1216, CJE1408
CJJ81176_1292	-	1210628	1211387	1210628	1211435	cell division protein FtsX, putative	extended	Cj1276c, C8J_1220, CJE1412
CJJ81176_1418	-	1340208	1340988	1340208	1340970	putative methyltransferase	shortened	Cj1419c, C8J_0640
CJJ81176_1473	-	1393482	1393926	1393482	1393908	50S ribosomal protein L13	shortened	Cj1480c, C8J_1385, CJE1653
CJJ81176_1489	-	1408760	1409042	1408760	1409189	hypothetical protein	extended	Cj1497c, C8J_1402, CJE1670
CJJ81176_1499	-	1421191	1421893	1421191	1421929	molybdate transport repressor	extended	Cj1507c, C8J_1410, CJE1680
CJJ81176_1503	-	1424437	1426678	1424437	1427242	formate dehydrogenase, alpha subunit, selenocysteine-containing	extended	Cj1511c, C8J_1414, CJE1684
CJJ81176_1506	-	1427407	1428109	1427407	1428121	hypothetical protein	extended	Cj1514c, C8J_1417, CJE1686
CJJ81176_1560	-	1481425	1481566	1481425	1481653	hypothetical protein	extended	Cj1575c, C8J_1472, CJE1746
CJJ81176_1614	+	1527774	1528287	1527765	1528287	hypothetical protein	extended	Cj1623, C8J_1525, CJE1795
CJJ81176_1619	+	1532554	1532992	1532566	1532992	TonB system transport protein ExbB	shortened	Cj1628, C8J_1530, CJE1800
CJJ81176_1626	-	1537360	1538038	1537360	1538035	ribonuclease III	shortened	Cj1635c, C8J_1537, CJE1807
CJJ81176_1629	+	1539477	1541322	1539504	1541322	DNA primase	shortened	Cj1638, C8J_1540, CJE1810
CJJ81176_1634	+	1543816	1544887	1543792	1544887	PDZ domain-containing protein	extended	Cj1643, C8J_1545, CJE1815
81116
C8J_0021	-	25676	26522	25676	26579	putative ribosomal pseudouridine synthase	extended	Cj0022c, CJJ81176_0049, CJE0022
C8J_0063	-	88895	89081	88895	89054	hypothetical protein	shortened	Cj0070c, CJJ81176_1709, CJE0067
C8J_0068	-	92663	93401	92663	93404	hypothetical protein	extended	Cj0075c, CJJ81176_0112, CJE0071
C8J_0092	+	114179	114815	114161	114815	biotin--protein ligase	extended	Cj0099, CJJ81176_0134, CJE0094
C8J_0109	+	127162	128179	127258	128179	malonyl CoA-acyl carrier protein transacylase	shortened	Cj0116, CJJ81176_0151, CJE0111
C8J_0110	+	128178	128865	128175	128865	5'-methylthioadenosine/S-adenosylhomocysteine nucleosidase	extended	Cj0117, CJJ81176_0152, CJE0112
C8J_0119	-	134844	135294	134844	135306	hypothetical protein	extended	Cj0126c, CJJ81176_0161, CJE0121
C8J_0126	+	142340	142769	142367	142769	hypothetical protein	shortened	Cj0133, CJJ81176_0168, CJE0128
C8J_0167	-	176862	177768	176862	177771	iron ABC transporter, ATP binding subunit	extended	Cj0173c, CJJ81176_0209, CJE0166
C8J_0190	-	199232	199892	199232	199838	putative integral membrane protein	shortened	Cj0201c, CJJ81176_0232, CJE0194
C8J_0287	-	291682	292057	291682	292021	SMR family multidrug efflux pump	shortened	Cj0310c, CJJ81176_0332, CJE0355
C8J_0351	+	352740	353133	352656	353133	hypothetical protein	extended	Cj0375, CJJ81176_0399, CJE0424
C8J_0362	+	361919	362414	361916	362414	shikimate kinase	extended	Cj0387, CJJ81176_0410, CJE0436
C8J_0419	+	421673	423746	421631	423746	hypothetical protein	extended	Cj0444, CJJ81176_0471, CJE0496
C8J_0430	-	431163	431745	431163	431814	hypothetical protein	extended	Cj0457c, CJJ81176_0482, CJE0507
C8J_0451	+	448314	452442	448305	452442	DNA-directed RNA polymerase subunit beta	extended	Cj0478, CJJ81176_0509, CJE0528
C8J_0504	+	510423	512130	510420	512130	prolyl-tRNA synthetase	extended	Cj0543, CJJ81176_0568, CJE0647
C8J_0518	-	524366	525437	524366	525452	hypothetical protein	extended	Cj0557c, CJJ81176_0582, CJE0661
C8J_0551	+	553709	554561	553706	554561	bifunctional riboflavin kinase/FMN adenylyltransferase	extended	Cj0589, CJJ81176_0617, CJE0692
C8J_0595	+	598338	599217	598377	599217	NOL1/NOP2/sun family protein	shortened	Cj0636, CJJ81176_0664, CJE0739
C8J_0622	+	625128	625401	625155	625401	S4 domain-containing protein	shortened	Cj0667, CJJ81176_0693, CJE0768
C8J_0624	+	625797	626526	625788	626526	ABC transporter, ATP-binding protein	extended	Cj0669, CJJ81176_0695, CJE0770
C8J_0627	+	629523	629619	629505	629619	hypothetical protein	extended	Cj0672, CJJ81176_0698, CJE0773
C8J_0656	+	655263	656766	655260	656766	phosphate acetyltransferase	extended	Cj0688, CJJ81176_0711, CJE0787
C8J_0715	-	720940	722773	720940	722776	arginine decarboxylase	extended	Cj0764c, CJJ81176_0785, CJE0855
C8J_0724	-	728956	729883	728956	729868	ABC transporter permease	shortened	Cj0773c, CJJ81176_0794, CJE0864
C8J_0743	+	748693	749527	748648	749527	hypothetical protein	extended	Cj0792, CJJ81176_0813, CJE0883
C8J_0764	+	770664	771396	770676	771396	3-deoxy-manno-octulosonate cytidylyltransferase	shortened	Cj0813, CJJ81176_0834, CJE0904
C8J_0772	+	778321	779065	778288	779065	A24 family peptidase	extended	Cj0825, CJJ81176_0842, CJE0912
C8J_0793	+	799007	800099	798974	800099	Ser/Thr protein phosphatase family protein	extended	Cj0846, CJJ81176_0862, CJE0933
C8J_0827	-	836033	836705	836033	836696	DNA-binding response regulator	shortened	Cj0890c, CJJ81176_0899, CJE0969
C8J_0829	-	838262	838703	838262	838751	hypothetical protein	extended	Cj0892c, CJJ81176_0901, CJE0971
C8J_0832	-	841375	842647	841375	842662	3-phosphoshikimate 1-carboxyvinyltransferase	extended	Cj0895c, CJJ81176_0904, CJE0974
C8J_0837	-	847048	847195	847048	847228	hypothetical protein	extended	Cj0900c, CJJ81176_0909, CJE0979
C8J_0901	-	913245	913617	913245	913587	hypothetical protein	shortened	Cj0959c, CJJ81176_0982, CJE1039
C8J_0927	-	935610	936366	935610	936372	hypothetical protein	extended	Cj0990c, CJJ81176_1008, CJE1070
C8J_0953	-	962997	964047	962997	964050	high affinity branched-chain amino acid ABC transporter, permease protein	extended	Cj1016c, CJJ81176_1035, CJE1160
C8J_0962	-	970831	971149	970831	971281	hypothetical protein	extended	Cj1025c, CJJ81176_1044, CJE1169
C8J_0965	-	974467	974896	974467	975043	transformation system protein	extended	Cj1028c, CJJ81176_1047, CJE1172
C8J_0983	-	993758	994559	993758	994562	thiamine biosynthesis protein ThiF	extended	Cj1046c, CJJ81176_1067, CJE1190
C8J_1020	+	1028726	1029119	1028666	1029119	hypothetical protein	extended	Cj1079, CJJ81176_1097, CJE1222
C8J_1029	-	1036756	1037917	1036756	1037929	folC bifunctional protein	extended	Cj1088c, CJJ81176_1106, CJE1231
C8J_1052	-	1061564	1062203	1061564	1062191	putative integral membrane protein	shortened	Cj1111c, CJJ81176_1129, CJE1254
C8J_1063	-	1072033	1072624	1072033	1072645	general glycosylation pathway protein	extended	Cj1123c, CJJ81176_1140, CJE1265
C8J_1069	-	1078497	1079574	1078497	1079577	general glycosylation pathway protein	extended	Cj1129c, CJJ81176_1146, CJE1271
C8J_1144	+	1149963	1150734	1149945	1150734	NLPA family lipoprotein	extended	Cj1200, CJJ81176_1215, CJE1334
C8J_1190	-	1196669	1197140	1196669	1197164	hypothetical protein	extended	Cj1247c, CJJ81176_1262, CJE1383
C8J_1276	-	1287805	1288297	1287805	1288321	cytochrome c-type protein nrfH	extended	Cj1358c, CJJ81176_1360, CJE1547
C8J_1279	-	1293552	1293963	1293552	1294005	hypothetical protein	extended	Cj1361c, CJJ81176_1363, CJE1553
C8J_1367	+	1383330	1384014	1383327	1384014	DNA methylase	extended	Cj1461, CJJ81176_1454, CJE1635
C8J_1369	+	1385151	1385460	1385118	1385460	hypothetical protein	extended	Cj1463, CJJ81176_1456, CJE1637
C8J_1376	-	1390754	1392302	1390754	1392314	general secretory pathway protein E	extended	Cj1471c, CJJ81176_1464, CJE1644
C8J_1380	-	1394885	1395182	1394885	1395197	transformation system protein	extended	Cj1475c, CJJ81176_1468, CJE1648
C8J_1393	-	1408910	1409174	1408910	1409177	cytochrome c oxidase, cbb3-type, subunit IV	extended	Cj1488c, CJJ81176_1480, CJE1661
C8J_1414	-	1431937	1434151	1431937	1434742	hypothetical protein	extended	Cj1511c, CJJ81176_1503, CJE1684
C8J_1478	-	1497833	1498502	1497833	1498544	peptide ABC transporter, ATP-binding protein	extended	Cj1581c, CJJ81176_1566, CJE1752
C8J_1516	+	1530966	1531974	1530987	1531974	putative haemin transport system permease protein	shortened	Cj1615, CJJ81176_1602, CJE1787
C8J_1519	-	1533549	1534428	1533549	1534467	hypothetical protein	extended	Cj1618c, CJJ81176_1605, CJE1790
C8J_1531	+	1544520	1544910	1544499	1544910	biopolymer transport exbD protein	extended	Cj1629, CJJ81176_1620, CJE1801
C8J_1557	-	1566568	1567699	1566568	1567717	Na+/H+ antiporter NhaA	extended	Cj1655c, CJJ81176_1646, CJE1827
C8J_1566	+	1576105	1576558	1576069	1576558	periplasmic thioredoxin	extended	Cj1664, CJJ81176_1655, CJE1836
