# Supplementary material for: High-Resolution Transcriptome Maps Reveal Strain-Specific Regulatory Features of Multiple Campylobacter jejuni Isolates
Source: PLoS Genet. 2013 May 16;9(5):e1003495. doi: 10.1371/journal.pgen.1003495 (PMC3656092; doi:10.1371/journal.pgen.1003495)
Supplement: Table S10 — 5′UTR comparisons. For all possible combinations of the four strains, the CDS (coding sequence) length and 5′UTR length of orthologous genes were compared. Genes were considered as orthologous if they were best reciprocal hits in a BLAST search on DNA level (i.e. blastn) in two compared strains. The gene names, lengths of the CDS of the two genes, the type of the TSS (pTSS = both primary; sTSS = both secondary; mixed_pTSS_sTSS = one of two orthologs has a primary TSS, the other ortholog has a secondary TSS), and the lengths of the 5′UTR of each gene of a homolog pair as well as the comparison status of these (“equal” or “different”) are listed. (XLS) [file pgen.1003495.s010.xls]

## Sheet: Supplementary_Table_S15_5UTR_co
Table S10. 5'UTR length comparisons.
For all possible combinations of the four strains, the CDS (coding sequence) length and 5’UTR length of orthologous genes were compared. Genes were considered as orthologous if they were best reciprocal hits in a BLAST search on DNA level (i.e. blastn) in two compared strains. The gene names, lengths of the CDS of the two genes, the type of the TSS (pTSS = both primary; sTSS = both secondary; mix…
Gene 1	Gene 2	Length of Gene1	Length of Gene2	Gene length comparison	TSS type	5'UTR length gene 1	5'UTR length gene 2	UTR length comparison	Description gene1	Description gene2
CJJ81176_0002	C8J_1612	312	312	equal	pTSS	57	57	equal	30S ribosomal protein S10	30S ribosomal protein S10
CJJ81176_0005	C8J_1615	801	801	equal	pTSS	2	2	equal	dimethyladenosine transferase	dimethyladenosine transferase
CJJ81176_0006	C8J_1616	537	537	equal	pTSS	22	22	equal	hypothetical protein	hypothetical protein
CJJ81176_0017	C8J_1625	1536	1536	equal	pTSS	218	218	equal	2-isopropylmalate synthase	2-isopropylmalate synthase
CJJ81176_0017	C8J_1625	1536	1536	equal	sTSS	222	222	equal	2-isopropylmalate synthase	2-isopropylmalate synthase
CJJ81176_0018	C8J_1626	630	630	equal	pTSS	24	24	equal	hypothetical protein	hypothetical protein
CJJ81176_0019	C8J_1627	645	645	equal	pTSS	47	47	equal	hypothetical protein	hypothetical protein
CJJ81176_0026	C8J_1630	483	477	different	sTSS	27	34	different	Holliday junction resolvase	Holliday junction resolvase
CJJ81176_0028	C8J_0002	1068	1068	equal	pTSS	87	87	equal	DNA polymerase III subunit beta	DNA polymerase III subunit beta
CJJ81176_0031	C8J_0005	1239	1239	equal	pTSS	27	26	different	molybdopterin oxidoreductase family protein	hypothetical protein
CJJ81176_0032	C8J_0006	1302	1302	equal	pTSS	26	26	equal	Na%2B%2FH%2B antiporter family protein	Na%2B%2FH%2B antiporter family protein
CJJ81176_0032	C8J_0006	1302	1302	equal	sTSS	30	30	equal	Na%2B%2FH%2B antiporter family protein	Na%2B%2FH%2B antiporter family protein
CJJ81176_0037	C8J_0010	240	240	equal	pTSS	27	27	equal	competence protein ComEA	competence protein ComEA
CJJ81176_0038	C8J_0011	648	648	equal	pTSS	22	22	equal	rubrerythrin	rubrerythrin
CJJ81176_0042	C8J_0014	1227	1227	equal	pTSS	47	47	equal	hypothetical protein	hypothetical protein
CJJ81176_0043	C8J_0015	675	675	equal	pTSS	24	24	equal	exsB protein	putative transcriptional regulatory protein
CJJ81176_0045	C8J_0017	168	168	equal	pTSS	23	23	equal	hypothetical protein	hypothetical protein
CJJ81176_0047	C8J_0019	915	915	equal	pTSS	34	34	equal	cytochrome c551 peroxidase	cytochrome C551 peroxidase
CJJ81176_0049	C8J_0021	903	903	equal	pTSS	48	48	equal	RNA pseudouridine synthase family protein	putative ribosomal pseudouridine synthase
CJJ81176_0052	C8J_0024	1386	1386	equal	pTSS	73	73	equal	sodium%2Fdicarboxylate symporter	sodium%2Fdicarboxylate symporter
CJJ81176_0054	C8J_0026	1632	1632	equal	pTSS	22	22	equal	CTP synthetase	CTP synthetase
CJJ81176_0056	C8J_0028	996	996	equal	pTSS	96	96	equal	L-asparaginase	L-asparaginase
CJJ81176_0063	C8J_0029	1971	1971	equal	pTSS	97	97	equal	hypothetical protein	hypothetical protein
CJJ81176_0067	C8J_0033	1671	1671	equal	pTSS	25	25	equal	gamma-glutamyltransferase	hypothetical protein
CJJ81176_0072	C8J_0037	702	702	equal	pTSS	19	20	different	hypothetical protein	hypothetical protein
CJJ81176_0076	C8J_0041	648	648	equal	pTSS	242	242	equal	hypothetical protein	hypothetical protein
CJJ81176_0077	C8J_0042	1809	1809	equal	pTSS	31	31	equal	GTP-binding protein TypA	GTP-binding protein TypA
CJJ81176_0078	C8J_0043	324	324	equal	pTSS	29	29	equal	hypothetical protein	hypothetical protein
CJJ81176_0083	C8J_0048	435	720	different	pTSS	26	23	different	hypothetical protein	hypothetical protein
CJJ81176_0097	C8J_0052	843	843	equal	pTSS	111	111	equal	flagellar motor switch protein FliY	flagellar motor switch protein FliY
CJJ81176_0104	C8J_0059	480	480	equal	pTSS	29	29	equal	3-dehydroquinate dehydratase	3-dehydroquinate dehydratase
CJJ81176_0105	C8J_0060	1230	1230	equal	pTSS	17	17	equal	chlorohydrolase	chlorohydrolase
CJJ81176_0107	C8J_0062	1032	1032	equal	pTSS	24	24	equal	hypothetical protein	hypothetical protein
CJJ81176_0112	C8J_0068	741	741	equal	pTSS	25	23	different	hypothetical protein	hypothetical protein
CJJ81176_0113	C8J_0069	1683	1683	equal	pTSS	28	28	equal	L-lactate permease	L-lactate permease
CJJ81176_0116	C8J_0072	807	807	equal	pTSS	30	30	equal	cytolethal distending toxin%2C subunit A	cytolethal distending toxin
CJJ81176_0117	C8J_0073	270	234	different	pTSS	11	48	different	hypothetical protein	hypothetical protein
CJJ81176_0120	C8J_0077	696	696	equal	pTSS	82	82	equal	aspartate racemase%2C putative	putative amino acid recemase
CJJ81176_0121	C8J_0078	696	696	equal	pTSS	31	31	equal	uracil-DNA glycosylase	uracil-DNA glycosylase
CJJ81176_0122	C8J_0079	1407	1407	equal	pTSS	58	58	equal	aspartate ammonia-lyase	aspartate ammonia-lyase
CJJ81176_0122	C8J_0079	1407	1407	equal	sTSS	66	66	equal	aspartate ammonia-lyase	aspartate ammonia-lyase
CJJ81176_0124	C8J_0082	1362	1362	equal	pTSS	29	29	equal	putative lipoprotein	putative lipoprotein
CJJ81176_0128	C8J_0086	1203	1203	equal	pTSS	235	235	equal	hypothetical protein	putative periplasmic protein
CJJ81176_0129	C8J_0087	309	309	equal	pTSS	75	75	equal	50S ribosomal protein L21	50S ribosomal protein L21
CJJ81176_0129	C8J_0087	309	309	equal	sTSS	81	81	equal	50S ribosomal protein L21	50S ribosomal protein L21
CJJ81176_0133	C8J_0091	918	918	equal	pTSS	25	25	equal	methionyl-tRNA formyltransferase	methionyl-tRNA formyltransferase
CJJ81176_0135	C8J_0093	786	786	equal	pTSS	115	115	equal	ParA family chromosome partitioning ATPase	chromosome partitioning protein%2C ParA family
CJJ81176_0137	C8J_0095	426	426	equal	pTSS	25	25	equal	F0F1 ATP synthase subunit B%27	F0F1 ATP synthase subunit B%27
CJJ81176_0137	C8J_0095	426	426	equal	sTSS	88	88	equal	F0F1 ATP synthase subunit B%27	F0F1 ATP synthase subunit B%27
CJJ81176_0142	C8J_0100	1398	1398	equal	pTSS	206	206	equal	F0F1 ATP synthase subunit beta	F0F1 ATP synthase subunit beta
CJJ81176_0148	C8J_0106	498	498	equal	pTSS	26	26	equal	peptidoglycan-associated lipoprotein Omp18	peptidoglycan-associated lipoprotein Omp18
CJJ81176_0153	C8J_0111	756	756	equal	pTSS	125	125	equal	PP-loop family protein	PP-loop family protein
CJJ81176_0159	C8J_0117	987	987	equal	pTSS	120	120	equal	hypothetical protein	hypothetical protein
CJJ81176_0162	C8J_0120	843	843	equal	pTSS	28	28	equal	acetyl-CoA carboxylase subunit beta	acetyl-CoA carboxylase subunit beta
CJJ81176_0163	C8J_0121	723	723	equal	pTSS	195	195	equal	inositol monophosphatase family protein	inositol monophosphatase family protein
CJJ81176_0164	C8J_0122	2220	2220	equal	pTSS	29	29	equal	OMP85 family outer membrane protein	OMP85 family outer membrane protein
CJJ81176_0166	C8J_0124	1374	1374	equal	pTSS	38	38	equal	M24%2FM37 family peptidase	peptidase%2C M23%2FM37 family
CJJ81176_0169	C8J_0127	879	879	equal	pTSS	32	32	equal	homoserine kinase	homoserine kinase
CJJ81176_0171	C8J_0129	2616	2616	equal	pTSS	40	40	equal	translation initiation factor IF-2	translation initiation factor IF-2
CJJ81176_0171	C8J_0129	2616	2616	equal	sTSS	241	241	equal	translation initiation factor IF-2	translation initiation factor IF-2
CJJ81176_0179	C8J_0137	891	885	different	pTSS	26	26	equal	cation ABC transporter%2C periplasmic cation-binding protein	cation ABC transporter%2C periplasmic cation-binding protein
CJJ81176_0180	C8J_0138	1980	1980	equal	pTSS	52	51	different	methyl-accepting chemotaxis protein	methyl-accepting chemotaxis signal transduction protein
CJJ81176_0180	C8J_0138	1980	1980	equal	sTSS	150	189	different	methyl-accepting chemotaxis protein	methyl-accepting chemotaxis signal transduction protein
CJJ81176_0182	C8J_0143	939	939	equal	pTSS	31	31	equal	thioredoxin-disulfide reductase	thioredoxin-disulfide reductase
CJJ81176_0189	C8J_0150	684	684	equal	pTSS	0	0	equal	RNA methyltransferase	RNA methyltransferase%2C TrmH family
CJJ81176_0191	C8J_0152	201	201	equal	pTSS	28	28	equal	50S ribosomal protein L31	50S ribosomal protein L31
CJJ81176_0195	C8J_0156	582	582	equal	pTSS	27	27	equal	6-pyruvoyl tetrahydrobiopterin synthase-like protein	hypothetical protein
CJJ81176_0195	C8J_0156	582	582	equal	sTSS	41	41	equal	6-pyruvoyl tetrahydrobiopterin synthase-like protein	hypothetical protein
CJJ81176_0202	C8J_0163	564	564	equal	pTSS	31	31	equal	hypothetical protein	hypothetical protein
CJJ81176_0204	C8J_0164	183	183	equal	pTSS	31	31	equal	hypothetical protein	hypothetical protein
CJJ81176_0205	C8J_0165	663	663	equal	pTSS	28	28	equal	superoxide dismutase%2C Fe	superoxide dismutase%2C Fe
CJJ81176_0209	C8J_0167	909	909	equal	sTSS	230	230	equal	iron ABC transporter%2C ATP binding subunit	iron ABC transporter%2C ATP binding subunit
CJJ81176_0212	C8J_0170	117	111	different	pTSS	24	30	different	hypothetical protein	hypothetical protein
CJJ81176_0213	C8J_0171	1200	1200	equal	pTSS	17	17	equal	putative transporter	putative transporter
CJJ81176_0214	C8J_0172	1359	1359	equal	pTSS	29	29	equal	transporter%2C putative	hypothetical protein
CJJ81176_0217	C8J_0175	720	720	equal	pTSS	33	33	equal	TerC family integral membrane protein	TerC family integral membrane protein
CJJ81176_0218	C8J_0176	567	567	equal	pTSS	184	184	equal	phosphoribosylglycinamide formyltransferase	phosphoribosylglycinamide formyltransferase
CJJ81176_0224	C8J_0182	1335	1335	equal	pTSS	29	29	equal	trigger factor	trigger factor
CJJ81176_0225	C8J_0183	573	573	equal	pTSS	44	44	equal	GTP cyclohydrolase I	GTP cyclohydrolase I
CJJ81176_0228	C8J_0186	729	729	equal	pTSS	22	22	equal	dihydrodipicolinate reductase	dihydrodipicolinate reductase
CJJ81176_0230	C8J_0188	1128	1128	equal	pTSS	22	22	equal	hypothetical protein	hypothetical protein
CJJ81176_0231	C8J_0189	348	348	equal	pTSS	24	24	equal	hypothetical protein	hypothetical protein
CJJ81176_0236	C8J_0193	1995	1995	equal	pTSS	81	82	different	OPT family oligopeptide transporter	oligopeptide transporter%2C OPT family
CJJ81176_0238	C8J_0195	1809	1809	equal	pTSS	45	45	equal	threonyl-tRNA synthetase	threonyl-tRNA synthetase
CJJ81176_0249	C8J_0202	1029	1029	equal	pTSS	21	21	equal	N-acetyl-gamma-glutamyl-phosphate reductase	N-acetyl-gamma-glutamyl-phosphate reductase
CJJ81176_0249	C8J_0202	1029	1029	equal	sTSS	46	47	different	N-acetyl-gamma-glutamyl-phosphate reductase	N-acetyl-gamma-glutamyl-phosphate reductase
CJJ81176_0251	C8J_0204	840	840	equal	pTSS	24	24	equal	acetylglutamate kinase	acetylglutamate kinase
CJJ81176_0253	C8J_0206	630	630	equal	pTSS	20	20	equal	protein-L-isoaspartate O-methyltransferase	protein-L-isoaspartate O-methyltransferase
CJJ81176_0258	C8J_0211	609	609	equal	pTSS	81	81	equal	orotate phosphoribosyltransferase	orotate phosphoribosyltransferase
CJJ81176_0260	C8J_0213	372	372	equal	pTSS	27	27	equal	preprotein translocase subunit SecG	preprotein translocase subunit SecG
CJJ81176_0261	C8J_0214	696	696	equal	pTSS	40	40	equal	hypothetical protein	hypothetical protein
CJJ81176_0262	C8J_0215	636	636	equal	pTSS	23	23	equal	carbonic anhydrase	carbonic anhydrase
CJJ81176_0262	C8J_0215	636	636	equal	sTSS	66	66	equal	carbonic anhydrase	carbonic anhydrase
CJJ81176_0265	C8J_0218	1182	1182	equal	pTSS	92	92	equal	cysteine desulfurase%2C putative	putative aminotransferase %28nifS-like protein%29
CJJ81176_0266	C8J_0219	402	402	equal	pTSS	44	44	equal	hypothetical protein	putative iron-binding protein
CJJ81176_0269	C8J_0221	192	192	equal	pTSS	48	48	equal	50S ribosomal protein L35	50S ribosomal protein L35
CJJ81176_0269	C8J_0221	192	192	equal	sTSS	54	54	equal	50S ribosomal protein L35	50S ribosomal protein L35
CJJ81176_0275	C8J_0225	858	858	equal	pTSS	33	35	different	hypothetical protein	hypothetical protein
CJJ81176_0278	C8J_0228	156	156	equal	pTSS	24	24	equal	hypothetical protein	hypothetical protein
CJJ81176_0279	C8J_0229	474	474	equal	pTSS	21	21	equal	molybdenum cofactor biosynthesis protein MoaC	molybdenum cofactor biosynthesis protein MoaC
CJJ81176_0280	C8J_0230	264	264	equal	sTSS	59	59	equal	hypothetical protein	hypothetical protein
CJJ81176_0282	C8J_0232	780	759	different	pTSS	7	28	different	exodeoxyribonuclease III	exodeoxyribonuclease III
CJJ81176_0282	C8J_0232	780	759	different	sTSS	12	33	different	exodeoxyribonuclease III	exodeoxyribonuclease III
CJJ81176_0283	C8J_0233	1539	1539	equal	pTSS	25	25	equal	sulfatase%2C putative	sulfatase%2C putative
CJJ81176_0286	C8J_0236	1008	1008	equal	pTSS	168	168	equal	dihydroorotase	dihydroorotase
CJJ81176_0287	C8J_0237	222	222	equal	pTSS	21	21	equal	hypothetical protein	hypothetical protein
CJJ81176_0288	C8J_0238	720	720	equal	pTSS	21	21	equal	hypothetical protein	hypothetical protein
CJJ81176_0289	C8J_0239	1998	1998	equal	pTSS	39	39	equal	methyl-accepting chemotaxis protein	putative methyl-accepting chemotaxis signal transduction protein
CJJ81176_0290	C8J_0240	876	876	equal	pTSS	18	18	equal	zinc transporter ZupT	zinc transporter ZupT
CJJ81176_0292	C8J_0242	576	576	equal	pTSS	27	27	equal	putative cytochrome C-type haem-binding periplasmic protein	putative cytochrome C-type haem-binding periplasmic protein
CJJ81176_0294	C8J_0244	531	531	equal	pTSS	91	91	equal	hypothetical protein	hypothetical protein
CJJ81176_0300	C8J_0250	441	441	equal	pTSS	30	30	equal	%283R%29-hydroxymyristoyl-ACP dehydratase	%283R%29-hydroxymyristoyl-ACP dehydratase
CJJ81176_0300	C8J_0250	441	441	equal	sTSS	35	35	equal	%283R%29-hydroxymyristoyl-ACP dehydratase	%283R%29-hydroxymyristoyl-ACP dehydratase
CJJ81176_0311	C8J_0261	957	957	equal	pTSS	39	39	equal	chemotaxis protein CheV	chemotaxis protein CheV
CJJ81176_0313	C8J_0263	486	486	equal	pTSS	78	78	equal	transcription elongation factor GreA	transcription elongation factor GreA
CJJ81176_0313	C8J_0263	486	486	equal	sTSS	98	98	equal	transcription elongation factor GreA	transcription elongation factor GreA
CJJ81176_0315	C8J_0268	753	753	equal	pTSS	36	36	equal	major antigenic peptide PEB3	major antigenic peptide PEB3
CJJ81176_0315	C8J_0268	753	753	equal	sTSS	68	68	equal	major antigenic peptide PEB3	major antigenic peptide PEB3
CJJ81176_0316	C8J_0269	897	1371	different	pTSS	115	40	different	glycerol-3-phosphate transporter%2C authentic frameshift	hypothetical protein
CJJ81176_0317	C8J_0270	777	777	equal	pTSS	24	23	different	stationary phase survival protein SurE	stationary phase survival protein SurE
CJJ81176_0317	C8J_0270	777	777	equal	sTSS	52	49	different	stationary phase survival protein SurE	stationary phase survival protein SurE
CJJ81176_0320	C8J_0274	849	849	equal	pTSS	117	117	equal	pantoate--beta-alanine ligase	pantoate--beta-alanine ligase
CJJ81176_0328	C8J_0283	1143	1143	equal	pTSS	28	29	different	8-amino-7-oxononanoate synthase	8-amino-7-oxononanoate synthase
CJJ81176_0332	C8J_0287	339	339	equal	pTSS	29	29	equal	SMR family multidrug efflux pump	SMR family multidrug efflux pump
CJJ81176_0333	C8J_0288	537	537	equal	pTSS	24	24	equal	50S ribosomal protein L25%2Fgeneral stress protein Ctc	50S ribosomal protein L25%2Fgeneral stress protein Ctc
CJJ81176_0344	C8J_0299	411	411	equal	pTSS	24	24	equal	FUR family transcriptional regulator	FUR family transcriptional regulator
CJJ81176_0344	C8J_0299	411	411	equal	sTSS	258	258	equal	FUR family transcriptional regulator	FUR family transcriptional regulator
CJJ81176_0345	C8J_0300	1197	1197	equal	pTSS	22	22	equal	hypothetical protein	hypothetical protein
CJJ81176_0348	C8J_0303	1077	1077	equal	pTSS	83	83	equal	phosphoserine aminotransferase	phosphoserine aminotransferase
CJJ81176_0352	C8J_0307	147	147	equal	pTSS	257	257	equal	50S ribosomal protein L32	50S ribosomal protein L32
CJJ81176_0352	C8J_0307	147	147	equal	sTSS	262	262	equal	50S ribosomal protein L32	50S ribosomal protein L32
CJJ81176_0354	C8J_0309	414	414	equal	pTSS	29	29	equal	nucleoside diphosphate kinase	nucleoside diphosphate kinase
CJJ81176_0354	C8J_0309	414	414	equal	sTSS	79	79	equal	nucleoside diphosphate kinase	nucleoside diphosphate kinase
CJJ81176_0356	C8J_0311	597	597	equal	pTSS	30	30	equal	anti-oxidant AhpCTSA family protein	antioxidant%2C AhpC%2FTsa family
CJJ81176_0356	C8J_0311	597	597	equal	sTSS	99	99	equal	anti-oxidant AhpCTSA family protein	antioxidant%2C AhpC%2FTsa family
CJJ81176_0357	C8J_0312	1107	1089	different	pTSS	32	32	equal	flagellar biosynthesis protein FlhB	flagellar biosynthesis protein FlhB
CJJ81176_0359	C8J_0314	777	777	equal	pTSS	69	69	equal	flagellar motor protein MotA	flagellar motor protein MotA
CJJ81176_0366	C8J_0319	2826	2826	equal	pTSS	29	29	equal	excinuclease ABC subunit A	excinuclease ABC subunit A
CJJ81176_0366	C8J_0319	2826	2826	equal	sTSS	38	38	equal	excinuclease ABC subunit A	excinuclease ABC subunit A
CJJ81176_0367	C8J_0320	786	786	equal	pTSS	35	35	equal	hypothetical protein	hypothetical protein
CJJ81176_0369	C8J_0322	1251	1251	equal	pTSS	201	201	equal	anthranilate synthase component I	anthranilate synthase component I
CJJ81176_0374	C8J_0327	423	423	equal	pTSS	27	27	equal	hypothetical protein	hypothetical protein
CJJ81176_0378	C8J_0331	246	246	equal	pTSS	29	29	equal	ferredoxin%2C 4Fe-4S	ferredoxin%2C 4Fe-4S
CJJ81176_0380	C8J_0333	318	318	equal	pTSS	37	37	equal	FolB domain-containing protein	FolB domain-containing protein
CJJ81176_0381	C8J_0334	609	609	equal	pTSS	41	41	equal	putative glycerol-3-phosphate acyltransferase PlsY	putative glycerol-3-phosphate acyltransferase PlsY
CJJ81176_0381	C8J_0334	609	609	equal	sTSS	159	90	different	putative glycerol-3-phosphate acyltransferase PlsY	putative glycerol-3-phosphate acyltransferase PlsY
CJJ81176_0382	C8J_0335	1026	1026	equal	pTSS	30	30	equal	cytochrome c551 peroxidase	putative cytochrome C551 peroxidase
CJJ81176_0383	C8J_0336	1338	1338	equal	pTSS	23	23	equal	phosphoglucosamine mutase	phosphoglucosamine mutase
CJJ81176_0386	C8J_0339	1347	1347	equal	pTSS	27	27	equal	coproporphyrinogen III oxidase	coproporphyrinogen III oxidase
CJJ81176_0392	C8J_0345	1377	1377	equal	pTSS	34	34	equal	iron-sulfur cluster-binding domain-containing protein	iron-sulfur cluster-binding domain protein
CJJ81176_0393	C8J_0346	213	213	equal	pTSS	37	37	equal	30S ribosomal protein S21	30S ribosomal protein S21
CJJ81176_0397	C8J_0349	936	936	equal	pTSS	208	208	equal	2-hydroxyacid dehydrogenase	2-hydroxyacid dehydrogenase
CJJ81176_0398	C8J_0350	492	492	equal	pTSS	286	286	equal	putative nucleotide-binding protein	putative nucleotide-binding protein
CJJ81176_0400	C8J_0352	825	825	equal	pTSS	45	45	equal	hypothetical protein	hypothetical protein
CJJ81176_0407	C8J_0359	816	816	equal	pTSS	44	44	equal	2-dehydro-3-deoxyphosphooctonate aldolase	2-dehydro-3-deoxyphosphooctonate aldolase
CJJ81176_0408	C8J_0360	933	933	equal	pTSS	21	22	different	integral membrane protein	integral membrane protein
CJJ81176_0409	C8J_0361	1383	1383	equal	pTSS	25	25	equal	GTP-binding protein EngA	GTP-binding protein EngA
CJJ81176_0410	C8J_0362	498	498	equal	pTSS	168	168	equal	shikimate kinase	shikimate kinase
CJJ81176_0411	C8J_0363	960	960	equal	pTSS	93	93	equal	tryptophanyl-tRNA synthetase	tryptophanyl-tRNA synthetase
CJJ81176_0414	C8J_0366	636	636	equal	pTSS	22	22	equal	hypothetical protein	hypothetical protein
CJJ81176_0416	C8J_0368	1347	1347	equal	pTSS	170	170	equal	malate:quinone oxidoreductase%2C putative	malate dehydrogenase %28acceptor%29
CJJ81176_0416	C8J_0368	1347	1347	equal	sTSS	37	37	equal	malate:quinone oxidoreductase%2C putative	malate dehydrogenase %28acceptor%29
CJJ81176_0419	C8J_0371	999	999	equal	pTSS	124	124	equal	putative lipoprotein	putative lipoprotein
CJJ81176_0420	C8J_0372	579	579	equal	pTSS	44	44	equal	hypothetical protein	hypothetical protein
CJJ81176_0421	C8J_0373	285	285	equal	pTSS	32	32	equal	aspartyl%2Fglutamyl-tRNA amidotransferase subunit C	aspartyl%2Fglutamyl-tRNA amidotransferase subunit C
CJJ81176_0421	C8J_0373	285	285	equal	sTSS	84	84	equal	aspartyl%2Fglutamyl-tRNA amidotransferase subunit C	aspartyl%2Fglutamyl-tRNA amidotransferase subunit C
CJJ81176_0429	C8J_0380	789	789	equal	pTSS	135	135	equal	shikimate 5-dehydrogenase	shikimate 5-dehydrogenase
CJJ81176_0430	C8J_0381	900	900	equal	pTSS	26	26	equal	putative lipoprotein	putative lipoprotein
CJJ81176_0431	C8J_0382	816	816	equal	pTSS	35	35	equal	prolipoprotein diacylglyceryl transferase	prolipoprotein diacylglyceryl transferase
CJJ81176_0432	C8J_0383	783	783	equal	pTSS	35	34	different	fumarate reductase cytochrome b-556 subunit	fumarate reductase cytochrome b-556 subunit
CJJ81176_0438	C8J_0389	729	729	equal	pTSS	26	26	equal	hypothetical protein	hypothetical protein
CJJ81176_0438	C8J_0389	729	729	equal	sTSS	87	87	equal	hypothetical protein	hypothetical protein
CJJ81176_0443	C8J_0395	573	573	equal	pTSS	29	29	equal	hypothetical protein	hypothetical protein
CJJ81176_0443	C8J_0395	573	573	equal	sTSS	265	265	equal	hypothetical protein	hypothetical protein
CJJ81176_0446	C8J_0401	1578	1578	equal	pTSS	35	35	equal	ABC transporter%2C ATP-binding protein	ABC transporter ATP-binding protein
CJJ81176_0448	C8J_0403	384	384	equal	pTSS	23	23	equal	hypothetical protein	hypothetical protein
CJJ81176_0450	C8J_0405	1227	1227	equal	pTSS	3	3	equal	hypothetical protein	hypothetical protein
CJJ81176_0450	C8J_0405	1227	1227	equal	sTSS	97	97	equal	hypothetical protein	hypothetical protein
CJJ81176_0459	C8J_0408	1062	1062	equal	pTSS	29	29	equal	phospho-N-acetylmuramoyl-pentapeptide-transferase	phospho-N-acetylmuramoyl-pentapeptide-transferase
CJJ81176_0461	C8J_0410	744	744	equal	pTSS	31	31	equal	3-ketoacyl-%28acyl-carrier-protein%29 reductase	3-ketoacyl-%28acyl-carrier-protein%29 reductase
CJJ81176_0463	C8J_0412	1836	1836	equal	pTSS	241	241	equal	succinate dehydrogenase%2C flavoprotein subunit	succinate dehydrogenase flavoprotein subunit
CJJ81176_0466	C8J_0415	666	666	equal	pTSS	30	30	equal	TenA%2FThi-4 family protein	TenA%2FThi-4 family protein
CJJ81176_0468	C8J_0416	234	234	equal	sTSS	64	64	equal	acyl carrier protein	acyl carrier protein
CJJ81176_0468	C8J_0416	234	234	equal	sTSS	33	33	equal	acyl carrier protein	acyl carrier protein
CJJ81176_0472	C8J_0420	597	588	different	pTSS	23	23	equal	NUDIX domain-containing protein	NUDIX domain protein
CJJ81176_0474	C8J_0422	216	216	equal	pTSS	40	40	equal	hypothetical protein	hypothetical protein
CJJ81176_0475	C8J_0423	195	195	equal	pTSS	28	28	equal	50S ribosomal protein L28	50S ribosomal protein L28
CJJ81176_0476	C8J_0424	648	648	equal	pTSS	32	32	equal	ribulose-phosphate 3-epimerase	ribulose-phosphate 3-epimerase
CJJ81176_0481	C8J_0429	960	960	equal	pTSS	280	280	equal	hypothetical protein	hypothetical protein
CJJ81176_0481	C8J_0429	960	960	equal	sTSS	23	23	equal	hypothetical protein	hypothetical protein
CJJ81176_0484	C8J_0432	243	243	equal	pTSS	30	30	equal	hypothetical protein	hypothetical protein
CJJ81176_0484	C8J_0432	243	243	equal	sTSS	127	126	different	hypothetical protein	hypothetical protein
CJJ81176_0485	C8J_0433	1089	1089	equal	pTSS	41	40	different	transcription elongation factor NusA	transcription elongation factor NusA
CJJ81176_0486	C8J_0434	1188	1188	equal	pTSS	0	0	equal	transporter%2C putative	putative integral membrane protein
CJJ81176_0487	C8J_0435	1047	1047	equal	pTSS	26	27	different	hypothetical protein	hypothetical protein
CJJ81176_0487	C8J_0435	1047	1047	equal	sTSS	48	49	different	hypothetical protein	hypothetical protein
CJJ81176_0490	C8J_0438	384	384	equal	pTSS	28	28	equal	hypothetical protein	hypothetical protein
CJJ81176_0492	C8J_0440	702	702	equal	pTSS	54	54	equal	His%2FGlu%2FGln%2FArg%2Fopine ABC transporter permease	amino acid ABC transporter permease
CJJ81176_0492	C8J_0440	702	702	equal	sTSS	258	258	equal	His%2FGlu%2FGln%2FArg%2Fopine ABC transporter permease	amino acid ABC transporter permease
CJJ81176_0492	C8J_0440	702	702	equal	sTSS	59	59	equal	His%2FGlu%2FGln%2FArg%2Fopine ABC transporter permease	amino acid ABC transporter permease
CJJ81176_0493	C8J_0441	657	657	equal	pTSS	146	146	equal	His%2FGlu%2FGln%2FArg%2Fopine ABC transporter permease	amino acid ABC transporter permease
CJJ81176_0507	C8J_0449	480	480	equal	pTSS	112	112	equal	50S ribosomal protein L10	50S ribosomal protein L10
CJJ81176_0507	C8J_0449	480	480	equal	sTSS	118	118	equal	50S ribosomal protein L10	50S ribosomal protein L10
CJJ81176_0511	C8J_0453	387	387	equal	pTSS	31	31	equal	30S ribosomal protein S12	30S ribosomal protein S12
CJJ81176_0534	C8J_0470	2529	2529	equal	pTSS	29	29	equal	alanyl-tRNA synthetase	alanyl-tRNA synthetase
CJJ81176_0537	C8J_0473	2574	2574	equal	pTSS	25	25	equal	ATP-dependent chaperone protein ClpB	ATP-dependent chaperone protein ClpB
CJJ81176_0539	C8J_0475	1335	1335	equal	pTSS	18	18	equal	carboxyl-terminal protease	carboxyl-terminal protease
CJJ81176_0546	C8J_0482	1827	1827	equal	pTSS	25	26	different	heat shock protein 90	heat shock protein 90
CJJ81176_0553	C8J_0489	432	432	equal	pTSS	23	23	equal	flagellar basal body rod protein FlgB	flagellar basal body rod protein FlgB
CJJ81176_0554	C8J_0490	1002	1002	equal	pTSS	30	30	equal	hypothetical protein	hypothetical protein
CJJ81176_0555	C8J_0491	2571	2571	equal	pTSS	98	98	equal	hypothetical protein	hypothetical protein
CJJ81176_0560	C8J_0496	312	312	equal	pTSS	179	179	equal	2-oxoglutarate-acceptor oxidoreductase subunit OorD	2-oxoglutarate-acceptor oxidoreductase subunit OorD
CJJ81176_0564	C8J_0500	264	264	equal	pTSS	23	23	equal	hypothetical protein	hypothetical protein
CJJ81176_0566	C8J_0502	894	894	equal	pTSS	194	194	equal	polyprenyl synthetase family protein	polyprenyl synthetase family protein
CJJ81176_0568	C8J_0504	1710	1710	equal	pTSS	94	94	equal	prolyl-tRNA synthetase	prolyl-tRNA synthetase
CJJ81176_0572	C8J_0508	366	366	equal	pTSS	35	35	equal	flagellar protein FlaG	flagellar protein FlaG
CJJ81176_0572	C8J_0508	366	366	equal	sTSS	102	102	equal	flagellar protein FlaG	flagellar protein FlaG
CJJ81176_0577	C8J_0513	693	693	equal	pTSS	23	23	equal	hypothetical protein	hypothetical protein
CJJ81176_0580	C8J_0516	1287	1287	equal	pTSS	11	11	equal	hypothetical protein	putative integral membrane protein
CJJ81176_0583	C8J_0519	1233	1233	equal	pTSS	27	27	equal	gamma-glutamyl phosphate reductase	gamma-glutamyl phosphate reductase
CJJ81176_0586	C8J_0522	930	930	equal	pTSS	42	42	equal	hypothetical protein	hypothetical protein
CJJ81176_0587	C8J_0523	1377	1377	equal	pTSS	28	28	equal	replicative DNA helicase	replicative DNA helicase
CJJ81176_0607	C8J_0541	408	408	equal	pTSS	30	30	equal	sec-independent translocase	sec-independent translocase
CJJ81176_0607	C8J_0541	408	408	equal	sTSS	35	35	equal	sec-independent translocase	sec-independent translocase
CJJ81176_0609	C8J_0543	471	471	equal	pTSS	23	22	different	dinucleoside polyphosphate hydrolase	dinucleoside polyphosphate hydrolase
CJJ81176_0621	C8J_0555	633	633	equal	pTSS	7	7	equal	hypothetical protein	hypothetical protein
CJJ81176_0623	C8J_0557	627	627	equal	pTSS	0	0	equal	endonuclease III	endonuclease III
CJJ81176_0624	C8J_0558	822	822	equal	pTSS	28	28	equal	major antigenic peptide PEB4	major antigenic peptide PEB4
CJJ81176_0629	C8J_0563	1344	1344	equal	pTSS	21	21	equal	sodium-dependent transporter%2C putative	putative neurotransmitter:Na%2B symporter protein
CJJ81176_0634	C8J_0567	1191	1191	equal	pTSS	145	145	equal	carboxypeptidase	carboxypeptidase
CJJ81176_0635	C8J_0568	1173	1173	equal	pTSS	26	26	equal	macrolide-specific efflux protein macA	macrolide-specific efflux protein macA
CJJ81176_0641	C8J_0574	504	504	equal	pTSS	29	29	equal	nonheme iron-containing ferritin	nonheme iron-containing ferritin
CJJ81176_0642	C8J_0575	996	996	equal	pTSS	25	25	equal	phosphate ABC transporter%2C periplasmic phosphate-binding protein%2C putative	phosphate transport system substrate-binding protein
CJJ81176_0648	C8J_0579	1317	1317	equal	pTSS	39	23	different	MATE efflux family protein	MATE efflux family protein
CJJ81176_0650	C8J_0581	1521	1521	equal	pTSS	24	24	equal	hypothetical protein	hypothetical protein
CJJ81176_0658	C8J_0589	969	966	different	pTSS	22	22	equal	DNA polymerase III subunit delta	DNA polymerase III subunit delta
CJJ81176_0659	C8J_0590	1935	1935	equal	pTSS	33	33	equal	RNB-like protein	RNB-like protein
CJJ81176_0660	C8J_0591	1023	1023	equal	pTSS	29	29	equal	ketol-acid reductoisomerase	ketol-acid reductoisomerase
CJJ81176_0668	C8J_0599	1752	1752	equal	pTSS	33	33	equal	aspartyl-tRNA synthetase	aspartyl-tRNA synthetase
CJJ81176_0669	C8J_0600	861	861	equal	pTSS	0	0	equal	inorganic polyphosphate%2FATP-NAD kinase	inorganic polyphosphate%2FATP-NAD kinase
CJJ81176_0671	C8J_0602	1245	1245	equal	pTSS	68	69	different	response regulator%2FGGDEF domain-containing protein	response regulator%2FGGDEF domain-containing protein
CJJ81176_0678	C8J_0609	597	597	equal	pTSS	78	78	equal	ribosome biogenesis GTP-binding protein YsxC	ribosome biogenesis GTP-binding protein YsxC
CJJ81176_0681	C8J_0612	1791	1791	equal	pTSS	56	56	equal	M24 family peptidase	M24 family peptidase
CJJ81176_0685	C8J_0614	1056	1530	different	sTSS	114	114	equal	di-%2Ftripeptide transporter	hypothetical protein
CJJ81176_0692	C8J_0621	1221	1221	equal	pTSS	33	33	equal	argininosuccinate synthase	argininosuccinate synthase
CJJ81176_0693	C8J_0622	246	246	equal	pTSS	0	0	equal	S4 domain-containing protein	S4 domain-containing protein
CJJ81176_0697	C8J_0626	1425	1425	equal	pTSS	32	32	equal	anaerobic C4-dicarboxylate transporter	anaerobic C4-dicarboxylate transporter
CJJ81176_0698	C8J_0627	114	114	equal	pTSS	13	13	equal	hypothetical protein	hypothetical protein
CJJ81176_0701	C8J_0630	609	609	equal	pTSS	65	65	equal	potassium-transporting ATPase%2C C subunit%2C putative	potassium-transporting ATPase%2C C subunit%2C putative
CJJ81176_0704	C8J_0633	231	231	equal	pTSS	45	45	equal	hypothetical protein	hypothetical protein
CJJ81176_0709	C8J_0654	1074	1074	equal	pTSS	26	26	equal	4-hydroxy-3-methylbut-2-en-1-yl diphosphate synthase	4-hydroxy-3-methylbut-2-en-1-yl diphosphate synthase
CJJ81176_0709	C8J_0654	1074	1074	equal	sTSS	105	193	different	4-hydroxy-3-methylbut-2-en-1-yl diphosphate synthase	4-hydroxy-3-methylbut-2-en-1-yl diphosphate synthase
CJJ81176_0710	C8J_0655	699	699	equal	pTSS	159	159	equal	flagellar basal body L-ring protein	flagellar basal body L-ring protein
CJJ81176_0711	C8J_0656	1506	1506	equal	pTSS	42	42	equal	phosphate acetyltransferase	phosphate acetyltransferase
CJJ81176_0714	C8J_0658	492	492	equal	mixed_pTSS_sTSS	19	19	equal_mixed_TSS_types	hypothetical protein	hypothetical protein
CJJ81176_0717	C8J_0661	1491	1491	equal	pTSS	24	24	equal	peptidyl-prolyl cis-trans isomerase D%2C-like protein	putative periplasmic protein
CJJ81176_0719	C8J_0663	1113	1113	equal	pTSS	103	103	equal	cell division protein FtsZ	cell division protein FtsZ
CJJ81176_0723	C8J_0667	696	696	equal	pTSS	36	36	equal	hypothetical protein	hypothetical protein
CJJ81176_0729	C8J_0673	717	717	equal	pTSS	38	38	equal	hypothetical protein	hypothetical protein
CJJ81176_0731	C8J_0675	753	753	equal	sTSS	75	75	equal	RNA pseudouridine synthase family protein	RNA pseudouridylate synthase family protein
CJJ81176_0732	C8J_0676	1338	1338	equal	pTSS	33	33	equal	signal recognition particle protein	signal recognition particle protein
CJJ81176_0735	C8J_0679	540	540	equal	pTSS	72	72	equal	16S rRNA processing protein RimM	16S rRNA processing protein RimM
CJJ81176_0736	C8J_0680	705	705	equal	pTSS	58	58	equal	tRNA %28guanine-N%281%29-%29-methyltransferase	tRNA %28guanine-N%281%29-%29-methyltransferase
CJJ81176_0737	C8J_0681	357	357	equal	pTSS	89	89	equal	50S ribosomal protein L19	50S ribosomal protein L19
CJJ81176_0738	C8J_0682	414	414	equal	pTSS	24	24	equal	transthyretin-like protein	transthyretin-like periplasmic protein
CJJ81176_0743	C8J_0687	750	750	equal	pTSS	28	28	equal	flagellin subunit protein FlaC	flagellin subunit protein FlaC
CJJ81176_0744	C8J_0688	471	471	equal	pTSS	17	17	equal	hypothetical protein	hypothetical protein
CJJ81176_0749	C8J_0693	984	984	equal	pTSS	20	20	equal	magnesium and cobalt transport protein CorA	magnesium%2Fcobalt transporter CorA
CJJ81176_0756	C8J_0700	639	639	equal	pTSS	218	218	equal	HAD family hydrolase	HAD family hydrolase
CJJ81176_0757	C8J_0701	756	756	equal	pTSS	23	23	equal	cjaC protein	CjaC
CJJ81176_0772	C8J_0707	1182	1182	equal	pTSS	43	43	equal	hypothetical protein	hypothetical protein
CJJ81176_0773	C8J_0708	792	792	equal	pTSS	42	42	equal	heat-inducible transcription repressor	heat-inducible transcription repressor
CJJ81176_0781	C8J_0711	963	1023	different	pTSS	245	18	different	hypothetical protein	hypothetical protein
CJJ81176_0785	C8J_0715	1836	1836	equal	pTSS	16	16	equal	arginine decarboxylase	arginine decarboxylase
CJJ81176_0790	C8J_0720	663	663	equal	pTSS	30	30	equal	flagellar basal body P-ring biosynthesis protein FlgA	flagellar basal body P-ring biosynthesis protein FlgA
CJJ81176_0795	C8J_0725	1011	1011	equal	pTSS	211	211	equal	ABC transporter%2C ATP-binding protein	ABC transporter ATP-binding protein
CJJ81176_0797	C8J_0727	1020	1020	equal	pTSS	33	33	equal	hypothetical protein	hypothetical protein
CJJ81176_0798	C8J_0728	2031	2031	equal	pTSS	16	16	equal	putative ATP-dependent DNA helicase	putative ATP-dependent DNA helicase
CJJ81176_0798	C8J_0728	2031	2031	equal	sTSS	20	20	equal	putative ATP-dependent DNA helicase	putative ATP-dependent DNA helicase
CJJ81176_0799	C8J_0729	741	741	equal	pTSS	27	36	different	major antigenic peptide PEB2	major antigenic peptide PEB2
CJJ81176_0800	C8J_0730	528	528	equal	pTSS	47	47	equal	thiol peroxidase	thiol peroxidase
CJJ81176_0801	C8J_0731	2772	2775	different	pTSS	26	26	equal	nitrate reductase catalytic subunit	nitrate reductase catalytic subunit
CJJ81176_0811	C8J_0741	825	825	equal	pTSS	60	60	equal	formyltetrahydrofolate deformylase	formyltetrahydrofolate deformylase
CJJ81176_0812	C8J_0742	1269	1269	equal	pTSS	22	22	equal	aminotransferase%2C putative	aminotransferase%2C putative
CJJ81176_0813	C8J_0743	879	879	equal	pTSS	6	6	equal	hypothetical protein	hypothetical protein
CJJ81176_0814	C8J_0744	1020	1020	equal	pTSS	58	58	equal	sensor histidine kinase	sensor histidine kinase
CJJ81176_0818	C8J_0748	216	216	equal	pTSS	29	29	equal	prevent-host-death family protein	prevent-host-death family protein
CJJ81176_0821	C8J_0751	1860	1860	equal	pTSS	25	25	equal	hypothetical protein	hypothetical protein
CJJ81176_0822	C8J_0752	1452	1452	equal	pTSS	31	31	equal	integral membrane protein MviN	integral membrane protein MviN
CJJ81176_0823	C8J_0753	1389	1389	equal	sTSS	119	119	equal	cysteinyl-tRNA synthetase	cysteinyl-tRNA synthetase
CJJ81176_0825	C8J_0755	1059	1059	equal	pTSS	15	15	equal	dihydroorotate dehydrogenase 2	dihydroorotate dehydrogenase 2
CJJ81176_0830	C8J_0760	597	597	equal	pTSS	40	40	equal	metallo-beta-lactamase family protein	metallo-beta-lactamase family protein
CJJ81176_0831	C8J_0761	741	741	equal	pTSS	25	25	equal	NAD synthetase	NAD synthetase
CJJ81176_0833	C8J_0763	1413	1413	equal	pTSS	122	122	equal	threonine synthase	threonine synthase
CJJ81176_0836	C8J_0766	771	771	equal	pTSS	23	23	equal	amino acid-binding protein	amino acid-binding protein
CJJ81176_0838	C8J_0768	1290	1290	equal	pTSS	30	30	equal	bifunctional N-acetylglucosamine-1-phosphate uridyltransferase%2Fglucosamine-1-phosphate acetyltransferase	bifunctional N-acetylglucosamine-1-phosphate uridyltransferase%2Fglucosamine-1-phosphate acetyltransferase
CJJ81176_0843	C8J_0773	1026	1026	equal	pTSS	56	56	equal	hypothetical protein	hypothetical protein
CJJ81176_0845	C8J_0775	1212	1212	equal	pTSS	22	22	equal	threonine dehydratase	threonine dehydratase
CJJ81176_0846	C8J_0776	414	414	equal	pTSS	13	13	equal	CoA-binding domain-containing protein	CoA-binding domain-containing protein
CJJ81176_0847	C8J_0777	417	417	equal	pTSS	29	29	equal	hypothetical protein	hypothetical protein
CJJ81176_0851	C8J_0781	1227	1239	different	pTSS	24	24	equal	ankyrin repeat-containing protein	ankyrin repeat protein
CJJ81176_0852	C8J_0782	2547	2547	equal	pTSS	56	56	equal	bifunctional aconitate hydratase 2%2F2-methylisocitrate dehydratase	bifunctional aconitate hydratase 2%2F2-methylisocitrate dehydratase
CJJ81176_0853	C8J_0783	453	453	equal	pTSS	17	17	equal	methylated-DNA--protein-cysteine S-methyltransferase	methylated-DNA--protein-cysteine S-methyltransferase
CJJ81176_0861	C8J_0792	1296	1296	equal	pTSS	27	27	equal	glutamylglutaminyl-tRNA synthetase	glutamylglutaminyl-tRNA synthetase
CJJ81176_0862	C8J_0793	1125	1125	equal	pTSS	0	0	equal	Ser%2FThr protein phosphatase family protein	Ser%2FThr protein phosphatase family protein
CJJ81176_0866	C8J_0797	1188	1188	equal	pTSS	189	189	equal	major facilitator family protein	major facilitator family protein
CJJ81176_0868	C8J_0799	330	330	equal	pTSS	38	38	equal	hypothetical protein	hypothetical protein
CJJ81176_0868	C8J_0799	330	330	equal	sTSS	26	26	equal	hypothetical protein	hypothetical protein
CJJ81176_0870	C8J_0801	348	348	equal	pTSS	22	22	equal	hypothetical protein	hypothetical protein
CJJ81176_0871	C8J_0802	849	849	equal	pTSS	35	35	equal	bifunctional 5%2C10-methylene-tetrahydrofolate dehydrogenase%2F 5%2C10-methylene-tetrahydrofolate cyclohydrolase	bifunctional 5%2C10-methylene-tetrahydrofolate dehydrogenase%2F 5%2C10-methylene-tetrahydrofolate cyclohydrolase
CJJ81176_0871	C8J_0802	849	849	equal	sTSS	47	47	equal	bifunctional 5%2C10-methylene-tetrahydrofolate dehydrogenase%2F 5%2C10-methylene-tetrahydrofolate cyclohydrolase	bifunctional 5%2C10-methylene-tetrahydrofolate dehydrogenase%2F 5%2C10-methylene-tetrahydrofolate cyclohydrolase
CJJ81176_0871	C8J_0802	849	849	equal	sTSS	42	42	equal	bifunctional 5%2C10-methylene-tetrahydrofolate dehydrogenase%2F 5%2C10-methylene-tetrahydrofolate cyclohydrolase	bifunctional 5%2C10-methylene-tetrahydrofolate dehydrogenase%2F 5%2C10-methylene-tetrahydrofolate cyclohydrolase
CJJ81176_0874	C8J_0805	1257	1257	equal	pTSS	26	26	equal	UDP-N-acetylglucosamine 1-carboxyvinyltransferase	UDP-N-acetylglucosamine 1-carboxyvinyltransferase
CJJ81176_0874	C8J_0805	1257	1257	equal	sTSS	30	30	equal	UDP-N-acetylglucosamine 1-carboxyvinyltransferase	UDP-N-acetylglucosamine 1-carboxyvinyltransferase
CJJ81176_0875	C8J_0806	429	429	equal	pTSS	27	27	equal	hypothetical protein	hypothetical protein
CJJ81176_0876	C8J_0807	873	873	equal	pTSS	23	23	equal	integral membrane protein	integral membrane protein
CJJ81176_0879	C8J_0810	1065	1065	equal	pTSS	42	43	different	phage integrase family site specific recombinase	phage integrase family site specific recombinase
CJJ81176_0880	C8J_0811	663	663	equal	pTSS	53	53	equal	thiol:disulfide interchange protein DsbA	thiol:disulfide interchange protein DsbA
CJJ81176_0886	C8J_0816	141	141	equal	pTSS	26	26	equal	hypothetical protein	hypothetical protein
CJJ81176_0889	C8J_0819	1047	1047	equal	pTSS	92	92	equal	hypothetical protein	hypothetical protein
CJJ81176_0891	C8J_0821	411	411	equal	pTSS	29	29	equal	RrF2 family protein%2C putative	hypothetical protein
CJJ81176_0892	C8J_0822	273	273	equal	pTSS	38	38	equal	30S ribosomal protein S15	30S ribosomal protein S15
CJJ81176_0893	C8J_0823	2841	2841	equal	pTSS	87	87	equal	cell division protein FtsK%2C putative	putative cell division protein
CJJ81176_0893	C8J_0823	2841	2841	equal	sTSS	92	92	equal	cell division protein FtsK%2C putative	putative cell division protein
CJJ81176_0894	C8J_0824	2253	2250	different	pTSS	88	88	equal	lagellar hook-associated protein FlgL	lagellar hook-associated protein FlgL
CJJ81176_0902	C8J_0830	1671	1671	equal	pTSS	30	30	equal	30S ribosomal protein S1	30S ribosomal protein S1
CJJ81176_0906	C8J_0834	993	993	equal	pTSS	28	28	equal	phenylalanyl-tRNA synthetase subunit alpha	phenylalanyl-tRNA synthetase subunit alpha
CJJ81176_0906	C8J_0834	993	993	equal	sTSS	84	84	equal	phenylalanyl-tRNA synthetase subunit alpha	phenylalanyl-tRNA synthetase subunit alpha
CJJ81176_0907	C8J_0835	366	366	equal	pTSS	26	26	equal	HIT family protein	HIT family protein
CJJ81176_0908	C8J_0836	570	570	equal	pTSS	159	159	equal	4-methyl-5%28B-hydroxyethyl%29-thiazole monophosphate biosynthesis enzyme	4-methyl-5%28B-hydroxyethyl%29-thiazole monophosphate biosynthesis protein
CJJ81176_0910	C8J_0838	744	744	equal	pTSS	33	33	equal	His%2FGlu%2FGln%2FArg%2Fopine amino acid ABC transporter permease	amino acid ABC transporter permease
CJJ81176_0912	C8J_0840	1467	1467	equal	pTSS	24	24	equal	amino acid carrier protein	putative amino-acid transport protein
CJJ81176_0913	C8J_0841	468	468	equal	pTSS	28	28	equal	RNA methyltransferase	RNA methyltransferase
CJJ81176_0915	C8J_0843	978	978	equal	pTSS	43	43	equal	hypothetical protein	hypothetical protein
CJJ81176_0916	C8J_0844	471	471	equal	pTSS	37	37	equal	hypothetical protein	hypothetical protein
CJJ81176_0917	C8J_0845	420	420	equal	pTSS	31	31	equal	hypothetical protein	hypothetical protein
CJJ81176_0920	C8J_0848	762	900	different	pTSS	176	40	different	cysteine synthase A	cysteine synthase A
CJJ81176_0921	C8J_0850	1833	1833	equal	pTSS	22	22	equal	invasion antigen B	invasion antigen B
CJJ81176_0922	C8J_0851	414	414	equal	pTSS	22	22	equal	thioesterase family protein	thioesterase family protein
CJJ81176_0925	C8J_0855	930	930	equal	pTSS	33	33	equal	ribose-phosphate pyrophosphokinase	ribose-phosphate pyrophosphokinase
CJJ81176_0925	C8J_0855	930	930	equal	sTSS	37	37	equal	ribose-phosphate pyrophosphokinase	ribose-phosphate pyrophosphokinase
CJJ81176_0925	C8J_0855	930	930	equal	sTSS	165	165	equal	ribose-phosphate pyrophosphokinase	ribose-phosphate pyrophosphokinase
CJJ81176_0929	C8J_0859	729	729	equal	pTSS	38	38	equal	amino acid ABC transporter%2C ATP-binding protein PEB1	amino acid ABC transporter ATP-binding protein
CJJ81176_0929	C8J_0859	729	729	equal	sTSS	44	44	equal	amino acid ABC transporter%2C ATP-binding protein PEB1	amino acid ABC transporter ATP-binding protein
CJJ81176_0931	C8J_0861	555	555	equal	pTSS	41	41	equal	protein-glutamate methylesterase CheB	protein-glutamate methylesterase CheB
CJJ81176_0932	C8J_0862	438	438	equal	pTSS	36	36	equal	ribose 5-phosphate isomerase B	ribose 5-phosphate isomerase B
CJJ81176_0932	C8J_0862	438	438	equal	sTSS	40	40	equal	ribose 5-phosphate isomerase B	ribose 5-phosphate isomerase B
CJJ81176_0942	C8J_0872	1335	1335	equal	pTSS	35	35	equal	sodium transporter%2C putative	putative transmembrane transport protein
CJJ81176_0943	C8J_0873	339	339	equal	pTSS	85	85	equal	F0F1 ATP synthase subunit C	F0F1 ATP synthase subunit C
CJJ81176_0952	C8J_0878	1116	1059	different	pTSS	139	158	different	hypothetical protein	hypothetical protein
CJJ81176_0965	C8J_0884	1206	1206	equal	pTSS	68	68	equal	permease%2C putative	permease%2C putative
CJJ81176_0965	C8J_0884	1206	1206	equal	sTSS	269	269	equal	permease%2C putative	permease%2C putative
CJJ81176_0966	C8J_0885	2589	2589	equal	pTSS	25	25	equal	preprotein translocase subunit SecA	preprotein translocase subunit SecA
CJJ81176_0969	C8J_0888	1344	1344	equal	sTSS	11	11	equal	hypothetical protein	hypothetical protein
CJJ81176_0970	C8J_0889	1347	1347	equal	pTSS	22	22	equal	putative lipoprotein	putative lipoprotein
CJJ81176_0971	C8J_0890	873	873	equal	pTSS	128	128	equal	carbon-nitrogen family hydrolase	carbon-nitrogen family hydrolase
CJJ81176_0971	C8J_0890	873	873	equal	sTSS	133	133	equal	carbon-nitrogen family hydrolase	carbon-nitrogen family hydrolase
CJJ81176_0973	C8J_0892	978	978	equal	pTSS	28	28	equal	peptidyl-arginine deiminase family protein	peptidyl-arginine deiminase family protein
CJJ81176_0974	C8J_0893	435	435	equal	pTSS	37	37	equal	putative lipoprotein	putative lipoprotein
CJJ81176_0975	C8J_0894	1593	1593	equal	pTSS	27	27	equal	membrane protein%2C putative%2C degenerate	hypothetical protein
CJJ81176_0977	C8J_0896	771	771	equal	pTSS	168	168	equal	DnaJ domain-containing protein	DnaJ domain protein
CJJ81176_0978	C8J_0897	2187	2187	equal	pTSS	241	241	equal	phosphoribosylformylglycinamidine synthase II	phosphoribosylformylglycinamidine synthase II
CJJ81176_0984	C8J_0903	135	135	equal	pTSS	31	31	equal	50S ribosomal protein L34	50S ribosomal protein L34
CJJ81176_0985	C8J_0904	480	480	equal	pTSS	21	21	equal	acetyltransferase	GNAT family acetyltransferase
CJJ81176_0987	C8J_0906	1191	1191	equal	pTSS	228	228	equal	hypothetical protein	hypothetical protein
CJJ81176_0988	C8J_0907	375	375	equal	pTSS	36	36	equal	thioesterase family protein	thioesterase family protein
CJJ81176_0988	C8J_0907	375	375	equal	sTSS	132	132	equal	thioesterase family protein	thioesterase family protein
CJJ81176_0995	C8J_0915	876	876	equal	pTSS	26	26	equal	methyltransferase%2C putative	methyltransferase%2C putative
CJJ81176_0996	C8J_0916	579	579	equal	pTSS	41	41	equal	hypothetical protein	hypothetical protein
CJJ81176_0996	C8J_0916	579	579	equal	sTSS	115	114	different	hypothetical protein	hypothetical protein
CJJ81176_0997	C8J_0917	174	174	equal	pTSS	194	194	equal	putative lipoprotein	putative lipoprotein
CJJ81176_0998	C8J_0918	528	528	equal	pTSS	36	36	equal	thermonuclease family protein	thermonuclease family protein
CJJ81176_0999	C8J_0919	1269	1269	equal	pTSS	17	17	equal	aminoacyl-histidine dipeptidase	aminoacyl-histidine dipeptidase
CJJ81176_1001	C8J_0921	840	840	equal	pTSS	57	55	different	CjaA protein	surface antigen%2C CjaA
CJJ81176_1004	C8J_0924	1152	1152	equal	pTSS	143	143	equal	hippurate hydrolase	hippurate hydrolase
CJJ81176_1004	C8J_0924	1152	1152	equal	sTSS	148	148	equal	hippurate hydrolase	hippurate hydrolase
CJJ81176_1007	C8J_0926	207	207	equal	pTSS	23	23	equal	hypothetical protein	hypothetical protein
CJJ81176_1014	C8J_0933	561	561	equal	pTSS	26	26	equal	GTP cyclohydrolase II	GTP cyclohydrolase II
CJJ81176_1016	C8J_0935	573	573	equal	pTSS	31	31	equal	hypothetical protein	hypothetical protein
CJJ81176_1025	C8J_0944	1572	1572	equal	pTSS	146	146	equal	mechanosensitive ion channel family protein	mechanosensitive ion channel family protein
CJJ81176_1027	C8J_0946	1401	1401	equal	pTSS	20	20	equal	TrkA domain-containing protein	trkA domain protein
CJJ81176_1028	C8J_0947	1122	1122	equal	pTSS	52	52	equal	queuine tRNA-ribosyltransferase	queuine tRNA-ribosyltransferase
CJJ81176_1040	C8J_0958	192	192	equal	pTSS	23	23	equal	porin domain-containing protein	porin domain protein
CJJ81176_1040	C8J_0958	192	192	equal	sTSS	181	181	equal	porin domain-containing protein	porin domain protein
CJJ81176_1043	C8J_0961	1302	1302	equal	pTSS	23	23	equal	sigma-54 dependent DNA-binding response regulator	sigma-54 dependent DNA-binding response regulator
CJJ81176_1046	C8J_0964	2589	2592	different	pTSS	24	24	equal	DNA gyrase subunit A	DNA gyrase subunit A
CJJ81176_1048	C8J_0966	645	645	equal	pTSS	21	21	equal	outer membrane liproprotein MapA	putative lipoprotein
CJJ81176_1048	C8J_0966	645	645	equal	sTSS	32	32	equal	outer membrane liproprotein MapA	putative lipoprotein
CJJ81176_1049	C8J_0967	1797	1797	equal	pTSS	29	29	equal	GTP-binding protein LepA	GTP-binding protein LepA
CJJ81176_1049	C8J_0967	1797	1797	equal	sTSS	68	68	equal	GTP-binding protein LepA	GTP-binding protein LepA
CJJ81176_1050	C8J_0968	1275	1275	equal	pTSS	0	0	equal	hypothetical protein	putative outer membrane component of efflux system
CJJ81176_1053	C8J_0971	807	807	equal	pTSS	60	60	equal	adenylosuccinate lyase	adenylosuccinate lyase
CJJ81176_1056	C8J_0974	1446	1446	equal	pTSS	28	28	equal	acetyl-CoA carboxylase subunit A	acetyl-CoA carboxylase subunit A
CJJ81176_1057	C8J_0975	1164	1164	equal	pTSS	42	42	equal	cell cycle protein FtsW	cell division protein%2C FtsW%2FRodA%2FSpoVE family
CJJ81176_1058	C8J_0976	1029	1029	equal	pTSS	110	110	equal	undecaprenyldiphospho-muramoylpentapeptide beta-N- acetylglucosaminyltransferase	undecaprenyldiphospho-muramoylpentapeptide beta-N- acetylglucosaminyltransferase
CJJ81176_1072	C8J_0994	2208	2208	equal	pTSS	112	112	equal	recombination and DNA strand exchange inhibitor protein	recombination and DNA strand exchange inhibitor protein
CJJ81176_1074	C8J_0996	1296	1296	equal	pTSS	24	24	equal	UDP-N-acetylmuramate--L-alanine ligase	UDP-N-acetylmuramate--L-alanine ligase
CJJ81176_1074	C8J_0996	1296	1296	equal	sTSS	30	30	equal	UDP-N-acetylmuramate--L-alanine ligase	UDP-N-acetylmuramate--L-alanine ligase
CJJ81176_1080	C8J_1002	2754	2754	equal	pTSS	24	24	equal	isoleucyl-tRNA synthetase	isoleucyl-tRNA synthetase
CJJ81176_1083	C8J_1005	621	459	different	pTSS	28	28	equal	nitroreducatase family protein%2C authentic frameshift	hypothetical protein
CJJ81176_1085	C8J_1008	537	537	equal	pTSS	35	35	equal	CDP-diacylglycerol--glycerol-3-phosphate 3-phosphatidyltransferase	CDP-diacylglycerol--glycerol-3-phosphate 3-phosphatidyltransferase
CJJ81176_1088	C8J_1011	378	378	equal	pTSS	60	60	equal	30S ribosomal protein S6	30S ribosomal protein S6
CJJ81176_1088	C8J_1011	378	378	equal	sTSS	65	65	equal	30S ribosomal protein S6	30S ribosomal protein S6
CJJ81176_1092	C8J_1015	648	648	equal	sTSS	60	60	equal	putative lipoprotein	putative lipoprotein
CJJ81176_1092	C8J_1015	648	648	equal	sTSS	113	113	equal	putative lipoprotein	putative lipoprotein
CJJ81176_1093	C8J_1016	390	390	equal	pTSS	33	33	equal	flagellar assembly protein FliW	flagellar assembly protein FliW
CJJ81176_1105	C8J_1028	903	903	equal	pTSS	164	164	equal	M24%2FM37 family peptidase	M24%2FM37 family peptidase
CJJ81176_1107	C8J_1030	1398	1398	equal	pTSS	252	252	equal	hypothetical protein	hypothetical protein
CJJ81176_1111	C8J_1034	1581	1581	equal	pTSS	115	115	equal	preprotein translocase subunit SecD	preprotein translocase subunit SecD
CJJ81176_1112	C8J_1035	273	273	equal	pTSS	30	30	equal	preprotein translocase subunit YajC	preprotein translocase subunit YajC
CJJ81176_1113	C8J_1036	1326	1326	equal	pTSS	156	156	equal	apolipoprotein N-acyltransferase	apolipoprotein N-acyltransferase
CJJ81176_1114	C8J_1037	1212	1197	different	pTSS	9	24	different	S-adenosylmethionine synthetase	S-adenosylmethionine synthetase
CJJ81176_1115	C8J_1038	1224	1224	equal	pTSS	29	29	equal	serine%2Fthreonine transporter SstT	serine%2Fthreonine transporter SstT
CJJ81176_1120	C8J_1043	819	819	equal	pTSS	30	30	equal	tRNA pseudouridine synthase B	tRNA pseudouridine synthase B
CJJ81176_1121	C8J_1044	228	228	equal	pTSS	175	175	equal	carbon storage regulator	carbon storage regulator
CJJ81176_1123	C8J_1046	453	453	equal	pTSS	60	60	equal	SsrA-binding protein	SsrA-binding protein
CJJ81176_1127	C8J_1050	648	648	equal	pTSS	119	119	equal	leucyl%2Fphenylalanyl-tRNA--protein transferase	leucyl%2Fphenylalanyl-tRNA--protein transferase
CJJ81176_1130	C8J_1053	360	360	equal	pTSS	21	21	equal	methionine sulfoxide reductase B	methionine sulfoxide reductase B
CJJ81176_1131	C8J_1054	798	798	equal	pTSS	46	46	equal	hypothetical protein	hypothetical protein
CJJ81176_1132	C8J_1055	729	729	equal	pTSS	61	61	equal	CDP-diacylglycerol--serine O-phosphatidyltransferase	CDP-diacylglycerol--serine O-phosphatidyltransferase
CJJ81176_1134	C8J_1057	1938	1938	equal	pTSS	127	127	equal	cell division protein FtsH	cell division protein FtsH
CJJ81176_1136	C8J_1059	393	393	equal	pTSS	81	81	equal	chemotaxis protein CheY	chemotaxis protein CheY
CJJ81176_1139	C8J_1062	1161	1161	equal	pTSS	37	37	equal	general glycosylation pathway protein	DegT family aminotransferase
CJJ81176_1139	C8J_1062	1161	1161	equal	sTSS	43	43	equal	general glycosylation pathway protein	DegT family aminotransferase
CJJ81176_1144	C8J_1067	1098	1098	equal	pTSS	41	41	equal	general glycosylation pathway protein	general glycosylation pathway protein
CJJ81176_1163	C8J_1091	828	819	different	pTSS	30	30	equal	lipooligosaccharide biosynthesis glycosyltransferase	lipooligosaccharide biosynthesis glycosyltransferase
CJJ81176_1164	C8J_1092	954	951	different	pTSS	31	31	equal	ADP-heptose--LPS heptosyltransferase II	ADP-heptose--LPS heptosyltransferase II
CJJ81176_1168	C8J_1097	954	954	equal	pTSS	254	254	equal	ADP-L-glycero-D-mannoheptose-6-epimerase	ADP-L-glycero-D-mannoheptose-6-epimerase
CJJ81176_1170	C8J_1099	303	303	equal	pTSS	30	30	equal	cytochrome c553	cytochrome c553
CJJ81176_1171	C8J_1100	207	207	equal	pTSS	70	70	equal	cytochrome oxidase maturation protein%2C cbb3-type%2C putative	small hydrophobic protein
CJJ81176_1173	C8J_1102	1299	1299	equal	pTSS	38	38	equal	transcription termination factor Rho	transcription termination factor Rho
CJJ81176_1173	C8J_1102	1299	1299	equal	sTSS	78	79	different	transcription termination factor Rho	transcription termination factor Rho
CJJ81176_1179	C8J_1108	264	264	equal	pTSS	26	27	different	hypothetical protein	hypothetical protein
CJJ81176_1183	C8J_1112	603	603	equal	pTSS	26	26	equal	DedA family protein	putative integral membrane protein %28DedA-like protein%29
CJJ81176_1184	C8J_1113	228	228	equal	pTSS	15	15	equal	hypothetical protein	putative periplasmic protein
CJJ81176_1185	C8J_1114	1401	1410	different	pTSS	45	45	equal	hypothetical protein	hypothetical protein
CJJ81176_1187	C8J_1116	708	708	equal	pTSS	31	31	equal	hypothetical protein	hypothetical protein
CJJ81176_1187	C8J_1116	708	708	equal	sTSS	71	71	equal	hypothetical protein	hypothetical protein
CJJ81176_1188	C8J_1117	342	342	equal	sTSS	56	56	equal	SMR family multidrug efflux pump	multidrug resistance protein%2C SMR family
CJJ81176_1188	C8J_1117	342	342	equal	sTSS	23	23	equal	SMR family multidrug efflux pump	multidrug resistance protein%2C SMR family
CJJ81176_1191	C8J_1120	240	240	equal	pTSS	189	189	equal	twin arginine-targeting protein translocase	twin-arginine translocation protein%2C TatA%2FE family
CJJ81176_1193	C8J_1122	1629	1641	different	pTSS	23	23	equal	hypothetical protein	hypothetical protein
CJJ81176_1197	C8J_1126	792	792	equal	pTSS	84	84	equal	30S ribosomal protein S2	30S ribosomal protein S2
CJJ81176_1197	C8J_1126	792	792	equal	sTSS	89	89	equal	30S ribosomal protein S2	30S ribosomal protein S2
CJJ81176_1198	C8J_1127	1164	1164	equal	pTSS	187	185	different	cyclopropane-fatty-acyl-phospholipid synthase%2C putative	cyclopropane-fatty-acyl-phospholipid synthase%2C putative
CJJ81176_1198	C8J_1127	1164	1164	equal	sTSS	30	30	equal	cyclopropane-fatty-acyl-phospholipid synthase%2C putative	cyclopropane-fatty-acyl-phospholipid synthase%2C putative
CJJ81176_1201	C8J_1130	504	504	equal	pTSS	33	32	different	ubiquinol--cytochrome c reductase%2C iron-sulfur subunit	ubiquinol--cytochrome c reductase%2C iron-sulfur subunit
CJJ81176_1202	C8J_1131	1287	1287	equal	pTSS	228	228	equal	arsenical pump membrane protein	putative arsenical pump membrane protein
CJJ81176_1203	C8J_1132	1860	1860	equal	sTSS	266	31	different	tRNA uridine 5-carboxymethylaminomethyl modification enzyme GidA	tRNA uridine 5-carboxymethylaminomethyl modification enzyme GidA
CJJ81176_1205	C8J_1134	1380	1380	equal	pTSS	81	81	equal	methyl-accepting chemotaxis protein	MCP-domain-containing signal transduction protein
CJJ81176_1206	C8J_1135	495	495	equal	pTSS	39	39	equal	methyl-accepting chemotaxis protein	putative signal-transduction sensor protein
CJJ81176_1207	C8J_1136	1377	1377	equal	pTSS	51	51	equal	C4-dicarboxylate transport protein	C4-dicarboxylate transport protein
CJJ81176_1208	C8J_1137	807	807	equal	pTSS	32	32	equal	hypothetical protein	putative periplasmic protein
CJJ81176_1212	C8J_1141	1419	1419	equal	pTSS	23	23	equal	aspartyl%2Fglutamyl-tRNA amidotransferase subunit B	aspartyl%2Fglutamyl-tRNA amidotransferase subunit B
CJJ81176_1213	C8J_1142	495	495	equal	pTSS	24	24	equal	S-ribosylhomocysteinase	S-ribosylhomocysteinase
CJJ81176_1219	C8J_1147	681	681	equal	pTSS	27	27	equal	F0F1 ATP synthase subunit A	F0F1 ATP synthase subunit A
CJJ81176_1222	C8J_1150	558	558	equal	pTSS	34	34	equal	putative lipoprotein	putative lipoprotein
CJJ81176_1222	C8J_1150	558	558	equal	sTSS	42	42	equal	putative lipoprotein	putative lipoprotein
CJJ81176_1223	C8J_1152	1554	1554	equal	pTSS	292	292	equal	phosphodiesterase	phosphodiesterase
CJJ81176_1227	C8J_1157	726	726	equal	pTSS	47	47	equal	hypothetical protein	hypothetical protein
CJJ81176_1228	C8J_1158	1161	1161	equal	pTSS	40	40	equal	M24%2FM37 family peptidase	peptidase%2C M23%2FM37 family
CJJ81176_1228	C8J_1158	1161	1161	equal	sTSS	44	44	equal	M24%2FM37 family peptidase	peptidase%2C M23%2FM37 family
CJJ81176_1232	C8J_1162	2541	2541	equal	pTSS	229	229	equal	hypothetical protein	hypothetical protein
CJJ81176_1233	C8J_1163	261	261	equal	pTSS	49	49	equal	co-chaperonin GroES	co-chaperonin GroES
CJJ81176_1236	C8J_1166	666	666	equal	pTSS	36	36	equal	DNA-binding response regulator	DNA-binding response regulator
CJJ81176_1237	C8J_1167	600	600	equal	pTSS	31	31	equal	hemerythrin family non-heme iron protein	hemerythrin family non-heme iron protein
CJJ81176_1241	C8J_1170	675	675	equal	pTSS	22	22	equal	DNA-binding response regulator	DNA-binding response regulator
CJJ81176_1242	C8J_1171	1419	1419	equal	pTSS	52	52	equal	protease DO	protease DO
CJJ81176_1243	C8J_1172	894	894	equal	pTSS	40	39	different	co-chaperone protein DnaJ	co-chaperone protein DnaJ
CJJ81176_1248	C8J_1177	1995	1995	equal	pTSS	23	23	equal	glycyl-tRNA synthetase subunit beta	glycyl-tRNA synthetase subunit beta
CJJ81176_1251	C8J_1180	975	975	equal	pTSS	22	22	equal	Ppx%2FGppA family phosphatase	phosphatase%2C Ppx%2FGppA family
CJJ81176_1252	C8J_1181	789	774	different	pTSS	22	22	equal	pyridoxine 5%27-phosphate synthase	pyridoxine 5%27-phosphate synthase
CJJ81176_1256	C8J_1184	1200	1200	equal	pTSS	25	26	different	transporter%2C putative	putative transmembrane transport protein
CJJ81176_1257	C8J_1185	321	321	equal	pTSS	25	25	equal	hypothetical protein	hypothetical protein
CJJ81176_1258	C8J_1186	1023	1023	equal	pTSS	17	17	equal	uroporphyrinogen decarboxylase	uroporphyrinogen decarboxylase
CJJ81176_1260	C8J_1188	1197	1197	equal	pTSS	228	228	equal	hypothetical protein	hypothetical protein
CJJ81176_1262	C8J_1190	495	495	equal	pTSS	0	0	equal	hypothetical protein	hypothetical protein
CJJ81176_1265	C8J_1192	1461	1461	equal	pTSS	21	21	equal	hypothetical protein	hypothetical protein
CJJ81176_1273	C8J_1201	1185	1185	equal	pTSS	0	0	equal	multidrug resistance efflux transporter%2C authentic frameshift	putative efflux pump
CJJ81176_1274	C8J_1202	456	456	equal	pTSS	30	30	equal	low molecular weight phosphotyrosine protein phosphatase family protein	low molecular weight phosphotyrosine protein phosphatase family protein
CJJ81176_1275	C8J_1203	1275	1251	different	pTSS	31	31	equal	major outer membrane protein	major outer membrane protein
CJJ81176_1276	C8J_1204	1125	1125	equal	sTSS	84	84	equal	chaperone protein DnaJ	chaperone protein DnaJ
CJJ81176_1277	C8J_1205	672	672	equal	pTSS	30	28	different	DNA-binding response regulator	DNA-binding response regulator
CJJ81176_1277	C8J_1205	672	672	equal	sTSS	42	40	different	DNA-binding response regulator	DNA-binding response regulator
CJJ81176_1283	C8J_1211	1140	1140	equal	sTSS	30	30	equal	quinone-reactive Ni%2FFe-hydrogenase%2C small subunit	quinone-reactive Ni%2FFe-hydrogenase%2C small subunit
CJJ81176_1290	C8J_1218	720	720	equal	sTSS	38	38	equal	uridylate kinase	uridylate kinase
CJJ81176_1293	C8J_1221	666	666	equal	pTSS	29	29	equal	lipoprotein releasing system ATP-binding protein LolD	lipoprotein releasing system ATP-binding protein LolD
CJJ81176_1296	C8J_1224	969	969	equal	pTSS	38	38	equal	ribosomal large subunit pseudouridine synthase A	putative ribosomal pseudouridine synthase
CJJ81176_1296	C8J_1224	969	969	equal	sTSS	48	48	equal	ribosomal large subunit pseudouridine synthase A	putative ribosomal pseudouridine synthase
CJJ81176_1297	C8J_1225	1101	1101	equal	pTSS	26	26	equal	rod shape-determining protein RodA%2C putative	rod shape-determining protein RodA%2C putative
CJJ81176_1297	C8J_1225	1101	1101	equal	sTSS	30	30	equal	rod shape-determining protein RodA%2C putative	rod shape-determining protein RodA%2C putative
CJJ81176_1300	C8J_1226	1344	1344	equal	pTSS	27	27	equal	TrkH family potassium uptake protein	potassium uptake protein%2C TrkH family
CJJ81176_1304	C8J_1230	1236	1236	equal	pTSS	231	231	equal	NADP-dependent malic enzyme%2C truncation	NADP-dependent malic enzyme%2C truncation
CJJ81176_1306	C8J_1232	816	816	equal	pTSS	25	25	equal	hypothetical protein	hypothetical protein
CJJ81176_1308	C8J_1234	456	456	equal	pTSS	31	31	equal	acetyl-CoA carboxylase%2C biotin carboxyl carrier protein	acetyl-CoA carboxylase biotin carboxyl carrier protein
CJJ81176_1310	C8J_1236	1005	1005	equal	pTSS	26	26	equal	polysaccharide biosynthesis protein	polysaccharide biosynthesis protein
CJJ81176_1326	C8J_1242	225	237	different	pTSS	25	24	different	acyl carrier protein%2C putative	hypothetical protein
CJJ81176_1327	C8J_1243	1212	1212	equal	pTSS	36	36	equal	hypothetical protein	hypothetical protein
CJJ81176_1327	C8J_1243	1212	1212	equal	sTSS	47	47	equal	hypothetical protein	hypothetical protein
CJJ81176_1328	C8J_1244	699	699	equal	pTSS	20	20	equal	acylneuraminate cytidylyltransferase	acylneuraminate cytidylyltransferase
CJJ81176_1328	C8J_1244	699	699	equal	sTSS	30	30	equal	acylneuraminate cytidylyltransferase	acylneuraminate cytidylyltransferase
CJJ81176_1333	C8J_1250	1137	1137	equal	sTSS	43	41	different	flagellin modification protein%2C PseA	flagellin modification protein%2C PseA
CJJ81176_1333	C8J_1250	1137	1137	equal	sTSS	206	105	different	flagellin modification protein%2C PseA	flagellin modification protein%2C PseA
CJJ81176_1334	C8J_1251	1032	1032	equal	pTSS	38	41	different	N-acetylneuraminic acid synthetase	N-acetylneuraminic acid synthetase
CJJ81176_1336	C8J_1253	1965	1965	equal	pTSS	19	19	equal	PseD	hypothetical protein
CJJ81176_1337	C8J_1254	1899	1899	equal	pTSS	282	282	equal	PseE	hypothetical protein
CJJ81176_1338	C8J_1255	1731	1731	equal	pTSS	26	26	equal	flagellin	flagellin
CJJ81176_1339	C8J_1256	1731	1731	equal	pTSS	44	44	equal	flagellin	flagellin
CJJ81176_1347	C8J_1264	339	339	equal	pTSS	140	140	equal	hypothetical protein	hypothetical protein
CJJ81176_1348	C8J_1265	1308	1308	equal	pTSS	0	0	equal	fibronectin%2Ffibrinogen binding protein%2C putative	fibronectin%2Ffibrinogen-binding protein
CJJ81176_1349	C8J_1266	576	576	equal	pTSS	14	14	equal	putative molybdopterin-guanine dinucleotide biosynthesis protein	putative molybdopterin-guanine dinucleotide biosynthesis protein
CJJ81176_1351	C8J_1268	969	969	equal	pTSS	33	33	equal	enterochelin ABC transporter%2C permease protein	enterochelin transport system permease protein
CJJ81176_1352	C8J_1269	939	939	equal	pTSS	287	287	equal	enterochelin ABC transporter%2C permease protein	enterochelin ABC transporter%2C permease protein
CJJ81176_1352	C8J_1269	939	939	equal	sTSS	95	95	equal	enterochelin ABC transporter%2C permease protein	enterochelin ABC transporter%2C permease protein
CJJ81176_1355	C8J_1272	222	222	equal	pTSS	18	18	equal	hypothetical protein	MGC82361 protein
CJJ81176_1360	C8J_1276	516	516	equal	pTSS	54	54	equal	cytochrome c-type protein nrfH	cytochrome c-type protein nrfH
CJJ81176_1364	C8J_1280	1008	1008	equal	pTSS	30	30	equal	Holliday junction DNA helicase RuvB	Holliday junction DNA helicase RuvB
CJJ81176_1368	C8J_1283	1797	1797	equal	pTSS	226	226	equal	glucosamine--fructose-6-phosphate aminotransferase	glucosamine--fructose-6-phosphate aminotransferase
CJJ81176_1369	C8J_1284	2349	2349	equal	pTSS	32	31	different	GlnD family protein	GlnD family protein
CJJ81176_1370	C8J_1287	1065	1065	equal	pTSS	30	30	equal	hypothetical protein	hypothetical protein
CJJ81176_1374	C8J_1290	699	699	equal	pTSS	25	25	equal	VacJ family lipoprotein	lipoprotein%2C VacJ family
CJJ81176_1377	C8J_1293	603	603	equal	pTSS	36	36	equal	putative deoxyribonucleotide triphosphate pyrophosphatase	putative deoxyribonucleotide triphosphate pyrophosphatase
CJJ81176_1378	C8J_1294	1302	1302	equal	pTSS	33	33	equal	multidrug resistance efflux transporter%2C putative	multidrug resistance efflux transporter%2C putative
CJJ81176_1380	C8J_1296	1323	1323	equal	pTSS	20	20	equal	selenocysteine synthase	selenocysteine synthase
CJJ81176_1382	C8J_1298	711	711	equal	pTSS	27	27	equal	hypothetical protein	hypothetical protein
CJJ81176_1387	C8J_1303	1425	1425	equal	pTSS	31	31	equal	catalase	catalase
CJJ81176_1389	C8J_1305	657	657	equal	pTSS	31	31	equal	hypothetical protein	hypothetical protein
CJJ81176_1389	C8J_1305	657	657	equal	sTSS	38	38	equal	hypothetical protein	hypothetical protein
CJJ81176_1390	C8J_1306	363	363	equal	pTSS	30	30	equal	endoribonuclease L-PSP%2C putative	hypothetical protein
CJJ81176_1402	C8J_1317	999	999	equal	pTSS	25	25	equal	glyceraldehyde 3-phosphate dehydrogenase A	glyceraldehyde 3-phosphate dehydrogenase A
CJJ81176_1404	C8J_1319	327	327	equal	pTSS	18	18	equal	hypothetical protein	hypothetical protein
CJJ81176_1405	C8J_1320	378	378	equal	pTSS	30	31	different	hypothetical protein	hypothetical protein
CJJ81176_1406	C8J_1321	1371	1371	equal	pTSS	83	84	different	phosphomannomutase%2Fphosphoglucomutase	phosphomannomutase%2Fphosphoglucomutase
CJJ81176_1407	C8J_1322	537	537	equal	pTSS	28	28	equal	flagellar basal body-associated protein FliL	flagellar basal body-associated protein FliL
CJJ81176_1408	C8J_1323	348	348	equal	pTSS	143	143	equal	4%27-phosphopantetheinyl transferase	4%27-phosphopantetheinyl transferase
CJJ81176_1410	C8J_1325	1362	1362	equal	pTSS	249	249	equal	cytochrome P450 family protein	cytochrome P450 family protein
CJJ81176_1411	C8J_1326	1122	1122	equal	pTSS	17	18	different	hypothetical protein	hypothetical protein
CJJ81176_1412	C8J_1327	1185	1185	equal	pTSS	104	104	equal	capsule polysaccharide export protein KpsS	capsule polysaccharide export protein KpsS
CJJ81176_1415	C8J_0637	762	759	different	pTSS	72	72	equal	putative sugar-1-phosphate nucleotidyltransferase	putative sugar nucleotidyltransferase
CJJ81176_1417	C8J_0639	2340	2340	equal	sTSS	44	44	equal	hypothetical protein	hypothetical protein
CJJ81176_1438	C8J_1351	1659	1659	equal	pTSS	55	55	equal	capsular polysaccharide ABC transporter%2C periplasmic polysaccharide-binding protein	capsular polysaccharide ABC transporter%2C periplasmic polysaccharide-binding protein
CJJ81176_1439	C8J_1352	1119	1119	equal	pTSS	73	73	equal	capsular polysaccharide ABC transporter	capsular polysaccharide ABC transporter
CJJ81176_1441	C8J_1354	783	783	equal	pTSS	31	31	equal	capsular polysaccharide ABC transporter%2C permease protein	capsular polysaccharide ABC transporter%2C permease protein
CJJ81176_1442	C8J_1355	408	408	equal	pTSS	3	3	equal	hypothetical protein	hypothetical protein
CJJ81176_1443	C8J_1356	564	564	equal	pTSS	24	24	equal	hypothetical protein	hypothetical protein
CJJ81176_1443	C8J_1356	564	564	equal	sTSS	28	28	equal	hypothetical protein	hypothetical protein
CJJ81176_1447	C8J_1360	1320	1320	equal	pTSS	52	52	equal	putative tRNA modifying protein	MiaB-like tRNA modifying protein
CJJ81176_1448	C8J_1361	1098	1098	equal	pTSS	33	33	equal	peptide chain release factor 2	peptide chain release factor 2
CJJ81176_1451	C8J_1364	822	822	equal	pTSS	3	3	equal	thiamine monophosphate kinase	thiamine monophosphate kinase
CJJ81176_1451	C8J_1364	822	822	equal	sTSS	7	7	equal	thiamine monophosphate kinase	thiamine monophosphate kinase
CJJ81176_1452	C8J_1365	1074	1074	equal	pTSS	18	18	equal	hypothetical protein	hypothetical protein
CJJ81176_1455	C8J_1368	1047	1047	equal	pTSS	24	24	equal	flagellar basal body P-ring protein	flagellar basal body P-ring protein
CJJ81176_1459	C8J_1372	1827	1827	equal	pTSS	51	51	equal	flagellar hook-associated protein FlgK	flagellar hook-associated protein FlgK
CJJ81176_1462	C8J_1374	765	765	equal	pTSS	126	128	different	hypothetical protein	hypothetical protein
CJJ81176_1469	C8J_1381	3561	3561	equal	pTSS	40	40	equal	pyruvate ferredoxin%2Fflavodoxin oxidoreductase	pyruvate ferredoxin%2Fflavodoxin oxidoreductase
CJJ81176_1471	C8J_1383	960	960	equal	pTSS	42	42	equal	fibronectin-binding protein	fibronectin-binding protein
CJJ81176_1473	C8J_1385	426	426	equal	pTSS	29	29	equal	50S ribosomal protein L13	50S ribosomal protein L13
CJJ81176_1476	C8J_1388	522	522	equal	pTSS	26	26	equal	putative lipoprotein	putative lipoprotein
CJJ81176_1482	C8J_1395	1467	1467	equal	pTSS	30	30	equal	cbb3-type cytochrome c oxidase subunit I	cbb3-type cytochrome c oxidase subunit I
CJJ81176_1482	C8J_1395	1467	1467	equal	sTSS	43	43	equal	cbb3-type cytochrome c oxidase subunit I	cbb3-type cytochrome c oxidase subunit I
CJJ81176_1483	C8J_1396	681	672	different	pTSS	163	163	equal	DNA-binding response regulator	DNA-binding response regulator
CJJ81176_1484	C8J_1397	1212	1212	equal	pTSS	40	40	equal	sensory box sensor histidine kinase%2C putative	putative two-component sensor
CJJ81176_1487	C8J_1400	552	552	equal	pTSS	24	24	equal	hypothetical protein	hypothetical protein
CJJ81176_1489	C8J_1402	429	429	equal	pTSS	78	78	equal	hypothetical protein	hypothetical protein
CJJ81176_1492	C8J_1404	1209	1440	different	pTSS	46	47	different	putative inner membrane protein	putative inner membrane protein
CJJ81176_1495	C8J_1406	3489	3489	equal	pTSS	17	17	equal	bifunctional putA protein%2C putative	bifunctional PutA protein%2C putative
CJJ81176_1496	C8J_1407	927	927	equal	pTSS	56	56	equal	selenide%2C water dikinase	putative selenide%2Cwater dikinase
CJJ81176_1498	C8J_1409	2103	2103	equal	pTSS	30	30	equal	methyl-accepting chemotaxis protein	methyl-accepting chemotaxis protein
CJJ81176_1500	C8J_1411	783	783	equal	pTSS	23	23	equal	formate dehydrogenase accessory protein	formate dehydrogenase accessory protein
CJJ81176_1502	C8J_1413	642	642	equal	pTSS	54	54	equal	formate dehydrogenase%2C iron-sulfur subunit	formate dehydrogenase%2C iron-sulfur subunit
CJJ81176_1506	C8J_1417	714	714	equal	pTSS	94	94	equal	hypothetical protein	hypothetical protein
CJJ81176_1507	C8J_1418	1149	1149	equal	pTSS	20	20	equal	carboxynorspermidine decarboxylase	carboxynorspermidine decarboxylase
CJJ81176_1514	C8J_1428	990	990	equal	pTSS	24	24	equal	phosphoribosylaminoimidazole synthetase	phosphoribosylaminoimidazole synthetase
CJJ81176_1516	C8J_1430	750	750	equal	pTSS	22	22	equal	diaminopimelate epimerase	diaminopimelate epimerase
CJJ81176_1518	C8J_1432	1038	1038	equal	pTSS	20	22	different	hypothetical protein	hypothetical protein
CJJ81176_1522	C8J_1436	1974	1974	equal	pTSS	25	25	equal	acetyl-CoA synthetase	acetyl-CoA synthetase
CJJ81176_1522	C8J_1436	1974	1974	equal	sTSS	297	297	equal	acetyl-CoA synthetase	acetyl-CoA synthetase
CJJ81176_1524	C8J_1438	687	687	equal	pTSS	18	18	equal	tungstate ABC transporter%2C permease protein%2C putative	tungsten ABC transporter%2C permease protein%2C putative
CJJ81176_1524	C8J_1438	687	687	equal	sTSS	22	22	equal	tungstate ABC transporter%2C permease protein%2C putative	tungsten ABC transporter%2C permease protein%2C putative
CJJ81176_1525	C8J_1439	810	810	equal	pTSS	27	27	equal	tungstate ABC transporter%2C periplasmic tungstate-binding protein%2C putative	putative sulfate transport system substrate-binding protein
CJJ81176_1526	C8J_1440	768	768	equal	pTSS	26	26	equal	LamB%2FYcsF family protein	LamB%2FYcsF family protein
CJJ81176_1526	C8J_1440	768	768	equal	sTSS	30	30	equal	LamB%2FYcsF family protein	LamB%2FYcsF family protein
CJJ81176_1527	C8J_1441	741	741	equal	pTSS	111	111	equal	hypothetical protein	hypothetical protein
CJJ81176_1530	C8J_1444	579	579	equal	pTSS	23	23	equal	flavodoxin-like fold domain-containing protein	flavodoxin-like fold domain protein
CJJ81176_1531	C8J_1445	348	342	different	pTSS	62	62	equal	transcriptional regulator%2C putative	hypothetical protein
CJJ81176_1550	C8J_1462	2367	2367	equal	pTSS	0	0	equal	paralyzed flagella protein PflA	paralyzed flagella protein PflA
CJJ81176_1550	C8J_1462	2367	2367	equal	sTSS	25	29	different	paralyzed flagella protein PflA	paralyzed flagella protein PflA
CJJ81176_1564	C8J_1476	390	390	equal	pTSS	64	64	equal	NADH dehydrogenase subunit A	NADH dehydrogenase subunit A
CJJ81176_1565	C8J_1477	666	666	equal	pTSS	274	274	equal	peptide ABC transporter%2C ATP-binding protein	peptide ABC transporter%2C ATP-binding protein
CJJ81176_1569	C8J_1481	1536	1536	equal	pTSS	24	24	equal	peptide ABC transporter%2C periplasmic peptide-binding protein	peptide ABC transporter%2C periplasmic peptide-binding protein
CJJ81176_1575	C8J_1488	1632	1632	equal	pTSS	21	21	equal	multidrug transporter membrane component%2FATP-binding component	multidrug transporter membrane component%2FATP-binding component
CJJ81176_1578	C8J_1492	219	219	equal	pTSS	27	27	equal	translation initiation factor IF-1	translation initiation factor IF-1
CJJ81176_1578	C8J_1492	219	219	equal	sTSS	285	285	equal	translation initiation factor IF-1	translation initiation factor IF-1
CJJ81176_1584	C8J_1499	900	900	equal	pTSS	29	29	equal	ATP phosphoribosyltransferase	ATP phosphoribosyltransferase
CJJ81176_1593	C8J_1507	1107	1107	equal	pTSS	25	25	equal	ATP%2FGTP-binding protein	ATP%2FGTP-binding protein
CJJ81176_1594	C8J_1508	1116	1116	equal	sTSS	65	65	equal	bifunctional 2-C-methyl-D-erythritol 4-phosphate cytidylyltransferase%2F2-C-methyl-D-erythritol 2%2C4-cyclodiphosphate synthase protein	bifunctional 2-C-methyl-D-erythritol 4-phosphate cytidylyltransferase%2F2-C-methyl-D-erythritol 2%2C4-cyclodiphosphate synthase protein
CJJ81176_1594	C8J_1508	1116	1116	equal	sTSS	42	42	equal	bifunctional 2-C-methyl-D-erythritol 4-phosphate cytidylyltransferase%2F2-C-methyl-D-erythritol 2%2C4-cyclodiphosphate synthase protein	bifunctional 2-C-methyl-D-erythritol 4-phosphate cytidylyltransferase%2F2-C-methyl-D-erythritol 2%2C4-cyclodiphosphate synthase protein
CJJ81176_1596	C8J_1510	1161	1161	equal	pTSS	81	81	equal	ATP-sulfurylase family protein	ATP-sulfurylase family protein
CJJ81176_1598	C8J_1512	264	264	equal	pTSS	27	27	equal	30S ribosomal protein S20	30S ribosomal protein S20
CJJ81176_1600	C8J_1514	756	756	equal	pTSS	33	33	equal	hypothetical protein	hypothetical protein
CJJ81176_1607	C8J_1521	1020	1020	equal	pTSS	0	0	equal	A%2FG-specific adenine glycosylase	A%2FG-specific adenine glycosylase
CJJ81176_1608	C8J_1522	753	753	equal	pTSS	23	23	equal	hypothetical protein	putative periplasmic protein
CJJ81176_1614	C8J_1525	522	522	equal	pTSS	44	44	equal	hypothetical protein	hypothetical protein
CJJ81176_1616	C8J_1527	1251	1251	equal	pTSS	28	28	equal	serine transporter	serine transporter
CJJ81176_1617	C8J_1528	417	417	equal	pTSS	24	24	equal	hypothetical protein	putative periplasmic protein
CJJ81176_1618	C8J_1529	744	744	equal	pTSS	23	23	equal	hypothetical protein	hypothetical protein
CJJ81176_1619	C8J_1530	426	426	equal	pTSS	31	31	equal	TonB system transport protein ExbB	ExbB%2FTolQ family transport protein
CJJ81176_1623	C8J_1534	162	162	equal	sTSS	40	40	equal	putative periplasmic protein	putative periplasmic protein
CJJ81176_1624	C8J_1535	984	984	equal	pTSS	51	51	equal	hypothetical protein	hypothetical protein
CJJ81176_1624	C8J_1535	984	984	equal	sTSS	55	55	equal	hypothetical protein	hypothetical protein
CJJ81176_1628	C8J_1539	987	987	equal	pTSS	22	22	equal	hypothetical protein	hypothetical protein
CJJ81176_1628	C8J_1539	987	987	equal	sTSS	46	46	equal	hypothetical protein	hypothetical protein
CJJ81176_1628	C8J_1539	987	987	equal	sTSS	117	117	equal	hypothetical protein	hypothetical protein
CJJ81176_1629	C8J_1540	1818	1818	equal	pTSS	12	12	equal	DNA primase	DNA primase
CJJ81176_1629	C8J_1540	1818	1818	equal	sTSS	111	111	equal	DNA primase	DNA primase
CJJ81176_1633	C8J_1544	312	312	equal	sTSS	252	252	equal	hypothetical protein	hypothetical protein
CJJ81176_1641	C8J_1552	501	501	equal	pTSS	24	24	equal	hypothetical protein	hypothetical protein
CJJ81176_1646	C8J_1557	1149	1149	equal	pTSS	48	48	equal	Na%2B%2FH%2B antiporter NhaA	Na%2B%2FH%2B antiporter NhaA
CJJ81176_1647	C8J_1558	183	183	equal	pTSS	31	31	equal	hypothetical protein	hypothetical protein
CJJ81176_1648	C8J_1559	213	204	different	pTSS	80	51	different	hypothetical protein	hypothetical protein
CJJ81176_1649	C8J_1560	2091	2091	equal	pTSS	54	54	equal	FTR1 family iron permease	FTR1 family iron permease
CJJ81176_1657	C8J_1568	438	438	equal	pTSS	23	23	equal	hypothetical protein	hypothetical protein
CJJ81176_1669	C8J_1574	1032	1032	equal	pTSS	28	28	equal	recombinase A	recombinase A
CJJ81176_1670	C8J_1575	861	861	equal	pTSS	22	21	different	hypothetical protein	hypothetical protein
CJJ81176_1673	C8J_1578	765	765	equal	pTSS	25	25	equal	hypothetical protein	hypothetical protein
CJJ81176_1673	C8J_1578	765	765	equal	sTSS	35	37	different	hypothetical protein	hypothetical protein
CJJ81176_1675	C8J_1580	1269	1269	equal	pTSS	27	27	equal	citrate synthase	citrate synthase
CJJ81176_1678	C8J_1583	2103	2103	equal	sTSS	97	97	equal	DNA topoisomerase I	DNA topoisomerase I
CJJ81176_1703	C8J_1610	615	615	equal	pTSS	23	23	equal	50S ribosomal protein L4	50S ribosomal protein L4
CJJ81176_1710	C8J_t0003	75	75	equal	pTSS	28	28	equal	tRNA-Glu	tRNA-Glu
CJJ81176_1710	C8J_t0003	75	75	equal	sTSS	34	34	equal	tRNA-Glu	tRNA-Glu
CJJ81176_1716	C8J_t0006	76	76	equal	pTSS	10	10	equal	tRNA-Thr	tRNA-Thr
CJJ81176_1716	C8J_t0006	76	76	equal	sTSS	114	114	equal	tRNA-Thr	tRNA-Thr
CJJ81176_1716	C8J_t0006	76	76	equal	sTSS	14	14	equal	tRNA-Thr	tRNA-Thr
CJJ81176_1717	C8J_t0007	86	86	equal	pTSS	0	0	equal	tRNA-Tyr	tRNA-Tyr
CJJ81176_1718	C8J_t0008	77	77	equal	pTSS	0	0	equal	tRNA-Gly	tRNA-Gly
CJJ81176_1719	C8J_t0009	75	75	equal	pTSS	0	0	equal	tRNA-Thr	tRNA-Thr
CJJ81176_1720	C8J_t0010	76	76	equal	pTSS	0	0	equal	tRNA-Trp	tRNA-Trp
CJJ81176_1721	C8J_t0011	77	77	equal	pTSS	0	0	equal	tRNA-Arg	tRNA-Arg
CJJ81176_1722	C8J_t0012	76	76	equal	pTSS	0	0	equal	tRNA-Met	tRNA-Met
CJJ81176_1723	C8J_t0013	75	75	equal	sTSS	18	18	equal	tRNA-Gln	tRNA-Gln
CJJ81176_1725	C8J_t0014	76	76	equal	mixed_pTSS_sTSS	125	125	equal_mixed_TSS_types	tRNA-Ala	tRNA-Ala
CJJ81176_1725	C8J_t0014	76	76	equal	sTSS	0	0	equal	tRNA-Ala	tRNA-Ala
CJJ81176_1729	C8J_t0016	87	87	equal	pTSS	18	18	equal	tRNA-Leu	tRNA-Leu
CJJ81176_1729	C8J_t0016	87	87	equal	sTSS	22	22	equal	tRNA-Leu	tRNA-Leu
CJJ81176_1731	C8J_0849	297	297	equal	pTSS	26	26	equal	DNA-binding protein HU	DNA-binding protein HU
CJJ81176_1736	C8J_t0021	76	76	equal	pTSS	56	56	equal	tRNA-Arg	tRNA-Arg
CJJ81176_1738	C8J_t0023	77	77	equal	pTSS	0	0	equal	tRNA-Asp	tRNA-Asp
CJJ81176_1738	C8J_t0023	77	77	equal	sTSS	120	120	equal	tRNA-Asp	tRNA-Asp
CJJ81176_1739	C8J_t0024	76	76	equal	pTSS	0	0	equal	tRNA-Val	tRNA-Val
CJJ81176_1740	C8J_t0025	76	76	equal	pTSS	18	18	equal	tRNA-Lys	tRNA-Lys
CJJ81176_1745	C8J_t0026	77	77	equal	sTSS	8	8	equal	tRNA-Arg	tRNA-Arg
CJJ81176_1746	C8J_1104	522	522	equal	pTSS	28	28	equal	hypothetical protein	hypothetical protein
CJJ81176_1748	C8J_t0027	75	75	equal	pTSS	17	17	equal	tRNA-Asn	tRNA-Asn
CJJ81176_1749	C8J_t0028	77	77	equal	pTSS	19	19	equal	tRNA-Met	tRNA-Met
CJJ81176_1750	C8J_t0029	76	76	equal	pTSS	24	24	equal	tRNA-Phe	tRNA-Phe
CJJ81176_1751	C8J_t0030	90	90	equal	pTSS	0	0	equal	tRNA-Ser	tRNA-Ser
CJJ81176_1751	C8J_t0030	90	90	equal	sTSS	12	12	equal	tRNA-Ser	tRNA-Ser
CJJ81176_1753	C8J_t0031	98	98	equal	pTSS	0	0	equal	tRNA-Sec	tRNA-Sec
CJJ81176_1753	C8J_t0031	98	98	equal	sTSS	4	4	equal	tRNA-Sec	tRNA-Sec
CJJ81176_1754	C8J_1493	114	114	equal	pTSS	132	132	equal	50S ribosomal protein L36	50S ribosomal protein L36
CJJ81176_1754	C8J_1493	114	114	equal	sTSS	137	137	equal	50S ribosomal protein L36	50S ribosomal protein L36
CJJ81176_1755	C8J_t0032	75	75	equal	sTSS	22	22	equal	tRNA-Gly	tRNA-Gly
CJJ81176_1756	C8J_t0033	89	89	equal	pTSS	0	0	equal	tRNA-Leu	tRNA-Leu
CJJ81176_1757	C8J_t0034	74	74	equal	pTSS	48	48	equal	tRNA-Cys	tRNA-Cys
CJJ81176_1757	C8J_t0034	74	74	equal	sTSS	0	0	equal	tRNA-Cys	tRNA-Cys
CJJ81176_1758	C8J_t0035	88	88	equal	pTSS	0	0	equal	tRNA-Ser	tRNA-Ser
CJJ81176_1760	C8J_t0037	77	77	equal	pTSS	0	0	equal	tRNA-Arg	tRNA-Arg
CJJ81176_1761	C8J_t0038	77	77	equal	pTSS	42	42	equal	tRNA-Arg	tRNA-Arg
CJJ81176_1763	C8J_t0040	78	78	equal	pTSS	16	16	equal	tRNA-Pro	tRNA-Pro
CJJ81176_1764	C8J_t0041	77	77	equal	pTSS	14	14	equal	tRNA-Met	tRNA-Met
CJJ81176_1765	C8J_t0042	88	88	equal	pTSS	0	0	equal	tRNA-Ser	tRNA-Ser
CJJ81176_1765	C8J_t0042	88	88	equal	sTSS	10	10	equal	tRNA-Ser	tRNA-Ser
CJJ81176_1766	C8J_t0043	76	76	equal	pTSS	8	8	equal	tRNA-Ala	tRNA-Ala
#Gene 1	Gene 2	Gene length 1	Gene length 2	Gene length comparison	TSS type	UTR length 1	UTR length 2	UTR length comparison	Gene description 1	Gene description 2
CJJ81176_0002	CJE1876	312	312	equal	pTSS	57	57	equal	30S ribosomal protein S10	30S ribosomal protein S10
CJJ81176_0005	CJE1880	801	801	equal	pTSS	2	2	equal	dimethyladenosine transferase	dimethyladenosine transferase
CJJ81176_0017	CJE1889	1536	1536	equal	pTSS	218	218	equal	2-isopropylmalate synthase	2-isopropylmalate synthase
CJJ81176_0017	CJE1889	1536	1536	equal	sTSS	222	222	equal	2-isopropylmalate synthase	2-isopropylmalate synthase
CJJ81176_0018	CJE1890	630	630	equal	pTSS	24	24	equal	hypothetical protein	hypothetical protein
CJJ81176_0023	CJE1895	1272	1272	equal	pTSS	196	196	equal	homoserine O-acetyltransferase	homoserine O-acetyltransferase
CJJ81176_0028	CJE0002	1068	1068	equal	pTSS	87	87	equal	DNA polymerase III subunit beta	DNA polymerase III subunit beta
CJJ81176_0031	CJE0005	1239	1239	equal	pTSS	27	27	equal	molybdopterin oxidoreductase family protein	molybdopterin oxidoreductase family protein
CJJ81176_0032	CJE0006	1302	1302	equal	pTSS	26	26	equal	Na%2B%2FH%2B antiporter family protein	Na%2B%2FH%2B antiporter family protein
CJJ81176_0032	CJE0006	1302	1302	equal	sTSS	30	30	equal	Na%2B%2FH%2B antiporter family protein	Na%2B%2FH%2B antiporter family protein
CJJ81176_0033	CJE0007	4488	4491	different	pTSS	41	41	equal	glutamate synthase%2C large subunit	glutamate synthase%2C large subunit
CJJ81176_0037	CJE0010	240	240	equal	pTSS	27	27	equal	competence protein ComEA	competence protein ComEA
CJJ81176_0038	CJE0011	648	648	equal	pTSS	22	22	equal	rubrerythrin	rubrerythrin
CJJ81176_0042	CJE0015	1227	1227	equal	pTSS	47	48	different	hypothetical protein	hypothetical protein
CJJ81176_0043	CJE0016	675	675	equal	pTSS	24	24	equal	exsB protein	ExsB
CJJ81176_0045	CJE0018	168	168	equal	pTSS	23	23	equal	hypothetical protein	hypothetical protein
CJJ81176_0047	CJE0020	915	915	equal	pTSS	34	34	equal	cytochrome c551 peroxidase	cytochrome c551 peroxidase
CJJ81176_0049	CJE0022	903	903	equal	pTSS	48	48	equal	RNA pseudouridine synthase family protein	RNA pseudouridylate synthase family protein
CJJ81176_0052	CJE0025	1386	1386	equal	pTSS	73	73	equal	sodium%2Fdicarboxylate symporter	sodium%2Fdicarboxylate symporter
CJJ81176_0054	CJE0027	1632	1632	equal	pTSS	22	22	equal	CTP synthetase	CTP synthetase
CJJ81176_0072	CJE0033	702	702	equal	pTSS	19	20	different	hypothetical protein	hypothetical protein
CJJ81176_0073	CJE0034	1212	1203	different	pTSS	25	25	equal	Bcr%2FCflA subfamily drug resistance transporter	Bcr%2FCflA subfamily drug resistance transporter
CJJ81176_0076	CJE0037	648	648	equal	pTSS	242	242	equal	hypothetical protein	hypothetical protein
CJJ81176_0077	CJE0038	1809	1809	equal	pTSS	31	31	equal	GTP-binding protein TypA	GTP-binding protein TypA
CJJ81176_0078	CJE0039	324	324	equal	pTSS	29	29	equal	hypothetical protein	hypothetical protein
CJJ81176_0090	CJE0048	1017	1017	equal	pTSS	295	295	equal	tRNA-specific 2-thiouridylase MnmA	tRNA-specific 2-thiouridylase MnmA
CJJ81176_0091	CJE0049	606	606	equal	pTSS	22	22	equal	lysine decarboxylase family protein	lysine decarboxylase family protein
CJJ81176_0091	CJE0049	606	606	equal	sTSS	54	54	equal	lysine decarboxylase family protein	lysine decarboxylase family protein
CJJ81176_0097	CJE0056	843	843	equal	pTSS	111	111	equal	flagellar motor switch protein FliY	flagellar motor switch protein FliY
CJJ81176_0104	CJE0063	480	480	equal	pTSS	29	29	equal	3-dehydroquinate dehydratase	3-dehydroquinate dehydratase
CJJ81176_0105	CJE0064	1230	1230	equal	pTSS	17	17	equal	chlorohydrolase	chlorohydrolase
CJJ81176_0107	CJE0066	1032	957	different	sTSS	69	95	different	hypothetical protein	hypothetical protein
CJJ81176_0112	CJE0071	741	741	equal	pTSS	25	25	equal	hypothetical protein	hypothetical protein
CJJ81176_0113	CJE0072	1683	1698	different	pTSS	28	28	equal	L-lactate permease	L-lactate permease
CJJ81176_0117	CJE0076	270	270	equal	pTSS	11	11	equal	hypothetical protein	hypothetical protein
CJJ81176_0121	CJE0081	696	696	equal	pTSS	31	31	equal	uracil-DNA glycosylase	uracil-DNA glycosylase
CJJ81176_0122	CJE0082	1407	1407	equal	pTSS	58	58	equal	aspartate ammonia-lyase	aspartate ammonia-lyase
CJJ81176_0122	CJE0082	1407	1407	equal	sTSS	66	66	equal	aspartate ammonia-lyase	aspartate ammonia-lyase
CJJ81176_0124	CJE0084	1362	1362	equal	pTSS	29	29	equal	putative lipoprotein	putative lipoprotein
CJJ81176_0128	CJE0088	1203	1203	equal	pTSS	235	235	equal	hypothetical protein	hypothetical protein
CJJ81176_0129	CJE0089	309	309	equal	pTSS	75	75	equal	50S ribosomal protein L21	50S ribosomal protein L21
CJJ81176_0129	CJE0089	309	309	equal	sTSS	81	81	equal	50S ribosomal protein L21	50S ribosomal protein L21
CJJ81176_0133	CJE0093	918	918	equal	pTSS	25	25	equal	methionyl-tRNA formyltransferase	methionyl-tRNA formyltransferase
CJJ81176_0135	CJE0095	786	786	equal	pTSS	115	115	equal	ParA family chromosome partitioning ATPase	ParA family chromosome partitioning ATPase
CJJ81176_0137	CJE0097	426	426	equal	pTSS	25	25	equal	F0F1 ATP synthase subunit B%27	F0F1 ATP synthase subunit B%27
CJJ81176_0137	CJE0097	426	426	equal	sTSS	88	88	equal	F0F1 ATP synthase subunit B%27	F0F1 ATP synthase subunit B%27
CJJ81176_0142	CJE0102	1398	1398	equal	pTSS	206	207	different	F0F1 ATP synthase subunit beta	F0F1 ATP synthase subunit beta
CJJ81176_0148	CJE0108	498	498	equal	pTSS	26	26	equal	peptidoglycan-associated lipoprotein Omp18	peptidoglycan-associated lipoprotein Omp18
CJJ81176_0153	CJE0113	756	756	equal	pTSS	125	125	equal	PP-loop family protein	PP-loop family protein
CJJ81176_0157	CJE0905	1254	1248	different	pTSS	49	46	different	hypothetical protein	hypothetical protein
CJJ81176_0159	CJE0119	987	987	equal	pTSS	120	120	equal	hypothetical protein	hypothetical protein
CJJ81176_0162	CJE0122	843	843	equal	pTSS	28	28	equal	acetyl-CoA carboxylase subunit beta	acetyl-CoA carboxylase subunit beta
CJJ81176_0164	CJE0124	2220	2220	equal	pTSS	29	29	equal	OMP85 family outer membrane protein	OMP85 family outer membrane protein
CJJ81176_0166	CJE0126	1374	1374	equal	pTSS	38	38	equal	M24%2FM37 family peptidase	M24%2FM37 family peptidase
CJJ81176_0169	CJE0129	879	879	equal	pTSS	32	32	equal	homoserine kinase	homoserine kinase
CJJ81176_0171	CJE0131	2616	2616	equal	pTSS	40	40	equal	translation initiation factor IF-2	translation initiation factor IF-2
CJJ81176_0171	CJE0131	2616	2616	equal	sTSS	241	241	equal	translation initiation factor IF-2	translation initiation factor IF-2
CJJ81176_0179	CJE0138	891	891	equal	pTSS	26	26	equal	cation ABC transporter%2C periplasmic cation-binding protein	cation ABC transporter%2C periplasmic cation-binding protein
CJJ81176_0180	CJE0314	1980	1980	equal	pTSS	52	51	different	methyl-accepting chemotaxis protein	methyl-accepting chemotaxis protein
CJJ81176_0182	CJE0142	939	939	equal	pTSS	31	31	equal	thioredoxin-disulfide reductase	thioredoxin-disulfide reductase
CJJ81176_0189	CJE0149	684	684	equal	pTSS	0	0	equal	RNA methyltransferase	RNA methyltransferase
CJJ81176_0191	CJE0151	201	201	equal	pTSS	28	28	equal	50S ribosomal protein L31	50S ribosomal protein L31
CJJ81176_0195	CJE0155	582	582	equal	pTSS	27	27	equal	6-pyruvoyl tetrahydrobiopterin synthase-like protein	6-pyruvoyl tetrahydrobiopterin synthase-like protein
CJJ81176_0195	CJE0155	582	582	equal	sTSS	41	41	equal	6-pyruvoyl tetrahydrobiopterin synthase-like protein	6-pyruvoyl tetrahydrobiopterin synthase-like protein
CJJ81176_0202	CJE0162	564	564	equal	pTSS	31	31	equal	hypothetical protein	hypothetical protein
CJJ81176_0204	CJE0163	183	183	equal	pTSS	31	31	equal	hypothetical protein	hypothetical protein
CJJ81176_0205	CJE0164	663	663	equal	pTSS	28	28	equal	superoxide dismutase%2C Fe	superoxide dismutase%2C Fe
CJJ81176_0208	CJE0165	1206	1206	equal	pTSS	124	124	equal	saccharopine dehydrogenase	saccharopine dehydrogenase
CJJ81176_0209	CJE0166	909	909	equal	pTSS	167	167	equal	iron ABC transporter%2C ATP binding subunit	iron ABC transporter%2C ATP binding subunit
CJJ81176_0209	CJE0166	909	909	equal	sTSS	230	230	equal	iron ABC transporter%2C ATP binding subunit	iron ABC transporter%2C ATP binding subunit
CJJ81176_0213	CJE0175	1200	1200	equal	pTSS	17	17	equal	putative transporter	putative transporter
CJJ81176_0214	CJE0176	1359	1359	equal	pTSS	29	29	equal	transporter%2C putative	transporter%2C putative
CJJ81176_0217	CJE0179	720	720	equal	pTSS	33	33	equal	TerC family integral membrane protein	TerC family integral membrane protein
CJJ81176_0218	CJE0180	567	567	equal	pTSS	184	184	equal	phosphoribosylglycinamide formyltransferase	phosphoribosylglycinamide formyltransferase
CJJ81176_0224	CJE0186	1335	1335	equal	pTSS	29	29	equal	trigger factor	trigger factor
CJJ81176_0225	CJE0187	573	573	equal	pTSS	44	44	equal	GTP cyclohydrolase I	GTP cyclohydrolase I
CJJ81176_0225	CJE0187	573	573	equal	sTSS	224	224	equal	GTP cyclohydrolase I	GTP cyclohydrolase I
CJJ81176_0228	CJE0190	729	729	equal	pTSS	22	22	equal	dihydrodipicolinate reductase	dihydrodipicolinate reductase
CJJ81176_0230	CJE0192	1128	1128	equal	pTSS	22	22	equal	hypothetical protein	hypothetical protein
CJJ81176_0231	CJE0193	348	348	equal	pTSS	24	24	equal	hypothetical protein	hypothetical protein
CJJ81176_0235	CJE0196	1347	1345	different	pTSS	107	107	equal	citrate transporter%2C authentic frameshift	pseudo
CJJ81176_0236	CJE0197	1995	1995	equal	pTSS	81	80	different	OPT family oligopeptide transporter	OPT family oligopeptide transporter
CJJ81176_0238	CJE0199	1809	1809	equal	pTSS	45	45	equal	threonyl-tRNA synthetase	threonyl-tRNA synthetase
CJJ81176_0238	CJE0199	1809	1809	equal	sTSS	51	51	equal	threonyl-tRNA synthetase	threonyl-tRNA synthetase
CJJ81176_0246	CJE0211	159	204	different	pTSS	106	61	different	pathogenicity domain-containing protein	pathogenicity domain-containing protein
CJJ81176_0249	CJE0275	1029	1029	equal	pTSS	21	21	equal	N-acetyl-gamma-glutamyl-phosphate reductase	N-acetyl-gamma-glutamyl-phosphate reductase
CJJ81176_0249	CJE0275	1029	1029	equal	sTSS	46	46	equal	N-acetyl-gamma-glutamyl-phosphate reductase	N-acetyl-gamma-glutamyl-phosphate reductase
CJJ81176_0251	CJE0277	840	840	equal	pTSS	24	24	equal	acetylglutamate kinase	acetylglutamate kinase
CJJ81176_0252	CJE0278	1182	1182	equal	pTSS	166	166	equal	acetylornithine aminotransferase	acetylornithine aminotransferase
CJJ81176_0253	CJE0279	630	630	equal	pTSS	20	20	equal	protein-L-isoaspartate O-methyltransferase	protein-L-isoaspartate O-methyltransferase
CJJ81176_0258	CJE0284	609	609	equal	pTSS	81	81	equal	orotate phosphoribosyltransferase	orotate phosphoribosyltransferase
CJJ81176_0260	CJE0286	372	372	equal	pTSS	27	27	equal	preprotein translocase subunit SecG	preprotein translocase subunit SecG
CJJ81176_0261	CJE0287	696	696	equal	pTSS	40	40	equal	hypothetical protein	hypothetical protein
CJJ81176_0262	CJE0288	636	636	equal	pTSS	23	23	equal	carbonic anhydrase	carbonic anhydrase
CJJ81176_0262	CJE0288	636	636	equal	sTSS	66	66	equal	carbonic anhydrase	carbonic anhydrase
CJJ81176_0265	CJE0291	1182	1182	equal	pTSS	92	92	equal	cysteine desulfurase%2C putative	cysteine desulfurase
CJJ81176_0267	CJE0293	1167	1167	equal	sTSS	24	24	equal	hypothetical protein	hypothetical protein
CJJ81176_0269	CJE0294	192	192	equal	pTSS	48	50	different	50S ribosomal protein L35	50S ribosomal protein L35
CJJ81176_0269	CJE0294	192	192	equal	sTSS	157	160	different	50S ribosomal protein L35	50S ribosomal protein L35
CJJ81176_0269	CJE0294	192	192	equal	sTSS	54	54	equal	50S ribosomal protein L35	50S ribosomal protein L35
CJJ81176_0275	CJE0298	858	858	equal	pTSS	33	33	equal	hypothetical protein	hypothetical protein
CJJ81176_0278	CJE0301	156	177	different	pTSS	24	24	equal	hypothetical protein	hypothetical protein
CJJ81176_0279	CJE0302	474	474	equal	pTSS	21	21	equal	molybdenum cofactor biosynthesis protein MoaC	molybdenum cofactor biosynthesis protein MoaC
CJJ81176_0280	CJE0303	264	264	equal	sTSS	59	59	equal	hypothetical protein	hypothetical protein
CJJ81176_0281	CJE0304	1137	1137	equal	pTSS	35	35	equal	hypothetical protein	hypothetical protein
CJJ81176_0282	CJE0305	780	780	equal	pTSS	7	7	equal	exodeoxyribonuclease III	exodeoxyribonuclease III
CJJ81176_0282	CJE0305	780	780	equal	sTSS	12	12	equal	exodeoxyribonuclease III	exodeoxyribonuclease III
CJJ81176_0283	CJE0306	1539	1539	equal	pTSS	25	25	equal	sulfatase%2C putative	sulfatase%2C putative
CJJ81176_0288	CJE0311	720	714	different	pTSS	21	21	equal	hypothetical protein	hypothetical protein
CJJ81176_0290	CJE0313	876	876	equal	sTSS	26	33	different	zinc transporter ZupT	zinc transporter ZupT
CJJ81176_0294	CJE0316	531	531	equal	pTSS	91	91	equal	hypothetical protein	hypothetical protein
CJJ81176_0296	CJE0318	915	915	equal	pTSS	55	55	equal	branched-chain amino acid aminotransferase	branched-chain amino acid aminotransferase
CJJ81176_0300	CJE0322	441	441	equal	pTSS	30	30	equal	%283R%29-hydroxymyristoyl-ACP dehydratase	%283R%29-hydroxymyristoyl-ACP dehydratase
CJJ81176_0300	CJE0322	441	441	equal	sTSS	35	35	equal	%283R%29-hydroxymyristoyl-ACP dehydratase	%283R%29-hydroxymyristoyl-ACP dehydratase
CJJ81176_0311	CJE0333	957	957	equal	pTSS	39	39	equal	chemotaxis protein CheV	chemotaxis protein CheV
CJJ81176_0313	CJE0335	486	486	equal	pTSS	78	78	equal	transcription elongation factor GreA	transcription elongation factor GreA
CJJ81176_0313	CJE0335	486	486	equal	sTSS	98	98	equal	transcription elongation factor GreA	transcription elongation factor GreA
CJJ81176_0314	CJE0336	1095	1095	equal	sTSS	23	23	equal	ipid-A-disaccharide synthase	ipid-A-disaccharide synthase
CJJ81176_0315	CJE0337	753	753	equal	pTSS	36	36	equal	major antigenic peptide PEB3	major antigenic peptide PEB3
CJJ81176_0315	CJE0337	753	753	equal	sTSS	68	68	equal	major antigenic peptide PEB3	major antigenic peptide PEB3
CJJ81176_0316	CJE0338	897	1295	different	pTSS	115	115	equal	glycerol-3-phosphate transporter%2C authentic frameshift	pseudo
CJJ81176_0317	CJE0339	777	777	equal	pTSS	24	24	equal	stationary phase survival protein SurE	stationary phase survival protein SurE
CJJ81176_0317	CJE0339	777	777	equal	sTSS	52	52	equal	stationary phase survival protein SurE	stationary phase survival protein SurE
CJJ81176_0320	CJE0342	849	849	equal	pTSS	117	117	equal	pantoate--beta-alanine ligase	pantoate--beta-alanine ligase
CJJ81176_0321	CJE0343	825	825	equal	pTSS	36	33	different	3-methyl-2-oxobutanoate hydroxymethyltransferase	3-methyl-2-oxobutanoate hydroxymethyltransferase
CJJ81176_0322	CJE0345	891	885	different	pTSS	277	277	equal	molybdenum ABC transporter%2C ATP-binding protein	molybdenum ABC transporter%2C ATP-binding protein
CJJ81176_0325	CJE0348	750	750	equal	pTSS	33	33	equal	molybdenum ABC transporter%2C periplasmic molybdenum-binding protein	molybdenum ABC transporter%2C periplasmic molybdenum-binding protein
CJJ81176_0328	CJE0351	1143	1143	equal	pTSS	28	28	equal	8-amino-7-oxononanoate synthase	8-amino-7-oxononanoate synthase
CJJ81176_0330	CJE0353	606	606	equal	pTSS	162	162	equal	dethiobiotin synthetase	dethiobiotin synthetase
CJJ81176_0332	CJE0355	339	339	equal	pTSS	29	27	different	SMR family multidrug efflux pump	SMR family multidrug efflux pump
CJJ81176_0333	CJE0356	537	537	equal	pTSS	24	24	equal	50S ribosomal protein L25%2Fgeneral stress protein Ctc	50S ribosomal protein L25%2Fgeneral stress protein Ctc
CJJ81176_0337	CJE0360	768	768	equal	pTSS	163	163	equal	HAD family hydrolase	HAD family hydrolase
CJJ81176_0344	CJE0367	411	411	equal	pTSS	24	24	equal	FUR family transcriptional regulator	FUR family transcriptional regulator
CJJ81176_0344	CJE0367	411	411	equal	sTSS	258	258	equal	FUR family transcriptional regulator	FUR family transcriptional regulator
CJJ81176_0345	CJE0368	1197	1197	equal	pTSS	22	22	equal	hypothetical protein	hypothetical protein
CJJ81176_0348	CJE0371	1077	1077	equal	pTSS	83	83	equal	phosphoserine aminotransferase	phosphoserine aminotransferase
CJJ81176_0352	CJE0375	147	147	equal	pTSS	257	257	equal	50S ribosomal protein L32	50S ribosomal protein L32
CJJ81176_0352	CJE0375	147	147	equal	sTSS	262	262	equal	50S ribosomal protein L32	50S ribosomal protein L32
CJJ81176_0354	CJE0377	414	414	equal	pTSS	29	29	equal	nucleoside diphosphate kinase	nucleoside diphosphate kinase
CJJ81176_0356	CJE0379	597	597	equal	pTSS	30	30	equal	anti-oxidant AhpCTSA family protein	anti-oxidant AhpCTSA family protein
CJJ81176_0357	CJE0380	1107	1089	different	pTSS	32	32	equal	flagellar biosynthesis protein FlhB	flagellar biosynthesis protein FlhB
CJJ81176_0359	CJE0382	777	777	equal	pTSS	69	70	different	flagellar motor protein MotA	flagellar motor protein MotA
CJJ81176_0366	CJE0390	2826	2823	different	pTSS	29	29	equal	excinuclease ABC subunit A	excinuclease ABC subunit A
CJJ81176_0366	CJE0390	2826	2823	different	sTSS	38	38	equal	excinuclease ABC subunit A	excinuclease ABC subunit A
CJJ81176_0367	CJE0391	786	786	equal	pTSS	35	35	equal	hypothetical protein	hypothetical protein
CJJ81176_0367	CJE0391	786	786	equal	sTSS	146	145	different	hypothetical protein	hypothetical protein
CJJ81176_0374	CJE0399	423	423	equal	pTSS	27	27	equal	hypothetical protein	hypothetical protein
CJJ81176_0374	CJE0399	423	423	equal	sTSS	32	32	equal	hypothetical protein	hypothetical protein
CJJ81176_0378	CJE0403	246	246	equal	pTSS	29	29	equal	ferredoxin%2C 4Fe-4S	ferredoxin%2C 4Fe-4S
CJJ81176_0380	CJE0405	318	318	equal	pTSS	37	37	equal	FolB domain-containing protein	FolB domain-containing protein
CJJ81176_0381	CJE0406	609	609	equal	pTSS	41	41	equal	putative glycerol-3-phosphate acyltransferase PlsY	putative glycerol-3-phosphate acyltransferase PlsY
CJJ81176_0381	CJE0406	609	609	equal	sTSS	159	160	different	putative glycerol-3-phosphate acyltransferase PlsY	putative glycerol-3-phosphate acyltransferase PlsY
CJJ81176_0382	CJE0407	1026	1026	equal	pTSS	30	30	equal	cytochrome c551 peroxidase	cytochrome c551 peroxidase
CJJ81176_0383	CJE0409	1338	1338	equal	pTSS	23	23	equal	phosphoglucosamine mutase	phosphoglucosamine mutase
CJJ81176_0386	CJE0412	1347	1371	different	pTSS	27	27	equal	coproporphyrinogen III oxidase	coproporphyrinogen III oxidase
CJJ81176_0392	CJE0418	1377	1377	equal	pTSS	34	35	different	iron-sulfur cluster-binding domain-containing protein	iron-sulfur cluster-binding domain-containing protein
CJJ81176_0393	CJE0419	213	213	equal	pTSS	37	37	equal	30S ribosomal protein S21	30S ribosomal protein S21
CJJ81176_0395	CJE0420	606	606	equal	sTSS	38	37	different	hypothetical protein	hypothetical protein
CJJ81176_0397	CJE0422	936	936	equal	pTSS	208	208	equal	2-hydroxyacid dehydrogenase	2-hydroxyacid dehydrogenase
CJJ81176_0400	CJE0425	825	825	equal	pTSS	45	45	equal	hypothetical protein	hypothetical protein
CJJ81176_0407	CJE0433	816	816	equal	pTSS	44	44	equal	2-dehydro-3-deoxyphosphooctonate aldolase	2-dehydro-3-deoxyphosphooctonate aldolase
CJJ81176_0408	CJE0434	933	933	equal	pTSS	21	22	different	integral membrane protein	integral membrane protein
CJJ81176_0409	CJE0435	1383	1383	equal	pTSS	25	25	equal	GTP-binding protein EngA	GTP-binding protein EngA
CJJ81176_0410	CJE0436	498	498	equal	pTSS	168	168	equal	shikimate kinase	shikimate kinase
CJJ81176_0411	CJE0437	960	960	equal	pTSS	93	93	equal	tryptophanyl-tRNA synthetase	tryptophanyl-tRNA synthetase
CJJ81176_0414	CJE0440	636	636	equal	pTSS	22	22	equal	hypothetical protein	hypothetical protein
CJJ81176_0416	CJE0442	1347	1347	equal	pTSS	170	169	different	malate:quinone oxidoreductase%2C putative	malate:quinone oxidoreductase%2C putative
CJJ81176_0420	CJE0446	579	579	equal	pTSS	44	44	equal	hypothetical protein	hypothetical protein
CJJ81176_0421	CJE0447	285	285	equal	pTSS	32	32	equal	aspartyl%2Fglutamyl-tRNA amidotransferase subunit C	aspartyl%2Fglutamyl-tRNA amidotransferase subunit C
CJJ81176_0421	CJE0447	285	285	equal	sTSS	84	84	equal	aspartyl%2Fglutamyl-tRNA amidotransferase subunit C	aspartyl%2Fglutamyl-tRNA amidotransferase subunit C
CJJ81176_0429	CJE0454	789	789	equal	pTSS	135	135	equal	shikimate 5-dehydrogenase	shikimate 5-dehydrogenase
CJJ81176_0430	CJE0455	900	900	equal	pTSS	26	26	equal	putative lipoprotein	putative lipoprotein
CJJ81176_0431	CJE0456	816	816	equal	pTSS	35	35	equal	prolipoprotein diacylglyceryl transferase	prolipoprotein diacylglyceryl transferase
CJJ81176_0432	CJE0457	783	783	equal	pTSS	35	34	different	fumarate reductase cytochrome b-556 subunit	fumarate reductase cytochrome b-556 subunit
CJJ81176_0435	CJE0460	2187	2187	equal	pTSS	63	63	equal	GTP-binding protein	GTP-binding protein
CJJ81176_0438	CJE0463	729	729	equal	pTSS	26	26	equal	hypothetical protein	hypothetical protein
CJJ81176_0438	CJE0463	729	729	equal	sTSS	87	87	equal	hypothetical protein	hypothetical protein
CJJ81176_0438	CJE0463	729	729	equal	sTSS	37	37	equal	hypothetical protein	hypothetical protein
CJJ81176_0443	CJE0469	573	573	equal	pTSS	29	29	equal	hypothetical protein	hypothetical protein
CJJ81176_0443	CJE0469	573	573	equal	sTSS	265	265	equal	hypothetical protein	hypothetical protein
CJJ81176_0446	CJE0475	1578	1578	equal	pTSS	35	35	equal	ABC transporter%2C ATP-binding protein	ABC transporter%2C ATP-binding protein
CJJ81176_0448	CJE0477	384	384	equal	pTSS	23	23	equal	hypothetical protein	hypothetical protein
CJJ81176_0450	CJE0480	1227	1227	equal	pTSS	3	3	equal	hypothetical protein	hypothetical protein
CJJ81176_0450	CJE0480	1227	1227	equal	sTSS	97	97	equal	hypothetical protein	hypothetical protein
CJJ81176_0459	CJE0483	1062	1062	equal	pTSS	29	29	equal	phospho-N-acetylmuramoyl-pentapeptide-transferase	phospho-N-acetylmuramoyl-pentapeptide-transferase
CJJ81176_0461	CJE0485	744	744	equal	pTSS	31	31	equal	3-ketoacyl-%28acyl-carrier-protein%29 reductase	3-ketoacyl-%28acyl-carrier-protein%29 reductase
CJJ81176_0466	CJE0491	666	666	equal	pTSS	30	30	equal	TenA%2FThi-4 family protein	TenA%2FThi-4 family protein
CJJ81176_0468	CJE0493	234	234	equal	pTSS	28	28	equal	acyl carrier protein	acyl carrier protein
CJJ81176_0468	CJE0493	234	234	equal	sTSS	64	64	equal	acyl carrier protein	acyl carrier protein
CJJ81176_0468	CJE0493	234	234	equal	sTSS	33	33	equal	acyl carrier protein	acyl carrier protein
CJJ81176_0471	CJE0496	2115	2115	equal	pTSS	0	0	equal	TonB-dependent receptor%2C putative%2C degenerate	pseudo
CJJ81176_0472	CJE0497	597	597	equal	pTSS	23	23	equal	NUDIX domain-containing protein	NUDIX domain-containing protein
CJJ81176_0474	CJE0499	216	216	equal	pTSS	40	40	equal	hypothetical protein	hypothetical protein
CJJ81176_0475	CJE0500	195	195	equal	pTSS	28	28	equal	50S ribosomal protein L28	50S ribosomal protein L28
CJJ81176_0476	CJE0501	648	648	equal	pTSS	32	32	equal	ribulose-phosphate 3-epimerase	ribulose-phosphate 3-epimerase
CJJ81176_0481	CJE0506	960	960	equal	pTSS	280	280	equal	hypothetical protein	hypothetical protein
CJJ81176_0481	CJE0506	960	960	equal	sTSS	23	23	equal	hypothetical protein	hypothetical protein
CJJ81176_0484	CJE0509	243	243	equal	pTSS	30	30	equal	hypothetical protein	hypothetical protein
CJJ81176_0484	CJE0509	243	243	equal	sTSS	127	127	equal	hypothetical protein	hypothetical protein
CJJ81176_0485	CJE0510	1089	1089	equal	pTSS	41	41	equal	transcription elongation factor NusA	transcription elongation factor NusA
CJJ81176_0486	CJE0511	1188	1188	equal	pTSS	0	0	equal	transporter%2C putative	transporter%2C putative
CJJ81176_0486	CJE0511	1188	1188	equal	sTSS	206	207	different	transporter%2C putative	transporter%2C putative
CJJ81176_0487	CJE0512	1047	1047	equal	pTSS	26	27	different	hypothetical protein	hypothetical protein
CJJ81176_0487	CJE0512	1047	1047	equal	sTSS	48	49	different	hypothetical protein	hypothetical protein
CJJ81176_0490	CJE0515	384	384	equal	pTSS	28	28	equal	hypothetical protein	hypothetical protein
CJJ81176_0491	CJE0516	597	597	equal	pTSS	49	50	different	putative transcriptional regulator	putative transcriptional regulator
CJJ81176_0492	CJE0517	702	702	equal	pTSS	54	53	different	His%2FGlu%2FGln%2FArg%2Fopine ABC transporter permease	His%2FGlu%2FGln%2FArg%2Fopine ABC transporter permease
CJJ81176_0492	CJE0517	702	702	equal	sTSS	258	257	different	His%2FGlu%2FGln%2FArg%2Fopine ABC transporter permease	His%2FGlu%2FGln%2FArg%2Fopine ABC transporter permease
CJJ81176_0492	CJE0517	702	702	equal	sTSS	59	58	different	His%2FGlu%2FGln%2FArg%2Fopine ABC transporter permease	His%2FGlu%2FGln%2FArg%2Fopine ABC transporter permease
CJJ81176_0493	CJE0518	657	657	equal	pTSS	146	146	equal	His%2FGlu%2FGln%2FArg%2Fopine ABC transporter permease	His%2FGlu%2FGln%2FArg%2Fopine ABC transporter permease
CJJ81176_0507	CJE0526	480	480	equal	pTSS	112	112	equal	50S ribosomal protein L10	50S ribosomal protein L10
CJJ81176_0507	CJE0526	480	480	equal	sTSS	283	283	equal	50S ribosomal protein L10	50S ribosomal protein L10
CJJ81176_0507	CJE0526	480	480	equal	sTSS	118	118	equal	50S ribosomal protein L10	50S ribosomal protein L10
CJJ81176_0511	CJE0540	387	387	equal	pTSS	31	31	equal	30S ribosomal protein S12	30S ribosomal protein S12
CJJ81176_0516	CJE0603	702	702	equal	pTSS	60	60	equal	hypothetical protein	hypothetical protein
CJJ81176_0534	CJE0613	2529	2529	equal	pTSS	29	29	equal	alanyl-tRNA synthetase	alanyl-tRNA synthetase
CJJ81176_0537	CJE0616	2574	2574	equal	pTSS	25	25	equal	ATP-dependent chaperone protein ClpB	ATP-dependent chaperone protein ClpB
CJJ81176_0539	CJE0618	1335	1335	equal	pTSS	18	27	different	carboxyl-terminal protease	carboxyl-terminal protease
CJJ81176_0546	CJE0625	1827	1827	equal	pTSS	25	26	different	heat shock protein 90	heat shock protein 90
CJJ81176_0553	CJE0632	432	432	equal	pTSS	23	23	equal	flagellar basal body rod protein FlgB	flagellar basal body rod protein FlgB
CJJ81176_0554	CJE0633	1002	1002	equal	pTSS	30	30	equal	hypothetical protein	hypothetical protein
CJJ81176_0555	CJE0634	2571	2571	equal	pTSS	98	98	equal	hypothetical protein	hypothetical protein
CJJ81176_0560	CJE0639	312	312	equal	pTSS	179	179	equal	2-oxoglutarate-acceptor oxidoreductase subunit OorD	2-oxoglutarate-acceptor oxidoreductase subunit OorD
CJJ81176_0564	CJE0643	264	264	equal	pTSS	23	23	equal	hypothetical protein	hypothetical protein
CJJ81176_0566	CJE0645	894	894	equal	pTSS	194	194	equal	polyprenyl synthetase family protein	polyprenyl synthetase family protein
CJJ81176_0568	CJE0647	1710	1710	equal	pTSS	94	94	equal	prolyl-tRNA synthetase	prolyl-tRNA synthetase
CJJ81176_0572	CJE0651	366	366	equal	pTSS	35	35	equal	flagellar protein FlaG	flagellar protein FlaG
CJJ81176_0572	CJE0651	366	366	equal	sTSS	102	102	equal	flagellar protein FlaG	flagellar protein FlaG
CJJ81176_0577	CJE0656	693	693	equal	pTSS	23	23	equal	hypothetical protein	hypothetical protein
CJJ81176_0583	CJE0662	1233	1233	equal	pTSS	27	27	equal	gamma-glutamyl phosphate reductase	gamma-glutamyl phosphate reductase
CJJ81176_0586	CJE0666	930	930	equal	pTSS	42	42	equal	hypothetical protein	hypothetical protein
CJJ81176_0587	CJE0667	1377	1377	equal	pTSS	28	28	equal	replicative DNA helicase	replicative DNA helicase
CJJ81176_0607	CJE0682	408	417	different	pTSS	30	29	different	sec-independent translocase	sec-independent translocase
CJJ81176_0609	CJE0684	471	471	equal	pTSS	23	23	equal	dinucleoside polyphosphate hydrolase	dinucleoside polyphosphate hydrolase
CJJ81176_0621	CJE0696	633	633	equal	pTSS	7	7	equal	hypothetical protein	hypothetical protein
CJJ81176_0623	CJE0698	627	627	equal	pTSS	0	0	equal	endonuclease III	endonuclease III
CJJ81176_0624	CJE0699	822	822	equal	pTSS	28	28	equal	major antigenic peptide PEB4	major antigenic peptide PEB4
CJJ81176_0629	CJE0704	1344	1344	equal	pTSS	21	21	equal	sodium-dependent transporter%2C putative	sodium-dependent transporter%2C putative
CJJ81176_0634	CJE0708	1191	1191	equal	pTSS	145	145	equal	carboxypeptidase	carboxypeptidase
CJJ81176_0635	CJE0709	1173	1173	equal	pTSS	26	26	equal	macrolide-specific efflux protein macA	macrolide-specific efflux protein macA
CJJ81176_0641	CJE0715	504	504	equal	pTSS	29	29	equal	nonheme iron-containing ferritin	nonheme iron-containing ferritin
CJJ81176_0641	CJE0715	504	504	equal	sTSS	79	79	equal	nonheme iron-containing ferritin	nonheme iron-containing ferritin
CJJ81176_0642	CJE0716	996	996	equal	pTSS	25	25	equal	phosphate ABC transporter%2C periplasmic phosphate-binding protein%2C putative	phosphate ABC transporter%2C periplasmic phosphate-binding protein%2C putative
CJJ81176_0648	CJE0722	1317	1317	equal	pTSS	39	39	equal	MATE efflux family protein	MATE efflux family protein
CJJ81176_0650	CJE0724	1521	1521	equal	pTSS	24	24	equal	hypothetical protein	hypothetical protein
CJJ81176_0658	CJE0733	969	966	different	pTSS	22	22	equal	DNA polymerase III subunit delta	DNA polymerase III subunit delta
CJJ81176_0659	CJE0734	1935	1935	equal	pTSS	33	33	equal	RNB-like protein	RNB-like protein
CJJ81176_0660	CJE0735	1023	1023	equal	pTSS	29	29	equal	ketol-acid reductoisomerase	ketol-acid reductoisomerase
CJJ81176_0668	CJE0743	1752	1752	equal	pTSS	33	33	equal	aspartyl-tRNA synthetase	aspartyl-tRNA synthetase
CJJ81176_0669	CJE0744	861	861	equal	pTSS	0	0	equal	inorganic polyphosphate%2FATP-NAD kinase	inorganic polyphosphate%2FATP-NAD kinase
CJJ81176_0671	CJE0746	1245	1245	equal	pTSS	68	71	different	response regulator%2FGGDEF domain-containing protein	response regulator%2FGGDEF domain-containing protein
CJJ81176_0678	CJE0753	597	597	equal	pTSS	78	78	equal	ribosome biogenesis GTP-binding protein YsxC	ribosome biogenesis GTP-binding protein YsxC
CJJ81176_0680	CJE0755	1806	1806	equal	pTSS	103	103	equal	penicillin-binding protein 2	penicillin-binding protein 2
CJJ81176_0681	CJE0756	1791	1791	equal	pTSS	56	56	equal	M24 family peptidase	M24 family peptidase
CJJ81176_0692	CJE0767	1221	1221	equal	pTSS	33	33	equal	argininosuccinate synthase	argininosuccinate synthase
CJJ81176_0693	CJE0768	246	246	equal	pTSS	0	0	equal	S4 domain-containing protein	S4 domain-containing protein
CJJ81176_0697	CJE0772	1425	1425	equal	pTSS	32	32	equal	anaerobic C4-dicarboxylate transporter	anaerobic C4-dicarboxylate transporter
CJJ81176_0698	CJE0773	114	114	equal	pTSS	13	13	equal	hypothetical protein	hypothetical protein
CJJ81176_0701	CJE0776	609	609	equal	pTSS	65	65	equal	potassium-transporting ATPase%2C C subunit%2C putative	potassium-transporting ATPase%2C C subunit%2C putative
CJJ81176_0704	CJE0779	231	231	equal	pTSS	45	45	equal	hypothetical protein	hypothetical protein
CJJ81176_0708	CJE0783	1395	1398	different	pTSS	63	63	equal	invasion phenotype protein	invasion phenotype protein
CJJ81176_0709	CJE0785	1074	1074	equal	pTSS	26	26	equal	4-hydroxy-3-methylbut-2-en-1-yl diphosphate synthase	4-hydroxy-3-methylbut-2-en-1-yl diphosphate synthase
CJJ81176_0709	CJE0785	1074	1074	equal	sTSS	105	105	equal	4-hydroxy-3-methylbut-2-en-1-yl diphosphate synthase	4-hydroxy-3-methylbut-2-en-1-yl diphosphate synthase
CJJ81176_0710	CJE0786	699	699	equal	pTSS	159	159	equal	flagellar basal body L-ring protein	flagellar basal body L-ring protein
CJJ81176_0711	CJE0787	1506	1506	equal	pTSS	42	42	equal	phosphate acetyltransferase	phosphate acetyltransferase
CJJ81176_0713	CJE0789	3753	3753	equal	pTSS	36	36	equal	hypothetical protein	hypothetical protein
CJJ81176_0714	CJE0790	492	492	equal	pTSS	263	263	equal	hypothetical protein	hypothetical protein
CJJ81176_0714	CJE0790	492	492	equal	sTSS	19	19	equal	hypothetical protein	hypothetical protein
CJJ81176_0717	CJE0793	1491	1491	equal	pTSS	24	24	equal	peptidyl-prolyl cis-trans isomerase D%2C-like protein	peptidyl-prolyl cis-trans isomerase D%2C-like protein
CJJ81176_0719	CJE0795	1113	1113	equal	pTSS	103	103	equal	cell division protein FtsZ	cell division protein FtsZ
CJJ81176_0721	CJE0797	792	792	equal	pTSS	10	10	equal	flagellar basal body rod protein FlgG	flagellar basal body rod protein FlgG
CJJ81176_0723	CJE0800	696	696	equal	pTSS	36	36	equal	hypothetical protein	hypothetical protein
CJJ81176_0729	CJE0806	717	717	equal	pTSS	38	38	equal	hypothetical protein	hypothetical protein
CJJ81176_0731	CJE0808	753	753	equal	sTSS	75	75	equal	RNA pseudouridine synthase family protein	RNA pseudouridylate synthase family protein
CJJ81176_0732	CJE0809	1338	1338	equal	pTSS	33	33	equal	signal recognition particle protein	signal recognition particle protein
CJJ81176_0737	CJE0814	357	357	equal	pTSS	89	89	equal	50S ribosomal protein L19	50S ribosomal protein L19
CJJ81176_0738	CJE0815	414	414	equal	pTSS	24	24	equal	transthyretin-like protein	transthyretin-like protein
CJJ81176_0741	CJE0818	3603	3603	equal	sTSS	38	38	equal	DNA polymerase III subunit alpha	DNA polymerase III subunit alpha
CJJ81176_0743	CJE0820	750	750	equal	pTSS	28	28	equal	flagellin subunit protein FlaC	flagellin subunit protein FlaC
CJJ81176_0744	CJE0821	471	471	equal	pTSS	17	17	equal	hypothetical protein	hypothetical protein
CJJ81176_0749	CJE0826	984	984	equal	pTSS	20	20	equal	magnesium and cobalt transport protein CorA	magnesium and cobalt transport protein CorA
CJJ81176_0756	CJE0833	639	639	equal	pTSS	218	218	equal	HAD family hydrolase	HAD family hydrolase
CJJ81176_0757	CJE0834	756	756	equal	pTSS	23	23	equal	cjaC protein	CjaC
CJJ81176_0758	CJE0835	642	618	different	pTSS	119	131	different	hypothetical protein	hypothetical protein
CJJ81176_0773	CJE0848	792	795	different	pTSS	42	38	different	heat-inducible transcription repressor	heat-inducible transcription repressor
CJJ81176_0781	CJE0851	963	963	equal	pTSS	245	78	different	hypothetical protein	hypothetical protein
CJJ81176_0785	CJE0855	1836	1836	equal	pTSS	16	16	equal	arginine decarboxylase	arginine decarboxylase
CJJ81176_0790	CJE0860	663	663	equal	pTSS	30	30	equal	flagellar basal body P-ring biosynthesis protein FlgA	flagellar basal body P-ring biosynthesis protein FlgA
CJJ81176_0790	CJE0860	663	663	equal	sTSS	114	114	equal	flagellar basal body P-ring biosynthesis protein FlgA	flagellar basal body P-ring biosynthesis protein FlgA
CJJ81176_0795	CJE0865	1011	1011	equal	pTSS	211	211	equal	ABC transporter%2C ATP-binding protein	ABC transporter%2C ATP-binding protein
CJJ81176_0797	CJE0867	1020	1020	equal	pTSS	33	33	equal	hypothetical protein	hypothetical protein
CJJ81176_0797	CJE0867	1020	1020	equal	sTSS	41	41	equal	hypothetical protein	hypothetical protein
CJJ81176_0798	CJE0868	2031	2031	equal	pTSS	16	16	equal	putative ATP-dependent DNA helicase	putative ATP-dependent DNA helicase
CJJ81176_0798	CJE0868	2031	2031	equal	sTSS	20	20	equal	putative ATP-dependent DNA helicase	putative ATP-dependent DNA helicase
CJJ81176_0799	CJE0869	741	741	equal	pTSS	27	27	equal	major antigenic peptide PEB2	major antigenic peptide PEB2
CJJ81176_0800	CJE0870	528	528	equal	pTSS	47	47	equal	thiol peroxidase	thiol peroxidase
CJJ81176_0801	CJE0871	2772	2775	different	pTSS	26	26	equal	nitrate reductase catalytic subunit	nitrate reductase catalytic subunit
CJJ81176_0811	CJE0881	825	825	equal	pTSS	60	60	equal	formyltetrahydrofolate deformylase	formyltetrahydrofolate deformylase
CJJ81176_0812	CJE0882	1269	1269	equal	pTSS	22	22	equal	aminotransferase%2C putative	aminotransferase%2C putative
CJJ81176_0813	CJE0883	879	879	equal	pTSS	6	6	equal	hypothetical protein	hypothetical protein
CJJ81176_0818	CJE0888	216	216	equal	pTSS	29	29	equal	prevent-host-death family protein	prevent-host-death family protein
CJJ81176_0821	CJE0891	1860	1860	equal	pTSS	25	25	equal	hypothetical protein	hypothetical protein
CJJ81176_0822	CJE0892	1452	1452	equal	pTSS	31	31	equal	integral membrane protein MviN	integral membrane protein MviN
CJJ81176_0823	CJE0893	1389	1389	equal	sTSS	119	119	equal	cysteinyl-tRNA synthetase	cysteinyl-tRNA synthetase
CJJ81176_0825	CJE0895	1059	1059	equal	pTSS	15	15	equal	dihydroorotate dehydrogenase 2	dihydroorotate dehydrogenase 2
CJJ81176_0830	CJE0900	597	597	equal	pTSS	40	40	equal	metallo-beta-lactamase family protein	metallo-beta-lactamase family protein
CJJ81176_0831	CJE0901	741	741	equal	pTSS	25	25	equal	NAD synthetase	NAD synthetase
CJJ81176_0833	CJE0903	1413	1413	equal	pTSS	122	122	equal	threonine synthase	threonine synthase
CJJ81176_0836	CJE0906	771	771	equal	pTSS	23	23	equal	amino acid-binding protein	amino acid-binding protein
CJJ81176_0838	CJE0908	1290	1290	equal	pTSS	30	30	equal	bifunctional N-acetylglucosamine-1-phosphate uridyltransferase%2Fglucosamine-1-phosphate acetyltransferase	bifunctional N-acetylglucosamine-1-phosphate uridyltransferase%2Fglucosamine-1-phosphate acetyltransferase
CJJ81176_0843	CJE0913	1026	1026	equal	pTSS	56	56	equal	hypothetical protein	hypothetical protein
CJJ81176_0845	CJE0915	1212	1212	equal	pTSS	22	22	equal	threonine dehydratase	threonine dehydratase
CJJ81176_0846	CJE0916	414	414	equal	pTSS	13	13	equal	CoA-binding domain-containing protein	CoA-binding domain-containing protein
CJJ81176_0847	CJE0917	417	417	equal	pTSS	29	29	equal	hypothetical protein	hypothetical protein
CJJ81176_0851	CJE0921	1227	1239	different	pTSS	24	24	equal	ankyrin repeat-containing protein	ankyrin repeat-containing protein
CJJ81176_0852	CJE0922	2547	2547	equal	pTSS	56	56	equal	bifunctional aconitate hydratase 2%2F2-methylisocitrate dehydratase	bifunctional aconitate hydratase 2%2F2-methylisocitrate dehydratase
CJJ81176_0853	CJE0923	453	453	equal	pTSS	17	17	equal	methylated-DNA--protein-cysteine S-methyltransferase	methylated-DNA--protein-cysteine S-methyltransferase
CJJ81176_0861	CJE0932	1296	1296	equal	pTSS	27	27	equal	glutamylglutaminyl-tRNA synthetase	glutamylglutaminyl-tRNA synthetase
CJJ81176_0862	CJE0933	1125	1125	equal	pTSS	0	0	equal	Ser%2FThr protein phosphatase family protein	Ser%2FThr protein phosphatase family protein
CJJ81176_0866	CJE0937	1188	1188	equal	pTSS	189	189	equal	major facilitator family protein	major facilitator family protein
CJJ81176_0868	CJE0939	330	330	equal	pTSS	38	38	equal	hypothetical protein	hypothetical protein
CJJ81176_0870	CJE0941	348	348	equal	pTSS	22	22	equal	hypothetical protein	hypothetical protein
CJJ81176_0871	CJE0942	849	849	equal	pTSS	35	35	equal	bifunctional 5%2C10-methylene-tetrahydrofolate dehydrogenase%2F 5%2C10-methylene-tetrahydrofolate cyclohydrolase	bifunctional 5%2C10-methylene-tetrahydrofolate dehydrogenase%2F 5%2C10-methylene-tetrahydrofolate cyclohydrolase
CJJ81176_0871	CJE0942	849	849	equal	sTSS	47	47	equal	bifunctional 5%2C10-methylene-tetrahydrofolate dehydrogenase%2F 5%2C10-methylene-tetrahydrofolate cyclohydrolase	bifunctional 5%2C10-methylene-tetrahydrofolate dehydrogenase%2F 5%2C10-methylene-tetrahydrofolate cyclohydrolase
CJJ81176_0871	CJE0942	849	849	equal	sTSS	42	42	equal	bifunctional 5%2C10-methylene-tetrahydrofolate dehydrogenase%2F 5%2C10-methylene-tetrahydrofolate cyclohydrolase	bifunctional 5%2C10-methylene-tetrahydrofolate dehydrogenase%2F 5%2C10-methylene-tetrahydrofolate cyclohydrolase
CJJ81176_0874	CJE0945	1257	1257	equal	pTSS	26	26	equal	UDP-N-acetylglucosamine 1-carboxyvinyltransferase	UDP-N-acetylglucosamine 1-carboxyvinyltransferase
CJJ81176_0874	CJE0945	1257	1257	equal	sTSS	30	30	equal	UDP-N-acetylglucosamine 1-carboxyvinyltransferase	UDP-N-acetylglucosamine 1-carboxyvinyltransferase
CJJ81176_0875	CJE0946	429	429	equal	pTSS	27	27	equal	hypothetical protein	hypothetical protein
CJJ81176_0876	CJE0947	873	873	equal	pTSS	23	23	equal	integral membrane protein	integral membrane protein
CJJ81176_0879	CJE0950	1065	1065	equal	pTSS	42	42	equal	phage integrase family site specific recombinase	phage integrase family site specific recombinase
CJJ81176_0880	CJE0951	663	663	equal	pTSS	53	53	equal	thiol:disulfide interchange protein DsbA	thiol:disulfide interchange protein DsbA
CJJ81176_0886	CJE0958	141	141	equal	pTSS	26	26	equal	hypothetical protein	hypothetical protein
CJJ81176_0889	CJE0961	1047	1047	equal	pTSS	92	92	equal	hypothetical protein	hypothetical protein
CJJ81176_0891	CJE0963	411	411	equal	pTSS	29	29	equal	RrF2 family protein%2C putative	RrF2 family protein%2C putative
CJJ81176_0892	CJE0964	273	273	equal	pTSS	38	38	equal	30S ribosomal protein S15	30S ribosomal protein S15
CJJ81176_0893	CJE0965	2841	2841	equal	pTSS	87	87	equal	cell division protein FtsK%2C putative	cell division protein FtsK%2C putative
CJJ81176_0893	CJE0965	2841	2841	equal	sTSS	92	92	equal	cell division protein FtsK%2C putative	cell division protein FtsK%2C putative
CJJ81176_0902	CJE0972	1671	1671	equal	pTSS	30	30	equal	30S ribosomal protein S1	30S ribosomal protein S1
CJJ81176_0906	CJE0976	993	993	equal	pTSS	28	28	equal	phenylalanyl-tRNA synthetase subunit alpha	phenylalanyl-tRNA synthetase subunit alpha
CJJ81176_0906	CJE0976	993	993	equal	sTSS	84	84	equal	phenylalanyl-tRNA synthetase subunit alpha	phenylalanyl-tRNA synthetase subunit alpha
CJJ81176_0907	CJE0977	366	366	equal	pTSS	26	26	equal	HIT family protein	HIT family protein
CJJ81176_0908	CJE0978	570	570	equal	pTSS	159	159	equal	4-methyl-5%28B-hydroxyethyl%29-thiazole monophosphate biosynthesis enzyme	4-methyl-5%28B-hydroxyethyl%29-thiazole monophosphate biosynthesis enzyme
CJJ81176_0910	CJE0980	744	744	equal	pTSS	33	33	equal	His%2FGlu%2FGln%2FArg%2Fopine amino acid ABC transporter permease	His%2FGlu%2FGln%2FArg%2Fopine amino acid ABC transporter permease
CJJ81176_0912	CJE0982	1467	1467	equal	pTSS	24	24	equal	amino acid carrier protein	amino acid carrier protein
CJJ81176_0913	CJE0983	468	468	equal	pTSS	28	28	equal	RNA methyltransferase	RNA methyltransferase
CJJ81176_0915	CJE0985	978	978	equal	pTSS	43	43	equal	hypothetical protein	hypothetical protein
CJJ81176_0916	CJE0986	471	471	equal	pTSS	37	37	equal	hypothetical protein	hypothetical protein
CJJ81176_0917	CJE0987	420	420	equal	pTSS	31	31	equal	hypothetical protein	hypothetical protein
CJJ81176_0921	CJE0992	1833	1833	equal	pTSS	22	22	equal	invasion antigen B	invasion antigen B
CJJ81176_0922	CJE0993	414	414	equal	pTSS	22	22	equal	thioesterase family protein	thioesterase family protein
CJJ81176_0925	CJE0996	930	930	equal	pTSS	33	33	equal	ribose-phosphate pyrophosphokinase	ribose-phosphate pyrophosphokinase
CJJ81176_0925	CJE0996	930	930	equal	sTSS	37	37	equal	ribose-phosphate pyrophosphokinase	ribose-phosphate pyrophosphokinase
CJJ81176_0925	CJE0996	930	930	equal	sTSS	165	164	different	ribose-phosphate pyrophosphokinase	ribose-phosphate pyrophosphokinase
CJJ81176_0929	CJE1000	729	729	equal	pTSS	38	38	equal	amino acid ABC transporter%2C ATP-binding protein PEB1	amino acid ABC transporter%2C ATP-binding protein PEB1
CJJ81176_0929	CJE1000	729	729	equal	sTSS	44	44	equal	amino acid ABC transporter%2C ATP-binding protein PEB1	amino acid ABC transporter%2C ATP-binding protein PEB1
CJJ81176_0931	CJE1002	555	555	equal	pTSS	41	41	equal	protein-glutamate methylesterase CheB	protein-glutamate methylesterase CheB
CJJ81176_0932	CJE1003	438	438	equal	pTSS	36	35	different	ribose 5-phosphate isomerase B	ribose 5-phosphate isomerase B
CJJ81176_0932	CJE1003	438	438	equal	sTSS	40	39	different	ribose 5-phosphate isomerase B	ribose 5-phosphate isomerase B
CJJ81176_0942	CJE1013	1335	1335	equal	pTSS	35	35	equal	sodium transporter%2C putative	sodium transporter%2C putative
CJJ81176_0943	CJE1014	339	339	equal	pTSS	85	84	different	F0F1 ATP synthase subunit C	F0F1 ATP synthase subunit C
CJJ81176_0965	CJE1019	1206	1206	equal	pTSS	68	68	equal	permease%2C putative	permease%2C putative
CJJ81176_0965	CJE1019	1206	1206	equal	sTSS	269	269	equal	permease%2C putative	permease%2C putative
CJJ81176_0966	CJE1020	2589	2589	equal	pTSS	25	25	equal	preprotein translocase subunit SecA	preprotein translocase subunit SecA
CJJ81176_0969	CJE1023	1344	1344	equal	pTSS	189	189	equal	hypothetical protein	hypothetical protein
CJJ81176_0969	CJE1023	1344	1344	equal	sTSS	11	11	equal	hypothetical protein	hypothetical protein
CJJ81176_0970	CJE1024	1347	1347	equal	pTSS	22	22	equal	putative lipoprotein	putative lipoprotein
CJJ81176_0971	CJE1025	873	873	equal	pTSS	128	128	equal	carbon-nitrogen family hydrolase	carbon-nitrogen family hydrolase
CJJ81176_0971	CJE1025	873	873	equal	sTSS	133	133	equal	carbon-nitrogen family hydrolase	carbon-nitrogen family hydrolase
CJJ81176_0971	CJE1025	873	873	equal	sTSS	238	238	equal	carbon-nitrogen family hydrolase	carbon-nitrogen family hydrolase
CJJ81176_0974	CJE1028	435	435	equal	pTSS	37	37	equal	putative lipoprotein	putative lipoprotein
CJJ81176_0978	CJE1035	2187	2187	equal	pTSS	241	241	equal	phosphoribosylformylglycinamidine synthase II	phosphoribosylformylglycinamidine synthase II
CJJ81176_0984	CJE1041	135	135	equal	pTSS	31	31	equal	50S ribosomal protein L34	50S ribosomal protein L34
CJJ81176_0985	CJE1042	480	480	equal	pTSS	21	21	equal	acetyltransferase	acetyltransferase
CJJ81176_0987	CJE1044	1191	1191	equal	pTSS	228	228	equal	hypothetical protein	hypothetical protein
CJJ81176_0988	CJE1045	375	375	equal	pTSS	36	36	equal	thioesterase family protein	thioesterase family protein
CJJ81176_0995	CJE1058	876	876	equal	pTSS	26	26	equal	methyltransferase%2C putative	methyltransferase%2C putative
CJJ81176_0996	CJE1059	579	579	equal	pTSS	41	41	equal	hypothetical protein	hypothetical protein
CJJ81176_0996	CJE1059	579	579	equal	sTSS	115	115	equal	hypothetical protein	hypothetical protein
CJJ81176_0997	CJE1060	174	174	equal	pTSS	194	194	equal	putative lipoprotein	putative lipoprotein
CJJ81176_0998	CJE1061	528	528	equal	pTSS	36	36	equal	thermonuclease family protein	thermonuclease family protein
CJJ81176_0999	CJE1062	1269	1269	equal	pTSS	17	17	equal	aminoacyl-histidine dipeptidase	aminoacyl-histidine dipeptidase
CJJ81176_1001	CJE1064	840	840	equal	pTSS	57	57	equal	CjaA protein	surface antigen%2C CjaA
CJJ81176_1004	CJE1067	1152	1152	equal	pTSS	143	143	equal	hippurate hydrolase	hippurate hydrolase
CJJ81176_1004	CJE1067	1152	1152	equal	sTSS	148	148	equal	hippurate hydrolase	hippurate hydrolase
CJJ81176_1007	CJE1069	207	207	equal	pTSS	23	23	equal	hypothetical protein	hypothetical protein
CJJ81176_1014	CJE1076	561	561	equal	pTSS	26	26	equal	GTP cyclohydrolase II	GTP cyclohydrolase II
CJJ81176_1016	CJE1078	573	573	equal	pTSS	31	31	equal	hypothetical protein	hypothetical protein
CJJ81176_1025	CJE1087	1572	1572	equal	pTSS	146	146	equal	mechanosensitive ion channel family protein	mechanosensitive ion channel family protein
CJJ81176_1027	CJE1089	1401	1401	equal	pTSS	20	20	equal	TrkA domain-containing protein	TrkA domain-containing protein
CJJ81176_1028	CJE1090	1122	1122	equal	pTSS	52	52	equal	queuine tRNA-ribosyltransferase	queuine tRNA-ribosyltransferase
CJJ81176_1040	CJE1165	192	192	equal	pTSS	23	24	different	porin domain-containing protein	porin domain-containing protein
CJJ81176_1040	CJE1165	192	192	equal	sTSS	181	182	different	porin domain-containing protein	porin domain-containing protein
CJJ81176_1042	CJE1167	1032	1032	equal	pTSS	237	237	equal	aspartate-semialdehyde dehydrogenase	aspartate-semialdehyde dehydrogenase
CJJ81176_1043	CJE1168	1302	1302	equal	pTSS	23	23	equal	sigma-54 dependent DNA-binding response regulator	sigma-54 dependent DNA-binding response regulator
CJJ81176_1046	CJE1171	2589	2589	equal	pTSS	24	24	equal	DNA gyrase subunit A	DNA gyrase subunit A
CJJ81176_1048	CJE1173	645	645	equal	pTSS	21	21	equal	outer membrane liproprotein MapA	outer membrane liproprotein MapA
CJJ81176_1048	CJE1173	645	645	equal	sTSS	32	32	equal	outer membrane liproprotein MapA	outer membrane liproprotein MapA
CJJ81176_1049	CJE1174	1797	1797	equal	pTSS	29	29	equal	GTP-binding protein LepA	GTP-binding protein LepA
CJJ81176_1049	CJE1174	1797	1797	equal	sTSS	68	68	equal	GTP-binding protein LepA	GTP-binding protein LepA
CJJ81176_1050	CJE1175	1275	1274	different	pTSS	0	0	equal	hypothetical protein	pseudo
CJJ81176_1053	CJE1178	807	807	equal	pTSS	60	60	equal	adenylosuccinate lyase	adenylosuccinate lyase
CJJ81176_1056	CJE1181	1446	1446	equal	pTSS	28	28	equal	acetyl-CoA carboxylase subunit A	acetyl-CoA carboxylase subunit A
CJJ81176_1057	CJE1182	1164	1164	equal	pTSS	42	42	equal	cell cycle protein FtsW	cell cycle protein FtsW
CJJ81176_1058	CJE1183	1029	1029	equal	pTSS	110	110	equal	undecaprenyldiphospho-muramoylpentapeptide beta-N- acetylglucosaminyltransferase	undecaprenyldiphospho-muramoylpentapeptide beta-N- acetylglucosaminyltransferase
CJJ81176_1069	CJE1192	1098	1098	equal	pTSS	46	47	different	succinyl-diaminopimelate desuccinylase	succinyl-diaminopimelate desuccinylase
CJJ81176_1072	CJE1196	2208	2208	equal	pTSS	112	112	equal	recombination and DNA strand exchange inhibitor protein	recombination and DNA strand exchange inhibitor protein
CJJ81176_1074	CJE1198	1296	1296	equal	pTSS	24	24	equal	UDP-N-acetylmuramate--L-alanine ligase	UDP-N-acetylmuramate--L-alanine ligase
CJJ81176_1074	CJE1198	1296	1296	equal	sTSS	30	30	equal	UDP-N-acetylmuramate--L-alanine ligase	UDP-N-acetylmuramate--L-alanine ligase
CJJ81176_1080	CJE1204	2754	2754	equal	pTSS	24	24	equal	isoleucyl-tRNA synthetase	isoleucyl-tRNA synthetase
CJJ81176_1083	CJE1208	621	622	different	pTSS	28	28	equal	nitroreducatase family protein%2C authentic frameshift	pseudo
CJJ81176_1085	CJE1210	537	537	equal	pTSS	35	35	equal	CDP-diacylglycerol--glycerol-3-phosphate 3-phosphatidyltransferase	CDP-diacylglycerol--glycerol-3-phosphate 3-phosphatidyltransferase
CJJ81176_1088	CJE1213	378	378	equal	pTSS	60	60	equal	30S ribosomal protein S6	30S ribosomal protein S6
CJJ81176_1088	CJE1213	378	378	equal	sTSS	65	65	equal	30S ribosomal protein S6	30S ribosomal protein S6
CJJ81176_1092	CJE1217	648	648	equal	sTSS	60	60	equal	putative lipoprotein	putative lipoprotein
CJJ81176_1092	CJE1217	648	648	equal	sTSS	113	113	equal	putative lipoprotein	putative lipoprotein
CJJ81176_1093	CJE1218	390	390	equal	pTSS	33	33	equal	flagellar assembly protein FliW	flagellar assembly protein FliW
CJJ81176_1093	CJE1218	390	390	equal	sTSS	76	76	equal	flagellar assembly protein FliW	flagellar assembly protein FliW
CJJ81176_1105	CJE1230	903	903	equal	pTSS	164	164	equal	M24%2FM37 family peptidase	M24%2FM37 family peptidase
CJJ81176_1105	CJE1230	903	903	equal	sTSS	226	226	equal	M24%2FM37 family peptidase	M24%2FM37 family peptidase
CJJ81176_1111	CJE1236	1581	1581	equal	pTSS	115	115	equal	preprotein translocase subunit SecD	preprotein translocase subunit SecD
CJJ81176_1113	CJE1238	1326	1326	equal	pTSS	156	156	equal	apolipoprotein N-acyltransferase	apolipoprotein N-acyltransferase
CJJ81176_1114	CJE1239	1212	1212	equal	pTSS	9	9	equal	S-adenosylmethionine synthetase	S-adenosylmethionine synthetase
CJJ81176_1120	CJE1245	819	819	equal	pTSS	30	30	equal	tRNA pseudouridine synthase B	tRNA pseudouridine synthase B
CJJ81176_1121	CJE1246	228	228	equal	pTSS	175	175	equal	carbon storage regulator	carbon storage regulator
CJJ81176_1123	CJE1248	453	453	equal	pTSS	60	60	equal	SsrA-binding protein	SsrA-binding protein
CJJ81176_1125	CJE1250	291	291	equal	pTSS	77	77	equal	hypothetical protein	hypothetical protein
CJJ81176_1127	CJE1252	648	648	equal	pTSS	119	119	equal	leucyl%2Fphenylalanyl-tRNA--protein transferase	leucyl%2Fphenylalanyl-tRNA--protein transferase
CJJ81176_1130	CJE1255	360	360	equal	pTSS	21	21	equal	methionine sulfoxide reductase B	methionine sulfoxide reductase B
CJJ81176_1131	CJE1256	798	798	equal	pTSS	46	46	equal	hypothetical protein	hypothetical protein
CJJ81176_1132	CJE1257	729	729	equal	pTSS	61	61	equal	CDP-diacylglycerol--serine O-phosphatidyltransferase	CDP-diacylglycerol--serine O-phosphatidyltransferase
CJJ81176_1134	CJE1259	1938	1938	equal	pTSS	127	127	equal	cell division protein FtsH	cell division protein FtsH
CJJ81176_1136	CJE1261	393	393	equal	pTSS	81	81	equal	chemotaxis protein CheY	chemotaxis protein CheY
CJJ81176_1139	CJE1264	1161	1161	equal	pTSS	37	37	equal	general glycosylation pathway protein	general glycosylation pathway protein
CJJ81176_1144	CJE1269	1098	1098	equal	pTSS	41	41	equal	general glycosylation pathway protein	general glycosylation pathway protein
CJJ81176_1163	CJE1282	828	810	different	pTSS	30	30	equal	lipooligosaccharide biosynthesis glycosyltransferase	lipooligosaccharide biosynthesis glycosyltransferase
CJJ81176_1164	CJE1283	954	951	different	pTSS	31	31	equal	ADP-heptose--LPS heptosyltransferase II	ADP-heptose--LPS heptosyltransferase II
CJJ81176_1168	CJE1287	954	954	equal	pTSS	254	254	equal	ADP-L-glycero-D-mannoheptose-6-epimerase	ADP-L-glycero-D-mannoheptose-6-epimerase
CJJ81176_1170	CJE1289	303	303	equal	pTSS	30	30	equal	cytochrome c553	cytochrome c553
CJJ81176_1171	CJE1290	207	207	equal	pTSS	70	70	equal	cytochrome oxidase maturation protein%2C cbb3-type%2C putative	cytochrome oxidase maturation protein%2C cbb3-type%2C putative
CJJ81176_1173	CJE1292	1299	1299	equal	pTSS	38	38	equal	transcription termination factor Rho	transcription termination factor Rho
CJJ81176_1173	CJE1292	1299	1299	equal	sTSS	78	78	equal	transcription termination factor Rho	transcription termination factor Rho
CJJ81176_1179	CJE1298	264	264	equal	pTSS	26	26	equal	hypothetical protein	hypothetical protein
CJJ81176_1183	CJE1302	603	639	different	pTSS	26	26	equal	DedA family protein	DedA family protein
CJJ81176_1184	CJE1303	228	228	equal	pTSS	15	15	equal	hypothetical protein	hypothetical protein
CJJ81176_1185	CJE1304	1401	1431	different	pTSS	45	45	equal	hypothetical protein	hypothetical protein
CJJ81176_1187	CJE1306	708	708	equal	pTSS	31	31	equal	hypothetical protein	hypothetical protein
CJJ81176_1188	CJE1307	342	342	equal	sTSS	56	52	different	SMR family multidrug efflux pump	SMR family multidrug efflux pump
CJJ81176_1188	CJE1307	342	342	equal	sTSS	23	27	different	SMR family multidrug efflux pump	SMR family multidrug efflux pump
CJJ81176_1191	CJE1310	240	240	equal	pTSS	189	189	equal	twin arginine-targeting protein translocase	twin arginine-targeting protein translocase
CJJ81176_1193	CJE1312	1629	1644	different	pTSS	23	23	equal	hypothetical protein	hypothetical protein
CJJ81176_1197	CJE1316	792	792	equal	pTSS	84	84	equal	30S ribosomal protein S2	30S ribosomal protein S2
CJJ81176_1197	CJE1316	792	792	equal	sTSS	89	89	equal	30S ribosomal protein S2	30S ribosomal protein S2
CJJ81176_1198	CJE1317	1164	1164	equal	pTSS	187	187	equal	cyclopropane-fatty-acyl-phospholipid synthase%2C putative	cyclopropane-fatty-acyl-phospholipid synthase%2C putative
CJJ81176_1198	CJE1317	1164	1164	equal	sTSS	30	30	equal	cyclopropane-fatty-acyl-phospholipid synthase%2C putative	cyclopropane-fatty-acyl-phospholipid synthase%2C putative
CJJ81176_1201	CJE1320	504	504	equal	pTSS	33	33	equal	ubiquinol--cytochrome c reductase%2C iron-sulfur subunit	ubiquinol--cytochrome c reductase%2C iron-sulfur subunit
CJJ81176_1202	CJE1321	1287	1287	equal	pTSS	228	228	equal	arsenical pump membrane protein	arsenical pump membrane protein
CJJ81176_1203	CJE1322	1860	1860	equal	pTSS	35	35	equal	tRNA uridine 5-carboxymethylaminomethyl modification enzyme GidA	tRNA uridine 5-carboxymethylaminomethyl modification enzyme GidA
CJJ81176_1203	CJE1322	1860	1860	equal	sTSS	266	266	equal	tRNA uridine 5-carboxymethylaminomethyl modification enzyme GidA	tRNA uridine 5-carboxymethylaminomethyl modification enzyme GidA
CJJ81176_1205	CJE1324	1380	1380	equal	pTSS	81	77	different	methyl-accepting chemotaxis protein	methyl-accepting chemotaxis protein
CJJ81176_1206	CJE1325	495	495	equal	pTSS	39	39	equal	methyl-accepting chemotaxis protein	methyl-accepting chemotaxis protein
CJJ81176_1208	CJE1327	807	807	equal	pTSS	32	32	equal	hypothetical protein	hypothetical protein
CJJ81176_1212	CJE1331	1419	1419	equal	pTSS	23	23	equal	aspartyl%2Fglutamyl-tRNA amidotransferase subunit B	aspartyl%2Fglutamyl-tRNA amidotransferase subunit B
CJJ81176_1213	CJE1332	495	495	equal	pTSS	24	24	equal	S-ribosylhomocysteinase	S-ribosylhomocysteinase
CJJ81176_1219	CJE1338	681	681	equal	pTSS	27	27	equal	F0F1 ATP synthase subunit A	F0F1 ATP synthase subunit A
CJJ81176_1222	CJE1341	558	558	equal	pTSS	34	34	equal	putative lipoprotein	putative lipoprotein
CJJ81176_1222	CJE1341	558	558	equal	sTSS	42	42	equal	putative lipoprotein	putative lipoprotein
CJJ81176_1223	CJE1343	1554	1554	equal	pTSS	292	292	equal	phosphodiesterase	phosphodiesterase
CJJ81176_1227	CJE1348	726	726	equal	pTSS	47	47	equal	hypothetical protein	hypothetical protein
CJJ81176_1228	CJE1350	1161	1161	equal	pTSS	40	40	equal	M24%2FM37 family peptidase	M24%2FM37 family peptidase
CJJ81176_1232	CJE1354	2541	2541	equal	pTSS	229	229	equal	hypothetical protein	hypothetical protein
CJJ81176_1233	CJE1355	261	261	equal	pTSS	49	49	equal	co-chaperonin GroES	co-chaperonin GroES
CJJ81176_1236	CJE1358	666	666	equal	pTSS	36	36	equal	DNA-binding response regulator	DNA-binding response regulator
CJJ81176_1237	CJE1359	600	600	equal	pTSS	31	31	equal	hemerythrin family non-heme iron protein	hemerythrin family non-heme iron protein
CJJ81176_1241	CJE1362	675	675	equal	pTSS	22	22	equal	DNA-binding response regulator	DNA-binding response regulator
CJJ81176_1242	CJE1363	1419	1419	equal	pTSS	52	52	equal	protease DO	protease DO
CJJ81176_1243	CJE1364	894	894	equal	pTSS	40	40	equal	co-chaperone protein DnaJ	co-chaperone protein DnaJ
CJJ81176_1248	CJE1369	1995	1995	equal	pTSS	23	23	equal	glycyl-tRNA synthetase subunit beta	glycyl-tRNA synthetase subunit beta
CJJ81176_1251	CJE1372	975	975	equal	pTSS	22	22	equal	Ppx%2FGppA family phosphatase	Ppx%2FGppA family phosphatase
CJJ81176_1252	CJE1373	789	774	different	pTSS	22	22	equal	pyridoxine 5%27-phosphate synthase	pyridoxine 5%27-phosphate synthase
CJJ81176_1256	CJE1377	1200	1200	equal	pTSS	25	26	different	transporter%2C putative	transporter%2C putative
CJJ81176_1257	CJE1378	321	321	equal	pTSS	25	25	equal	hypothetical protein	hypothetical protein
CJJ81176_1258	CJE1379	1023	1023	equal	pTSS	17	17	equal	uroporphyrinogen decarboxylase	uroporphyrinogen decarboxylase
CJJ81176_1260	CJE1381	1197	1197	equal	pTSS	228	228	equal	hypothetical protein	hypothetical protein
CJJ81176_1262	CJE1383	495	495	equal	pTSS	0	0	equal	hypothetical protein	hypothetical protein
CJJ81176_1263	CJE1384	132	132	equal	pTSS	224	224	equal	hypothetical protein	hypothetical protein
CJJ81176_1265	CJE1386	1461	1461	equal	pTSS	21	21	equal	hypothetical protein	hypothetical protein
CJJ81176_1273	CJE1393	1185	1181	different	pTSS	0	0	equal	multidrug resistance efflux transporter%2C authentic frameshift	pseudo
CJJ81176_1274	CJE1394	456	456	equal	pTSS	30	30	equal	low molecular weight phosphotyrosine protein phosphatase family protein	low molecular weight phosphotyrosine protein phosphatase family protein
CJJ81176_1276	CJE1396	1125	1122	different	pTSS	60	60	equal	chaperone protein DnaJ	chaperone protein DnaJ
CJJ81176_1276	CJE1396	1125	1122	different	sTSS	84	84	equal	chaperone protein DnaJ	chaperone protein DnaJ
CJJ81176_1277	CJE1397	672	672	equal	pTSS	30	30	equal	DNA-binding response regulator	DNA-binding response regulator
CJJ81176_1277	CJE1397	672	672	equal	sTSS	42	42	equal	DNA-binding response regulator	DNA-binding response regulator
CJJ81176_1290	CJE1410	720	720	equal	sTSS	38	38	equal	uridylate kinase	uridylate kinase
CJJ81176_1293	CJE1413	666	666	equal	pTSS	29	29	equal	lipoprotein releasing system ATP-binding protein LolD	lipoprotein releasing system ATP-binding protein LolD
CJJ81176_1296	CJE1416	969	969	equal	pTSS	38	38	equal	ribosomal large subunit pseudouridine synthase A	ribosomal large subunit pseudouridine synthase D
CJJ81176_1296	CJE1416	969	969	equal	sTSS	48	48	equal	ribosomal large subunit pseudouridine synthase A	ribosomal large subunit pseudouridine synthase D
CJJ81176_1297	CJE1417	1101	1101	equal	pTSS	26	26	equal	rod shape-determining protein RodA%2C putative	rod shape-determining protein RodA%2C putative
CJJ81176_1297	CJE1417	1101	1101	equal	sTSS	30	30	equal	rod shape-determining protein RodA%2C putative	rod shape-determining protein RodA%2C putative
CJJ81176_1300	CJE1475	1344	1344	equal	pTSS	27	27	equal	TrkH family potassium uptake protein	TrkH family potassium uptake protein
CJJ81176_1304	CJE1479	1236	1236	equal	pTSS	231	231	equal	NADP-dependent malic enzyme%2C truncation	NADP-dependent malic enzyme%2C truncation
CJJ81176_1306	CJE1481	816	816	equal	pTSS	25	25	equal	hypothetical protein	hypothetical protein
CJJ81176_1308	CJE1483	456	456	equal	pTSS	31	31	equal	acetyl-CoA carboxylase%2C biotin carboxyl carrier protein	acetyl-CoA carboxylase%2C biotin carboxyl carrier protein
CJJ81176_1310	CJE1485	1005	1005	equal	pTSS	26	26	equal	polysaccharide biosynthesis protein	polysaccharide biosynthesis protein
CJJ81176_1320	CJE1493	222	222	equal	pTSS	190	190	equal	acyl carrier protein%2C putative	acyl carrier protein%2C putative
CJJ81176_1326	CJE1499	225	225	equal	pTSS	25	24	different	acyl carrier protein%2C putative	acyl carrier protein%2C putative
CJJ81176_1327	CJE1504	1212	1212	equal	pTSS	36	36	equal	hypothetical protein	hypothetical protein
CJJ81176_1328	CJE1506	699	699	equal	pTSS	20	19	different	acylneuraminate cytidylyltransferase	acylneuraminate cytidylyltransferase
CJJ81176_1328	CJE1506	699	699	equal	sTSS	30	29	different	acylneuraminate cytidylyltransferase	acylneuraminate cytidylyltransferase
CJJ81176_1333	CJE1511	1137	1137	equal	pTSS	21	21	equal	flagellin modification protein%2C PseA	flagellin modification protein%2C PseA
CJJ81176_1333	CJE1511	1137	1137	equal	sTSS	43	67	different	flagellin modification protein%2C PseA	flagellin modification protein%2C PseA
CJJ81176_1333	CJE1511	1137	1137	equal	sTSS	206	206	equal	flagellin modification protein%2C PseA	flagellin modification protein%2C PseA
CJJ81176_1334	CJE1512	1032	1032	equal	pTSS	38	38	equal	N-acetylneuraminic acid synthetase	N-acetylneuraminic acid synthetase
CJJ81176_1334	CJE1512	1032	1032	equal	sTSS	211	211	equal	N-acetylneuraminic acid synthetase	N-acetylneuraminic acid synthetase
CJJ81176_1334	CJE1512	1032	1032	equal	sTSS	72	72	equal	N-acetylneuraminic acid synthetase	N-acetylneuraminic acid synthetase
CJJ81176_1337	CJE1525	1899	1908	different	pTSS	282	168	different	PseE	motility accessory factor
CJJ81176_1338	CJE1526	1731	1722	different	pTSS	26	26	equal	flagellin	flagellin
CJJ81176_1339	CJE1528	1731	1722	different	pTSS	44	44	equal	flagellin	flagellin
CJJ81176_1347	CJE1537	339	339	equal	pTSS	140	140	equal	hypothetical protein	hypothetical protein
CJJ81176_1348	CJE1538	1308	1308	equal	pTSS	0	0	equal	fibronectin%2Ffibrinogen binding protein%2C putative	fibronectin%2Ffibrinogen binding protein%2C putative
CJJ81176_1349	CJE1539	576	576	equal	pTSS	14	13	different	putative molybdopterin-guanine dinucleotide biosynthesis protein	putative molybdopterin-guanine dinucleotide biosynthesis protein
CJJ81176_1351	CJE1541	969	969	equal	pTSS	33	33	equal	enterochelin ABC transporter%2C permease protein	enterochelin ABC transporter%2C permease protein
CJJ81176_1352	CJE1542	939	939	equal	pTSS	287	287	equal	enterochelin ABC transporter%2C permease protein	enterochelin ABC transporter%2C permease protein
CJJ81176_1352	CJE1542	939	939	equal	sTSS	95	95	equal	enterochelin ABC transporter%2C permease protein	enterochelin ABC transporter%2C permease protein
CJJ81176_1360	CJE1547	516	516	equal	pTSS	54	54	equal	cytochrome c-type protein nrfH	cytochrome c-type protein nrfH
CJJ81176_1361	CJE1548	2085	2085	equal	sTSS	50	50	equal	polyphosphate kinase	polyphosphate kinase
CJJ81176_1364	CJE1554	1008	1008	equal	pTSS	30	30	equal	Holliday junction DNA helicase RuvB	Holliday junction DNA helicase RuvB
CJJ81176_1368	CJE1558	1797	1797	equal	pTSS	226	226	equal	glucosamine--fructose-6-phosphate aminotransferase	glucosamine--fructose-6-phosphate aminotransferase
CJJ81176_1369	CJE1559	2349	2349	equal	pTSS	32	32	equal	GlnD family protein	GlnD family protein
CJJ81176_1370	CJE1560	1065	1065	equal	pTSS	30	30	equal	hypothetical protein	hypothetical protein
CJJ81176_1374	CJE1563	699	699	equal	pTSS	25	25	equal	VacJ family lipoprotein	VacJ family lipoprotein
CJJ81176_1377	CJE1566	603	603	equal	pTSS	36	35	different	putative deoxyribonucleotide triphosphate pyrophosphatase	putative deoxyribonucleotide triphosphate pyrophosphatase
CJJ81176_1378	CJE1567	1302	1302	equal	pTSS	33	33	equal	multidrug resistance efflux transporter%2C putative	multidrug resistance efflux transporter%2C putative
CJJ81176_1380	CJE1569	1323	1323	equal	pTSS	20	20	equal	selenocysteine synthase	selenocysteine synthase
CJJ81176_1382	CJE1571	711	711	equal	pTSS	27	27	equal	hypothetical protein	hypothetical protein
CJJ81176_1386	CJE1575	315	315	equal	pTSS	39	39	equal	hypothetical protein	hypothetical protein
CJJ81176_1387	CJE1576	1425	1425	equal	pTSS	31	31	equal	catalase	catalase
CJJ81176_1389	CJE1578	657	657	equal	pTSS	31	31	equal	hypothetical protein	hypothetical protein
CJJ81176_1389	CJE1578	657	657	equal	sTSS	38	38	equal	hypothetical protein	hypothetical protein
CJJ81176_1390	CJE1579	363	363	equal	pTSS	30	30	equal	endoribonuclease L-PSP%2C putative	endoribonuclease L-PSP%2C putative
CJJ81176_1402	CJE1590	999	999	equal	pTSS	25	25	equal	glyceraldehyde 3-phosphate dehydrogenase A	glyceraldehyde 3-phosphate dehydrogenase A
CJJ81176_1403	CJE1591	546	546	equal	pTSS	28	28	equal	nicotinate %28nicotinamide%29 nucleotide adenylyltransferase	nicotinate %28nicotinamide%29 nucleotide adenylyltransferase
CJJ81176_1404	CJE1592	327	327	equal	pTSS	18	18	equal	hypothetical protein	hypothetical protein
CJJ81176_1405	CJE1593	378	378	equal	pTSS	30	31	different	hypothetical protein	hypothetical protein
CJJ81176_1406	CJE1594	1371	1371	equal	pTSS	83	83	equal	phosphomannomutase%2Fphosphoglucomutase	phosphomannomutase%2Fphosphoglucomutase
CJJ81176_1407	CJE1595	537	537	equal	pTSS	28	28	equal	flagellar basal body-associated protein FliL	flagellar basal body-associated protein FliL
CJJ81176_1408	CJE1596	348	348	equal	pTSS	143	143	equal	4%27-phosphopantetheinyl transferase	4%27-phosphopantetheinyl transferase
CJJ81176_1410	CJE1598	1362	1362	equal	pTSS	249	249	equal	cytochrome P450 family protein	cytochrome P450 family protein
CJJ81176_1411	CJE1599	1122	1122	equal	pTSS	17	18	different	hypothetical protein	hypothetical protein
CJJ81176_1412	CJE1600	1185	1185	equal	pTSS	104	104	equal	capsule polysaccharide export protein KpsS	capsule polysaccharide export protein KpsS
CJJ81176_1438	CJE1618	1659	1659	equal	pTSS	55	55	equal	capsular polysaccharide ABC transporter%2C periplasmic polysaccharide-binding protein	capsular polysaccharide ABC transporter%2C periplasmic polysaccharide-binding protein
CJJ81176_1439	CJE1619	1119	1119	equal	pTSS	73	73	equal	capsular polysaccharide ABC transporter	capsular polysaccharide ABC transporter
CJJ81176_1440	CJE1620	663	663	equal	pTSS	238	238	equal	capsular polysaccharide ABC transporter%2C ATP-binding protein	capsular polysaccharide ABC transporter%2C ATP-binding protein
CJJ81176_1441	CJE1621	783	783	equal	pTSS	31	31	equal	capsular polysaccharide ABC transporter%2C permease protein	capsular polysaccharide ABC transporter%2C permease protein
CJJ81176_1442	CJE1622	408	408	equal	pTSS	3	3	equal	hypothetical protein	hypothetical protein
CJJ81176_1443	CJE1623	564	564	equal	pTSS	24	24	equal	hypothetical protein	hypothetical protein
CJJ81176_1443	CJE1623	564	564	equal	sTSS	247	247	equal	hypothetical protein	hypothetical protein
CJJ81176_1443	CJE1623	564	564	equal	sTSS	28	28	equal	hypothetical protein	hypothetical protein
CJJ81176_1447	CJE1627	1320	1320	equal	pTSS	52	52	equal	putative tRNA modifying protein	putative tRNA modifying protein
CJJ81176_1448	CJE1628	1098	1098	equal	pTSS	33	33	equal	peptide chain release factor 2	peptide chain release factor 2
CJJ81176_1449	CJE1629	180	180	equal	pTSS	165	165	equal	hypothetical protein	hypothetical protein
CJJ81176_1451	CJE1632	822	822	equal	pTSS	3	3	equal	thiamine monophosphate kinase	thiamine monophosphate kinase
CJJ81176_1451	CJE1632	822	822	equal	sTSS	7	7	equal	thiamine monophosphate kinase	thiamine monophosphate kinase
CJJ81176_1452	CJE1633	1074	1074	equal	pTSS	18	18	equal	hypothetical protein	hypothetical protein
CJJ81176_1455	CJE1636	1047	1047	equal	pTSS	24	24	equal	flagellar basal body P-ring protein	flagellar basal body P-ring protein
CJJ81176_1459	CJE1640	1827	1827	equal	pTSS	51	51	equal	flagellar hook-associated protein FlgK	flagellar hook-associated protein FlgK
CJJ81176_1462	CJE1642	765	765	equal	pTSS	126	128	different	hypothetical protein	hypothetical protein
CJJ81176_1469	CJE1649	3561	3561	equal	pTSS	40	40	equal	pyruvate ferredoxin%2Fflavodoxin oxidoreductase	pyruvate ferredoxin%2Fflavodoxin oxidoreductase
CJJ81176_1471	CJE1651	960	960	equal	pTSS	42	42	equal	fibronectin-binding protein	fibronectin-binding protein
CJJ81176_1473	CJE1653	426	426	equal	pTSS	29	29	equal	50S ribosomal protein L13	50S ribosomal protein L13
CJJ81176_1475	CJE1655	2367	2367	equal	pTSS	284	284	equal	hypothetical protein	hypothetical protein
CJJ81176_1476	CJE1656	522	522	equal	pTSS	26	26	equal	putative lipoprotein	putative lipoprotein
CJJ81176_1482	CJE1663	1467	1467	equal	pTSS	30	30	equal	cbb3-type cytochrome c oxidase subunit I	cbb3-type cytochrome c oxidase subunit I
CJJ81176_1482	CJE1663	1467	1467	equal	sTSS	43	43	equal	cbb3-type cytochrome c oxidase subunit I	cbb3-type cytochrome c oxidase subunit I
CJJ81176_1483	CJE1664	681	681	equal	pTSS	163	163	equal	DNA-binding response regulator	DNA-binding response regulator
CJJ81176_1484	CJE1665	1212	1212	equal	pTSS	40	40	equal	sensory box sensor histidine kinase%2C putative	sensory box sensor histidine kinase%2C putative
CJJ81176_1487	CJE1668	552	552	equal	pTSS	24	24	equal	hypothetical protein	hypothetical protein
CJJ81176_1489	CJE1670	429	429	equal	pTSS	78	78	equal	hypothetical protein	hypothetical protein
CJJ81176_1492	CJE1673	1209	1209	equal	pTSS	46	46	equal	putative inner membrane protein	putative inner membrane protein
CJJ81176_1496	CJE1677	927	927	equal	pTSS	56	56	equal	selenide%2C water dikinase	selenide%2C water dikinase
CJJ81176_1498	CJE1679	2103	2103	equal	pTSS	30	30	equal	methyl-accepting chemotaxis protein	methyl-accepting chemotaxis protein
CJJ81176_1500	CJE1681	783	783	equal	pTSS	23	23	equal	formate dehydrogenase accessory protein	formate dehydrogenase accessory protein
CJJ81176_1502	CJE1683	642	642	equal	pTSS	54	54	equal	formate dehydrogenase%2C iron-sulfur subunit	formate dehydrogenase%2C iron-sulfur subunit
CJJ81176_1506	CJE1686	714	714	equal	pTSS	94	94	equal	hypothetical protein	hypothetical protein
CJJ81176_1507	CJE1688	1149	1149	equal	pTSS	20	20	equal	carboxynorspermidine decarboxylase	carboxynorspermidine decarboxylase
CJJ81176_1514	CJE1700	990	990	equal	pTSS	24	24	equal	phosphoribosylaminoimidazole synthetase	phosphoribosylaminoimidazole synthetase
CJJ81176_1516	CJE1702	750	750	equal	pTSS	22	22	equal	diaminopimelate epimerase	diaminopimelate epimerase
CJJ81176_1517	CJE1703	732	732	equal	pTSS	264	264	equal	mannosyl-glycoprotein endo-beta-N-acetylglucosamidase domain-containing protein	mannosyl-glycoprotein endo-beta-N-acetylglucosamidase domain-containing protein
CJJ81176_1518	CJE1704	1038	1038	equal	pTSS	20	20	equal	hypothetical protein	hypothetical protein
CJJ81176_1522	CJE1708	1974	1974	equal	sTSS	52	53	different	acetyl-CoA synthetase	acetyl-CoA synthetase
CJJ81176_1522	CJE1708	1974	1974	equal	sTSS	297	298	different	acetyl-CoA synthetase	acetyl-CoA synthetase
CJJ81176_1524	CJE1710	687	687	equal	pTSS	18	18	equal	tungstate ABC transporter%2C permease protein%2C putative	tungstate ABC transporter%2C permease protein%2C putative
CJJ81176_1524	CJE1710	687	687	equal	sTSS	22	22	equal	tungstate ABC transporter%2C permease protein%2C putative	tungstate ABC transporter%2C permease protein%2C putative
CJJ81176_1525	CJE1711	810	810	equal	pTSS	27	27	equal	tungstate ABC transporter%2C periplasmic tungstate-binding protein%2C putative	tungstate ABC transporter%2C periplasmic tungstate-binding protein%2C putative
CJJ81176_1526	CJE1712	768	768	equal	pTSS	26	26	equal	LamB%2FYcsF family protein	LamB%2FYcsF family protein
CJJ81176_1526	CJE1712	768	768	equal	sTSS	30	30	equal	LamB%2FYcsF family protein	LamB%2FYcsF family protein
CJJ81176_1527	CJE1713	741	741	equal	pTSS	111	111	equal	hypothetical protein	hypothetical protein
CJJ81176_1530	CJE1716	579	579	equal	pTSS	23	23	equal	flavodoxin-like fold domain-containing protein	flavodoxin-like fold domain-containing protein
CJJ81176_1531	CJE1717	348	348	equal	pTSS	62	62	equal	transcriptional regulator%2C putative	transcriptional regulator%2C putative
CJJ81176_1550	CJE1736	2367	2367	equal	pTSS	0	0	equal	paralyzed flagella protein PflA	paralyzed flagella protein PflA
CJJ81176_1550	CJE1736	2367	2367	equal	sTSS	25	28	different	paralyzed flagella protein PflA	paralyzed flagella protein PflA
CJJ81176_1565	CJE1751	666	666	equal	pTSS	274	274	equal	peptide ABC transporter%2C ATP-binding protein	peptide ABC transporter%2C ATP-binding protein
CJJ81176_1569	CJE1755	1536	1536	equal	pTSS	24	23	different	peptide ABC transporter%2C periplasmic peptide-binding protein	peptide ABC transporter%2C periplasmic peptide-binding protein
CJJ81176_1575	CJE1758	1632	1632	equal	pTSS	21	21	equal	multidrug transporter membrane component%2FATP-binding component	multidrug transporter membrane component%2FATP-binding component
CJJ81176_1576	CJE1759	1296	1297	different	pTSS	30	30	equal	proline%2Fbetaine transporter%2C putative%2C authentic frameshift	pseudo
CJJ81176_1576	CJE1759	1296	1297	different	sTSS	36	36	equal	proline%2Fbetaine transporter%2C putative%2C authentic frameshift	pseudo
CJJ81176_1578	CJE1762	219	219	equal	pTSS	27	27	equal	translation initiation factor IF-1	translation initiation factor IF-1
CJJ81176_1584	CJE1769	900	900	equal	pTSS	29	29	equal	ATP phosphoribosyltransferase	ATP phosphoribosyltransferase
CJJ81176_1593	CJE1778	1107	1107	equal	pTSS	25	25	equal	ATP%2FGTP-binding protein	ATP%2FGTP-binding protein
CJJ81176_1594	CJE1779	1116	1116	equal	sTSS	65	65	equal	bifunctional 2-C-methyl-D-erythritol 4-phosphate cytidylyltransferase%2F2-C-methyl-D-erythritol 2%2C4-cyclodiphosphate synthase protein	bifunctional 2-C-methyl-D-erythritol 4-phosphate cytidylyltransferase%2F2-C-methyl-D-erythritol 2%2C4-cyclodiphosphate synthase protein
CJJ81176_1594	CJE1779	1116	1116	equal	sTSS	42	42	equal	bifunctional 2-C-methyl-D-erythritol 4-phosphate cytidylyltransferase%2F2-C-methyl-D-erythritol 2%2C4-cyclodiphosphate synthase protein	bifunctional 2-C-methyl-D-erythritol 4-phosphate cytidylyltransferase%2F2-C-methyl-D-erythritol 2%2C4-cyclodiphosphate synthase protein
CJJ81176_1596	CJE1781	1161	1161	equal	pTSS	81	81	equal	ATP-sulfurylase family protein	ATP-sulfurylase family protein
CJJ81176_1598	CJE1783	264	264	equal	pTSS	27	27	equal	30S ribosomal protein S20	30S ribosomal protein S20
CJJ81176_1600	CJE1785	756	756	equal	pTSS	33	33	equal	hypothetical protein	hypothetical protein
CJJ81176_1607	CJE1792	1020	1020	equal	pTSS	0	0	equal	A%2FG-specific adenine glycosylase	A%2FG-specific adenine glycosylase
CJJ81176_1608	CJE1793	753	753	equal	pTSS	23	23	equal	hypothetical protein	hypothetical protein
CJJ81176_1614	CJE1795	522	522	equal	pTSS	44	44	equal	hypothetical protein	hypothetical protein
CJJ81176_1616	CJE1797	1251	1251	equal	pTSS	28	28	equal	serine transporter	serine transporter
CJJ81176_1617	CJE1798	417	417	equal	pTSS	24	25	different	hypothetical protein	hypothetical protein
CJJ81176_1618	CJE1799	744	744	equal	pTSS	23	24	different	hypothetical protein	hypothetical protein
CJJ81176_1619	CJE1800	426	426	equal	pTSS	31	31	equal	TonB system transport protein ExbB	TonB system transport protein ExbB
CJJ81176_1628	CJE1809	987	987	equal	pTSS	22	22	equal	hypothetical protein	hypothetical protein
CJJ81176_1628	CJE1809	987	987	equal	sTSS	46	46	equal	hypothetical protein	hypothetical protein
CJJ81176_1628	CJE1809	987	987	equal	sTSS	117	117	equal	hypothetical protein	hypothetical protein
CJJ81176_1629	CJE1810	1818	1818	equal	pTSS	12	12	equal	DNA primase	DNA primase
CJJ81176_1629	CJE1810	1818	1818	equal	sTSS	111	111	equal	DNA primase	DNA primase
CJJ81176_1633	CJE1814	312	312	equal	sTSS	252	252	equal	hypothetical protein	hypothetical protein
CJJ81176_1641	CJE1822	501	501	equal	pTSS	24	24	equal	hypothetical protein	hypothetical protein
CJJ81176_1646	CJE1827	1149	1149	equal	pTSS	48	49	different	Na%2B%2FH%2B antiporter NhaA	Na%2B%2FH%2B antiporter NhaA
CJJ81176_1646	CJE1827	1149	1149	equal	sTSS	56	57	different	Na%2B%2FH%2B antiporter NhaA	Na%2B%2FH%2B antiporter NhaA
CJJ81176_1647	CJE1828	183	183	equal	pTSS	31	30	different	hypothetical protein	hypothetical protein
CJJ81176_1649	CJE1830	2091	2091	equal	pTSS	54	54	equal	FTR1 family iron permease	FTR1 family iron permease
CJJ81176_1657	CJE1838	438	438	equal	pTSS	23	23	equal	hypothetical protein	hypothetical protein
CJJ81176_1658	CJE1839	144	144	equal	sTSS	247	247	equal	hypothetical protein	hypothetical protein
CJJ81176_1669	CJE1845	1032	1032	equal	pTSS	28	28	equal	recombinase A	recombinase A
CJJ81176_1670	CJE1846	861	861	equal	pTSS	22	21	different	hypothetical protein	hypothetical protein
CJJ81176_1673	CJE1849	765	765	equal	pTSS	25	25	equal	hypothetical protein	hypothetical protein
CJJ81176_1673	CJE1849	765	765	equal	sTSS	35	37	different	hypothetical protein	hypothetical protein
CJJ81176_1675	CJE1851	1269	1269	equal	pTSS	27	27	equal	citrate synthase	citrate synthase
CJJ81176_1678	CJE1854	2103	2103	equal	sTSS	97	97	equal	DNA topoisomerase I	DNA topoisomerase I
CJJ81176_1703	CJE1874	615	615	equal	pTSS	23	23	equal	50S ribosomal protein L4	50S ribosomal protein L4
CJJ81176_1710	CJE_tRNA-Glu-1	75	75	equal	pTSS	28	28	equal	tRNA-Glu	tRNA-Glu
CJJ81176_1716	CJE_tRNA-Thr-1	76	76	equal	pTSS	10	10	equal	tRNA-Thr	tRNA-Thr
CJJ81176_1717	CJE_tRNA-Tyr-1	86	86	equal	pTSS	0	0	equal	tRNA-Tyr	tRNA-Tyr
CJJ81176_1718	CJE_tRNA-Gly-1	77	77	equal	pTSS	0	0	equal	tRNA-Gly	tRNA-Gly
CJJ81176_1719	CJE_tRNA-Thr-2	75	75	equal	pTSS	0	0	equal	tRNA-Thr	tRNA-Thr
CJJ81176_1720	CJE_tRNA-Trp-1	76	76	equal	pTSS	0	0	equal	tRNA-Trp	tRNA-Trp
CJJ81176_1721	CJE_tRNA-Arg-1	77	77	equal	pTSS	0	0	equal	tRNA-Arg	tRNA-Arg
CJJ81176_1723	CJE_tRNA-Gln-1	75	75	equal	sTSS	18	18	equal	tRNA-Gln	tRNA-Gln
CJJ81176_1725	CJE_tRNA-Ala-3	76	76	equal	pTSS	237	237	equal	tRNA-Ala	tRNA-Ala
CJJ81176_1725	CJE_tRNA-Ala-3	76	76	equal	sTSS	125	125	equal	tRNA-Ala	tRNA-Ala
CJJ81176_1725	CJE_tRNA-Ala-3	76	76	equal	sTSS	0	0	equal	tRNA-Ala	tRNA-Ala
CJJ81176_1729	CJE_tRNA-Leu-1	87	87	equal	pTSS	18	18	equal	tRNA-Leu	tRNA-Leu
CJJ81176_1729	CJE_tRNA-Leu-1	87	87	equal	sTSS	22	22	equal	tRNA-Leu	tRNA-Leu
CJJ81176_1731	CJE0991	297	297	equal	pTSS	26	26	equal	DNA-binding protein HU	DNA-binding protein HU
CJJ81176_1738	CJE_tRNA-Asp-2	77	77	equal	pTSS	0	0	equal	tRNA-Asp	tRNA-Asp
CJJ81176_1738	CJE_tRNA-Asp-2	77	77	equal	sTSS	120	120	equal	tRNA-Asp	tRNA-Asp
CJJ81176_1739	CJE_tRNA-Val-2	76	76	equal	pTSS	0	0	equal	tRNA-Val	tRNA-Val
CJJ81176_1740	CJE_tRNA-Lys-2	76	76	equal	pTSS	18	19	different	tRNA-Lys	tRNA-Lys
CJJ81176_1745	CJE_tRNA-Arg-3	77	77	equal	sTSS	8	8	equal	tRNA-Arg	tRNA-Arg
CJJ81176_1746	CJE1294	522	519	different	pTSS	28	28	equal	hypothetical protein	pseudo
CJJ81176_1748	CJE_tRNA-Asn-1	75	75	equal	pTSS	17	17	equal	tRNA-Asn	tRNA-Asn
CJJ81176_1749	CJE_tRNA-Met-2	77	77	equal	pTSS	19	19	equal	tRNA-Met	tRNA-Met
CJJ81176_1750	CJE_tRNA-Phe-1	76	76	equal	pTSS	24	23	different	tRNA-Phe	tRNA-Phe
CJJ81176_1751	CJE_tRNA-Ser-1	90	90	equal	pTSS	0	0	equal	tRNA-Ser	tRNA-Ser
CJJ81176_1751	CJE_tRNA-Ser-1	90	90	equal	sTSS	12	12	equal	tRNA-Ser	tRNA-Ser
CJJ81176_1752	CJE_CjtmRNA1	359	359	equal	pTSS	0	0	equal	10Sa RNA %28tmRNA%29	sRNA
CJJ81176_1752	CJE_CjtmRNA1	359	359	equal	sTSS	17	17	equal	10Sa RNA %28tmRNA%29	sRNA
CJJ81176_1753	CJE_tRNA-SeC-1	98	98	equal	pTSS	0	0	equal	tRNA-Sec	tRNA-Sec
CJJ81176_1753	CJE_tRNA-SeC-1	98	98	equal	sTSS	4	4	equal	tRNA-Sec	tRNA-Sec
CJJ81176_1754	CJE1763	114	114	equal	pTSS	132	132	equal	50S ribosomal protein L36	50S ribosomal protein L36
CJJ81176_1754	CJE1763	114	114	equal	sTSS	137	137	equal	50S ribosomal protein L36	50S ribosomal protein L36
CJJ81176_1755	CJE_tRNA-Gly-3	75	75	equal	sTSS	22	22	equal	tRNA-Gly	tRNA-Gly
CJJ81176_1756	CJE_tRNA-Leu-3	89	89	equal	pTSS	0	0	equal	tRNA-Leu	tRNA-Leu
CJJ81176_1757	CJE_tRNA-Cys-1	74	74	equal	sTSS	0	0	equal	tRNA-Cys	tRNA-Cys
CJJ81176_1758	CJE_tRNA-Ser-2	88	88	equal	pTSS	0	0	equal	tRNA-Ser	tRNA-Ser
CJJ81176_1760	CJE_tRNA-Arg-4	77	77	equal	pTSS	0	0	equal	tRNA-Arg	tRNA-Arg
CJJ81176_1761	CJE_tRNA-Arg-5	77	77	equal	pTSS	42	42	equal	tRNA-Arg	tRNA-Arg
CJJ81176_1763	CJE_tRNA-Pro-1	78	78	equal	pTSS	16	16	equal	tRNA-Pro	tRNA-Pro
CJJ81176_1764	CJE_tRNA-Met-3	77	77	equal	pTSS	14	14	equal	tRNA-Met	tRNA-Met
CJJ81176_1765	CJE_tRNA-Ser-3	88	88	equal	pTSS	0	0	equal	tRNA-Ser	tRNA-Ser
CJJ81176_1765	CJE_tRNA-Ser-3	88	88	equal	sTSS	10	10	equal	tRNA-Ser	tRNA-Ser
CJJ81176_1766	CJE_tRNA-Ala-4	76	76	equal	pTSS	8	8	equal	tRNA-Ala	tRNA-Ala
#Gene 1	Gene 2	Gene length 1	Gene length 2	Gene length comparison	TSS type	UTR length 1	UTR length 2	UTR length comparison	Gene description 1	Gene description 2
Cj0002	C8J_0002	1068	1068	equal	pTSS	87	87	equal	DNA polymerase III subunit beta	DNA polymerase III subunit beta
Cj0005c	C8J_0005	1239	1239	equal	pTSS	27	26	different	molydopterin containing oxidoreductase	hypothetical protein
Cj0006	C8J_0006	1302	1302	equal	pTSS	26	26	equal	putative Na%2B%2FH%2B antiporter family protein	Na%2B%2FH%2B antiporter family protein
Cj0006	C8J_0006	1302	1302	equal	sTSS	30	30	equal	putative Na%2B%2FH%2B antiporter family protein	Na%2B%2FH%2B antiporter family protein
Cj0011c	C8J_0010	240	240	equal	pTSS	27	27	equal	putative non-specific DNA binding protein	competence protein ComEA
Cj0012c	C8J_0011	648	648	equal	pTSS	22	22	equal	non-haem iron protein	rubrerythrin
Cj0014c	C8J_0013	525	525	equal	pTSS	33	33	equal	putative integral membrane protein	putative integral membrane protein
Cj0015c	C8J_0014	1227	1227	equal	pTSS	36	47	different	hypothetical protein	hypothetical protein
Cj0016	C8J_0015	675	675	equal	pTSS	24	24	equal	putative transcriptional regulatory protein	putative transcriptional regulatory protein
Cj0018c	C8J_0017	168	168	equal	pTSS	23	23	equal	disulphide bond formation protein	hypothetical protein
Cj0020c	C8J_0019	915	915	equal	pTSS	34	34	equal	cytochrome C551 peroxidase	cytochrome C551 peroxidase
Cj0022c	C8J_0021	903	903	equal	pTSS	48	48	equal	putative ribosomal pseudouridine synthase	putative ribosomal pseudouridine synthase
Cj0023	C8J_0022	1329	1329	equal	pTSS	40	40	equal	adenylosuccinate lyase	adenylosuccinate lyase
Cj0025c	C8J_0024	1386	1386	equal	pTSS	73	73	equal	putative sodium:dicarboxylate family transmembrane symporter	sodium%2Fdicarboxylate symporter
Cj0027	C8J_0026	1632	1632	equal	pTSS	22	22	equal	CTP synthetase	CTP synthetase
Cj0029	C8J_0028	996	996	equal	pTSS	71	96	different	cytoplasmic L-asparaginase	L-asparaginase
Cj0034c	C8J_0037	702	702	equal	pTSS	20	20	equal	putative periplasmic protein	hypothetical protein
Cj0038c	C8J_0041	648	648	equal	pTSS	242	242	equal	putative poly%28A%29 polymerase family protein	hypothetical protein
Cj0039c	C8J_0042	1809	1809	equal	pTSS	31	31	equal	GTP-binding protein TypA	GTP-binding protein TypA
Cj0040	C8J_0043	324	324	equal	pTSS	29	29	equal	hypothetical protein	hypothetical protein
Cj0045c	C8J_0048	723	720	different	pTSS	26	23	different	putative iron-binding protein	hypothetical protein
Cj0059c	C8J_0052	843	843	equal	pTSS	111	111	equal	flagellar motor switch protein FliY	flagellar motor switch protein FliY
Cj0066c	C8J_0059	480	480	equal	pTSS	29	29	equal	3-dehydroquinate dehydratase	3-dehydroquinate dehydratase
Cj0067	C8J_0060	1230	1230	equal	pTSS	17	17	equal	chlorohydrolase	chlorohydrolase
Cj0069	C8J_0062	1032	1032	equal	pTSS	24	24	equal	hypothetical protein	hypothetical protein
Cj0076c	C8J_0069	1683	1683	equal	pTSS	28	28	equal	L-lactate permease	L-lactate permease
Cj0079c	C8J_0072	807	807	equal	pTSS	30	30	equal	cytolethal distending toxin A	cytolethal distending toxin
Cj0080	C8J_0073	270	234	different	pTSS	11	48	different	hypothetical protein	hypothetical protein
Cj0086c	C8J_0078	696	696	equal	pTSS	31	31	equal	uracil-DNA glycosylase	uracil-DNA glycosylase
Cj0087	C8J_0079	1407	1407	equal	pTSS	58	58	equal	aspartate ammonia-lyase	aspartate ammonia-lyase
Cj0087	C8J_0079	1407	1407	equal	sTSS	66	66	equal	aspartate ammonia-lyase	aspartate ammonia-lyase
Cj0089	C8J_0082	1362	1362	equal	pTSS	29	29	equal	putative lipoprotein	putative lipoprotein
Cj0093	C8J_0086	1203	1203	equal	pTSS	235	235	equal	putative periplasmic protein	putative periplasmic protein
Cj0094	C8J_0087	309	309	equal	pTSS	75	75	equal	50S ribosomal protein L21	50S ribosomal protein L21
Cj0094	C8J_0087	309	309	equal	sTSS	81	81	equal	50S ribosomal protein L21	50S ribosomal protein L21
Cj0098	C8J_0091	918	918	equal	pTSS	25	25	equal	methionyl-tRNA formyltransferase	methionyl-tRNA formyltransferase
Cj0100	C8J_0093	786	786	equal	pTSS	115	115	equal	parA family protein	chromosome partitioning protein%2C ParA family
Cj0102	C8J_0095	426	426	equal	pTSS	25	25	equal	F0F1 ATP synthase subunit B%27	F0F1 ATP synthase subunit B%27
Cj0102	C8J_0095	426	426	equal	sTSS	88	88	equal	F0F1 ATP synthase subunit B%27	F0F1 ATP synthase subunit B%27
Cj0107	C8J_0100	1398	1398	equal	pTSS	207	206	different	F0F1 ATP synthase subunit beta	F0F1 ATP synthase subunit beta
Cj0113	C8J_0106	498	498	equal	pTSS	26	26	equal	peptidoglycan associated lipoprotein	peptidoglycan-associated lipoprotein Omp18
Cj0118	C8J_0111	756	756	equal	pTSS	125	125	equal	hypothetical protein	PP-loop family protein
Cj0124c	C8J_0117	987	987	equal	pTSS	120	120	equal	hypothetical protein	hypothetical protein
Cj0127c	C8J_0120	843	843	equal	pTSS	28	28	equal	acetyl-CoA carboxylase subunit beta	acetyl-CoA carboxylase subunit beta
Cj0128c	C8J_0121	723	723	equal	pTSS	195	195	equal	putative inositol monophosphatase family protein	inositol monophosphatase family protein
Cj0129c	C8J_0122	2220	2220	equal	pTSS	29	29	equal	outer membrane protein	OMP85 family outer membrane protein
Cj0131	C8J_0124	1374	1374	equal	pTSS	38	38	equal	putative peptidase M23 family protein	peptidase%2C M23%2FM37 family
Cj0134	C8J_0127	879	879	equal	pTSS	32	32	equal	homoserine kinase	homoserine kinase
Cj0136	C8J_0129	2616	2616	equal	pTSS	40	40	equal	translation initiation factor IF-2	translation initiation factor IF-2
Cj0136	C8J_0129	2616	2616	equal	sTSS	241	241	equal	translation initiation factor IF-2	translation initiation factor IF-2
Cj0143c	C8J_0137	891	885	different	pTSS	27	26	different	putative periplasmic solute binding protein	cation ABC transporter%2C periplasmic cation-binding protein
Cj0144	C8J_0138	1980	1980	equal	pTSS	51	51	equal	putative methyl-accepting chemotaxis signal transduction protein	methyl-accepting chemotaxis signal transduction protein
Cj0144	C8J_0138	1980	1980	equal	sTSS	149	189	different	putative methyl-accepting chemotaxis signal transduction protein	methyl-accepting chemotaxis signal transduction protein
Cj0146c	C8J_0143	939	939	equal	pTSS	31	31	equal	thioredoxin reductase	thioredoxin-disulfide reductase
Cj0153c	C8J_0150	684	684	equal	pTSS	0	0	equal	putative rRNA methylase	RNA methyltransferase%2C TrmH family
Cj0155c	C8J_0152	201	201	equal	pTSS	28	28	equal	50S ribosomal protein L31	50S ribosomal protein L31
Cj0159c	C8J_0156	582	582	equal	pTSS	27	27	equal	putative 6-pyruvoyl tetrahydropterin synthase	hypothetical protein
Cj0159c	C8J_0156	582	582	equal	sTSS	41	41	equal	putative 6-pyruvoyl tetrahydropterin synthase	hypothetical protein
Cj0167c	C8J_0163	564	564	equal	pTSS	31	31	equal	putative integral membrane protein	hypothetical protein
Cj0168c	C8J_0164	168	183	different	pTSS	31	31	equal	putative periplasmic protein	hypothetical protein
Cj0169	C8J_0165	663	663	equal	pTSS	28	28	equal	superoxide dismutase	superoxide dismutase%2C Fe
Cj0173c	C8J_0167	909	909	equal	sTSS	230	230	equal	putative iron-uptake ABC transporter ATP-binding protein	iron ABC transporter%2C ATP binding subunit
Cj0176c	C8J_0170	132	111	different	pTSS	23	30	different	putative lipoprotein	hypothetical protein
Cj0182	C8J_0171	1200	1200	equal	pTSS	17	17	equal	putative transporter	putative transporter
Cj0183	C8J_0172	1359	1359	equal	pTSS	29	29	equal	putative integral membrane protein	hypothetical protein
Cj0186c	C8J_0175	720	720	equal	pTSS	33	33	equal	putative TerC family integral membrane protein	TerC family integral membrane protein
Cj0187c	C8J_0176	567	567	equal	pTSS	184	184	equal	phosphoribosylglycinamide formyltransferase	phosphoribosylglycinamide formyltransferase
Cj0189c	C8J_0178	699	699	equal	sTSS	121	121	equal	hypothetical protein	hypothetical protein
Cj0193c	C8J_0182	1335	1335	equal	pTSS	28	29	different	trigger factor	trigger factor
Cj0194	C8J_0183	573	573	equal	pTSS	44	44	equal	GTP cyclohydrolase I	GTP cyclohydrolase I
Cj0197c	C8J_0186	729	729	equal	pTSS	22	22	equal	dihydrodipicolinate reductase	dihydrodipicolinate reductase
Cj0199c	C8J_0188	1122	1128	different	pTSS	22	22	equal	putative periplasmic protein	hypothetical protein
Cj0200c	C8J_0189	348	348	equal	pTSS	24	24	equal	putative periplasmic protein	hypothetical protein
Cj0202c	C8J_0191	342	390	different	pTSS	78	31	different	hypothetical protein	hypothetical protein
Cj0204	C8J_0193	1995	1995	equal	pTSS	81	82	different	putative oligopeptide transporter%2C OPT family	oligopeptide transporter%2C OPT family
Cj0205	C8J_0194	804	804	equal	sTSS	260	260	equal	undecaprenyl-diphosphatase	undecaprenyl-diphosphatase
Cj0206	C8J_0195	1809	1809	equal	pTSS	45	45	equal	threonyl-tRNA synthetase	threonyl-tRNA synthetase
Cj0224	C8J_0202	1029	1029	equal	pTSS	21	21	equal	N-acetyl-gamma-glutamyl-phosphate reductase	N-acetyl-gamma-glutamyl-phosphate reductase
Cj0224	C8J_0202	1029	1029	equal	sTSS	46	47	different	N-acetyl-gamma-glutamyl-phosphate reductase	N-acetyl-gamma-glutamyl-phosphate reductase
Cj0226	C8J_0204	840	840	equal	pTSS	24	24	equal	acetylglutamate kinase	acetylglutamate kinase
Cj0228c	C8J_0206	630	630	equal	pTSS	20	20	equal	protein-L-isoaspartate O-methyltransferase	protein-L-isoaspartate O-methyltransferase
Cj0228c	C8J_0206	630	630	equal	sTSS	27	27	equal	protein-L-isoaspartate O-methyltransferase	protein-L-isoaspartate O-methyltransferase
Cj0233c	C8J_0211	609	609	equal	pTSS	81	81	equal	orotate phosphoribosyltransferase	orotate phosphoribosyltransferase
Cj0235c	C8J_0213	372	372	equal	pTSS	27	27	equal	preprotein translocase subunit SecG	preprotein translocase subunit SecG
Cj0236c	C8J_0214	696	696	equal	pTSS	40	40	equal	putative integral membrane protein	hypothetical protein
Cj0237	C8J_0215	636	636	equal	pTSS	23	23	equal	carbonic anyhydrase	carbonic anhydrase
Cj0237	C8J_0215	636	636	equal	sTSS	66	66	equal	carbonic anyhydrase	carbonic anhydrase
Cj0244	C8J_0221	192	192	equal	pTSS	48	48	equal	50S ribosomal protein L35	50S ribosomal protein L35
Cj0244	C8J_0221	192	192	equal	sTSS	54	54	equal	50S ribosomal protein L35	50S ribosomal protein L35
Cj0248	C8J_0225	858	858	equal	pTSS	33	35	different	hypothetical protein	hypothetical protein
Cj0251c	C8J_0228	156	156	equal	pTSS	24	24	equal	highly acidic protein	hypothetical protein
Cj0252	C8J_0229	474	474	equal	pTSS	21	21	equal	molybdenum cofactor biosynthesis protein MoaC	molybdenum cofactor biosynthesis protein MoaC
Cj0253	C8J_0230	264	264	equal	sTSS	59	59	equal	hypothetical protein	hypothetical protein
Cj0255c	C8J_0232	759	759	equal	pTSS	28	28	equal	exodeoxyribonuclease	exodeoxyribonuclease III
Cj0255c	C8J_0232	759	759	equal	sTSS	33	33	equal	exodeoxyribonuclease	exodeoxyribonuclease III
Cj0256	C8J_0233	1539	1539	equal	pTSS	25	25	equal	putative sulfatase family protein	sulfatase%2C putative
Cj0260c	C8J_0237	216	222	different	pTSS	21	21	equal	hypothetical protein	hypothetical protein
Cj0261c	C8J_0238	720	720	equal	pTSS	21	21	equal	putative SAM-dependent methyltransferase	hypothetical protein
Cj0262c	C8J_0239	1998	1998	equal	pTSS	39	39	equal	putative methyl-accepting chemotaxis signal transduction protein	putative methyl-accepting chemotaxis signal transduction protein
Cj0263	C8J_0240	876	876	equal	pTSS	18	18	equal	zinc transporter ZupT	zinc transporter ZupT
Cj0265c	C8J_0242	576	576	equal	pTSS	28	27	different	putative cytochrome C-type haem-binding periplasmic protein	putative cytochrome C-type haem-binding periplasmic protein
Cj0267c	C8J_0244	531	531	equal	pTSS	90	91	different	putative integral membrane protein	hypothetical protein
Cj0273	C8J_0250	441	441	equal	pTSS	30	30	equal	%283R%29-hydroxymyristoyl-ACP dehydratase	%283R%29-hydroxymyristoyl-ACP dehydratase
Cj0273	C8J_0250	441	441	equal	sTSS	35	35	equal	%283R%29-hydroxymyristoyl-ACP dehydratase	%283R%29-hydroxymyristoyl-ACP dehydratase
Cj0279	C8J_0255	3270	3270	equal	pTSS	24	24	equal	carbamoyl phosphate synthase large subunit	carbamoyl phosphate synthase large subunit
Cj0285c	C8J_0261	957	957	equal	pTSS	39	39	equal	chemotaxis protein	chemotaxis protein CheV
Cj0287c	C8J_0263	486	486	equal	pTSS	78	78	equal	transcription elongation factor GreA	transcription elongation factor GreA
Cj0287c	C8J_0263	486	486	equal	sTSS	98	98	equal	transcription elongation factor GreA	transcription elongation factor GreA
Cj0289c	C8J_0268	753	753	equal	pTSS	36	36	equal	major antigenic peptide PEB3	major antigenic peptide PEB3
Cj0293	C8J_0270	777	777	equal	pTSS	24	23	different	stationary phase survival protein SurE	stationary phase survival protein SurE
Cj0293	C8J_0270	777	777	equal	sTSS	52	49	different	stationary phase survival protein SurE	stationary phase survival protein SurE
Cj0297c	C8J_0274	849	849	equal	pTSS	117	117	equal	pantoate--beta-alanine ligase	pantoate--beta-alanine ligase
Cj0299	C8J_0276	774	774	equal	pTSS	46	46	equal	putative periplasmic beta-lactamase	putative periplasmic beta-lactamase
Cj0303c	C8J_0280	750	750	equal	sTSS	27	27	equal	putative molybdate-binding lipoprotein	molybdate transport system substrate-binding protein
Cj0306c	C8J_0283	1143	1143	equal	pTSS	29	29	equal	8-amino-7-oxononanoate synthase	8-amino-7-oxononanoate synthase
Cj0310c	C8J_0287	339	339	equal	pTSS	29	29	equal	putative efflux protein	SMR family multidrug efflux pump
Cj0311	C8J_0288	537	537	equal	pTSS	24	24	equal	50S ribosomal protein L25%2Fgeneral stress protein Ctc	50S ribosomal protein L25%2Fgeneral stress protein Ctc
Cj0314	C8J_0291	1209	1209	equal	pTSS	18	18	equal	diaminopimelate decarboxylase	diaminopimelate decarboxylase
Cj0322	C8J_0299	411	411	equal	pTSS	24	24	equal	peroxide stress regulator	FUR family transcriptional regulator
Cj0322	C8J_0299	411	411	equal	sTSS	258	258	equal	peroxide stress regulator	FUR family transcriptional regulator
Cj0323	C8J_0300	1197	1197	equal	pTSS	22	22	equal	hypothetical protein	hypothetical protein
Cj0326	C8J_0303	1077	1077	equal	pTSS	83	83	equal	phosphoserine aminotransferase	phosphoserine aminotransferase
Cj0330c	C8J_0307	147	147	equal	pTSS	257	257	equal	50S ribosomal protein L32	50S ribosomal protein L32
Cj0330c	C8J_0307	147	147	equal	sTSS	262	262	equal	50S ribosomal protein L32	50S ribosomal protein L32
Cj0332c	C8J_0309	414	414	equal	pTSS	29	29	equal	nucleoside diphosphate kinase	nucleoside diphosphate kinase
Cj0334	C8J_0311	597	597	equal	pTSS	30	30	equal	alkyl hydroperoxide reductase	antioxidant%2C AhpC%2FTsa family
Cj0335	C8J_0312	1089	1089	equal	pTSS	32	32	equal	flagellar biosynthesis protein FlhB	flagellar biosynthesis protein FlhB
Cj0337c	C8J_0314	777	777	equal	pTSS	69	69	equal	flagellar motor protein MotA	flagellar motor protein MotA
Cj0339	C8J_0316	1362	1362	equal	pTSS	42	41	different	putative MFS transport protein	major facilitator family transporter
Cj0339	C8J_0316	1362	1362	equal	sTSS	138	8	different	putative MFS transport protein	major facilitator family transporter
Cj0342c	C8J_0319	2826	2826	equal	pTSS	29	29	equal	excinuclease ABC subunit A	excinuclease ABC subunit A
Cj0342c	C8J_0319	2826	2826	equal	sTSS	38	38	equal	excinuclease ABC subunit A	excinuclease ABC subunit A
Cj0343c	C8J_0320	786	786	equal	pTSS	35	35	equal	putative integral membrane protein	hypothetical protein
Cj0345	C8J_0322	1251	1251	equal	pTSS	201	201	equal	putative anthranilate synthase component I	anthranilate synthase component I
Cj0350	C8J_0327	423	423	equal	pTSS	27	27	equal	hypothetical protein	hypothetical protein
Cj0354c	C8J_0331	246	246	equal	pTSS	29	29	equal	ferredoxin	ferredoxin%2C 4Fe-4S
Cj0357c	C8J_0334	609	609	equal	pTSS	41	41	equal	putative glycerol-3-phosphate acyltransferase PlsY	putative glycerol-3-phosphate acyltransferase PlsY
Cj0358	C8J_0335	1026	1026	equal	pTSS	30	30	equal	putative cytochrome C551 peroxidase	putative cytochrome C551 peroxidase
Cj0360	C8J_0336	1338	1338	equal	pTSS	23	23	equal	phosphoglucosamine mutase	phosphoglucosamine mutase
Cj0363c	C8J_0339	1347	1347	equal	pTSS	27	27	equal	coproporphyrinogen III oxidase	coproporphyrinogen III oxidase
Cj0369c	C8J_0345	1377	1377	equal	pTSS	35	34	different	putative ferredoxin domain-containing integral membrane protein	iron-sulfur cluster-binding domain protein
Cj0370	C8J_0346	213	213	equal	pTSS	37	37	equal	30S ribosomal protein S21	30S ribosomal protein S21
Cj0373	C8J_0349	936	936	equal	pTSS	208	208	equal	2-hydroxyacid dehydrogenase	2-hydroxyacid dehydrogenase
Cj0376	C8J_0352	825	825	equal	pTSS	45	45	equal	putative periplasmic protein	hypothetical protein
Cj0384c	C8J_0359	816	816	equal	pTSS	44	44	equal	2-dehydro-3-deoxyphosphooctonate aldolase	2-dehydro-3-deoxyphosphooctonate aldolase
Cj0385c	C8J_0360	933	933	equal	pTSS	22	22	equal	putative integral membrane protein	integral membrane protein
Cj0386	C8J_0361	1383	1383	equal	pTSS	25	25	equal	GTP-binding protein EngA	GTP-binding protein EngA
Cj0387	C8J_0362	498	498	equal	pTSS	168	168	equal	shikimate kinase	shikimate kinase
Cj0388	C8J_0363	960	960	equal	pTSS	93	93	equal	tryptophanyl-tRNA synthetase	tryptophanyl-tRNA synthetase
Cj0391c	C8J_0366	636	636	equal	pTSS	22	22	equal	hypothetical protein	hypothetical protein
Cj0393c	C8J_0368	1347	1347	equal	pTSS	170	170	equal	putative malate:quinone oxidoreductase	malate dehydrogenase %28acceptor%29
Cj0393c	C8J_0368	1347	1347	equal	sTSS	37	37	equal	putative malate:quinone oxidoreductase	malate dehydrogenase %28acceptor%29
Cj0397c	C8J_0372	579	579	equal	pTSS	44	44	equal	hypothetical protein	hypothetical protein
Cj0398	C8J_0373	285	285	equal	pTSS	32	32	equal	aspartyl%2Fglutamyl-tRNA amidotransferase subunit C	aspartyl%2Fglutamyl-tRNA amidotransferase subunit C
Cj0405	C8J_0380	789	789	equal	pTSS	135	135	equal	shikimate 5-dehydrogenase	shikimate 5-dehydrogenase
Cj0406c	C8J_0381	900	900	equal	pTSS	26	26	equal	putative lipoprotein	putative lipoprotein
Cj0407	C8J_0382	816	816	equal	pTSS	35	35	equal	prolipoprotein diacylglyceryl transferase	prolipoprotein diacylglyceryl transferase
Cj0408	C8J_0383	783	783	equal	pTSS	35	34	different	fumarate reductase cytochrome b-556 subunit	fumarate reductase cytochrome b-556 subunit
Cj0414	C8J_0389	729	729	equal	pTSS	26	26	equal	putative oxidoreductase subunit	hypothetical protein
Cj0416	C8J_0391	99	99	equal	pTSS	102	102	equal	hypothetical protein	hypothetical protein
Cj0416	C8J_0391	99	99	equal	sTSS	248	248	equal	hypothetical protein	hypothetical protein
Cj0420	C8J_0395	573	573	equal	pTSS	29	29	equal	putative periplasmic protein	hypothetical protein
Cj0420	C8J_0395	573	573	equal	sTSS	265	265	equal	putative periplasmic protein	hypothetical protein
Cj0422c	C8J_0397	210	210	equal	pTSS	26	26	equal	putative H-T-H containing protein	hypothetical protein
Cj0426	C8J_0401	1578	1578	equal	pTSS	35	35	equal	putative ABC transporter ATP-binding protein	ABC transporter ATP-binding protein
Cj0428	C8J_0403	384	384	equal	pTSS	23	23	equal	hypothetical protein	hypothetical protein
Cj0429c	C8J_0404	585	585	equal	pTSS	17	17	equal	hypothetical protein	hypothetical protein
Cj0430	C8J_0405	1227	1227	equal	pTSS	3	3	equal	putative integral membrane protein	hypothetical protein
Cj0430	C8J_0405	1227	1227	equal	sTSS	97	97	equal	putative integral membrane protein	hypothetical protein
Cj0433c	C8J_0408	1062	1062	equal	pTSS	29	29	equal	phospho-N-acetylmuramoyl-pentapeptide-transferase	phospho-N-acetylmuramoyl-pentapeptide-transferase
Cj0435	C8J_0410	744	744	equal	pTSS	31	31	equal	3-ketoacyl-%28acyl-carrier-protein%29 reductase	3-ketoacyl-%28acyl-carrier-protein%29 reductase
Cj0437	C8J_0412	1836	1836	equal	pTSS	242	241	different	succinate dehydrogenase flavoprotein subunit	succinate dehydrogenase flavoprotein subunit
Cj0440c	C8J_0415	666	666	equal	pTSS	30	30	equal	putative transcriptional regulator	TenA%2FThi-4 family protein
Cj0441	C8J_0416	234	234	equal	sTSS	33	33	equal	acyl carrier protein	acyl carrier protein
Cj0447	C8J_0420	597	588	different	pTSS	23	23	equal	putative NUDIX hydrolase family protein	NUDIX domain protein
Cj0449c	C8J_0422	216	216	equal	pTSS	40	40	equal	hypothetical protein	hypothetical protein
Cj0450c	C8J_0423	195	195	equal	pTSS	28	28	equal	50S ribosomal protein L28	50S ribosomal protein L28
Cj0451	C8J_0424	648	648	equal	pTSS	32	32	equal	ribulose-phosphate 3-epimerase	ribulose-phosphate 3-epimerase
Cj0456c	C8J_0429	960	960	equal	pTSS	280	280	equal	hypothetical protein	hypothetical protein
Cj0456c	C8J_0429	960	960	equal	sTSS	23	23	equal	hypothetical protein	hypothetical protein
Cj0459c	C8J_0432	243	243	equal	pTSS	30	30	equal	hypothetical protein	hypothetical protein
Cj0459c	C8J_0432	243	243	equal	sTSS	127	126	different	hypothetical protein	hypothetical protein
Cj0460	C8J_0433	1089	1089	equal	pTSS	41	40	different	transcription elongation factor NusA	transcription elongation factor NusA
Cj0461c	C8J_0434	1188	1188	equal	pTSS	0	0	equal	putative MFS transport protein	putative integral membrane protein
Cj0462	C8J_0435	1047	1047	equal	pTSS	26	27	different	hypothetical protein	hypothetical protein
Cj0462	C8J_0435	1047	1047	equal	sTSS	48	49	different	hypothetical protein	hypothetical protein
Cj0465c	C8J_0438	384	384	equal	pTSS	28	28	equal	group III truncated haemoglobin	hypothetical protein
Cj0467	C8J_0440	702	702	equal	pTSS	53	54	different	amino-acid ABC transporter integral membrane protein	amino acid ABC transporter permease
Cj0467	C8J_0440	702	702	equal	sTSS	257	258	different	amino-acid ABC transporter integral membrane protein	amino acid ABC transporter permease
Cj0467	C8J_0440	702	702	equal	sTSS	58	59	different	amino-acid ABC transporter integral membrane protein	amino acid ABC transporter permease
Cj0476	C8J_0449	480	480	equal	pTSS	112	112	equal	50S ribosomal protein L10	50S ribosomal protein L10
Cj0476	C8J_0449	480	480	equal	sTSS	118	118	equal	50S ribosomal protein L10	50S ribosomal protein L10
Cj0491	C8J_0453	387	387	equal	pTSS	31	31	equal	30S ribosomal protein S12	30S ribosomal protein S12
Cj0506	C8J_0470	2529	2529	equal	pTSS	29	29	equal	alanyl-tRNA synthetase	alanyl-tRNA synthetase
Cj0509c	C8J_0473	2574	2574	equal	pTSS	25	25	equal	ATP-dependent Clp protease ATP-binding subunit	ATP-dependent chaperone protein ClpB
Cj0511	C8J_0475	1335	1335	equal	pTSS	18	18	equal	putative secreted protease	carboxyl-terminal protease
Cj0518	C8J_0482	1827	1827	equal	pTSS	25	26	different	heat shock protein 90	heat shock protein 90
Cj0528c	C8J_0489	432	432	equal	pTSS	23	23	equal	flagellar basal body rod protein FlgB	flagellar basal body rod protein FlgB
Cj0529c	C8J_0490	1002	1002	equal	pTSS	30	30	equal	putative aminodeoxychorismate lyase family protein	hypothetical protein
Cj0529c	C8J_0490	1002	1002	equal	sTSS	154	154	equal	putative aminodeoxychorismate lyase family protein	hypothetical protein
Cj0530	C8J_0491	2571	2571	equal	pTSS	98	98	equal	putative periplasmic protein	hypothetical protein
Cj0535	C8J_0496	312	312	equal	pTSS	180	179	different	2-oxoglutarate-acceptor oxidoreductase subunit OorD	2-oxoglutarate-acceptor oxidoreductase subunit OorD
Cj0539	C8J_0500	264	264	equal	pTSS	23	23	equal	hypothetical protein	hypothetical protein
Cj0541	C8J_0502	894	894	equal	pTSS	194	194	equal	polyprenyl synthetase	polyprenyl synthetase family protein
Cj0543	C8J_0504	1710	1710	equal	pTSS	94	94	equal	prolyl-tRNA synthetase	prolyl-tRNA synthetase
Cj0547	C8J_0508	366	366	equal	pTSS	35	35	equal	flagellar protein FlaG	flagellar protein FlaG
Cj0547	C8J_0508	366	366	equal	sTSS	102	102	equal	flagellar protein FlaG	flagellar protein FlaG
Cj0552	C8J_0513	693	693	equal	pTSS	23	23	equal	hypothetical protein	hypothetical protein
Cj0555	C8J_0516	1287	1287	equal	sTSS	23	23	equal	putative dicarboxylate carrier protein MatC	putative integral membrane protein
Cj0558c	C8J_0519	1233	1233	equal	pTSS	27	27	equal	gamma-glutamyl phosphate reductase	gamma-glutamyl phosphate reductase
Cj0561c	C8J_0522	930	930	equal	pTSS	42	42	equal	putative periplasmic protein	hypothetical protein
Cj0562	C8J_0523	1377	1377	equal	pTSS	28	28	equal	replicative DNA helicase	replicative DNA helicase
Cj0576	C8J_0538	966	966	equal	pTSS	128	128	equal	UDP-3-O-%5B3-hydroxymyristoyl%5D glucosamine N-acyltransferase	UDP-3-O-%5B3-hydroxymyristoyl%5D glucosamine N-acyltransferase
Cj0579c	C8J_0541	417	408	different	pTSS	29	30	different	sec-independent translocase	sec-independent translocase
Cj0581	C8J_0543	471	471	equal	pTSS	23	22	different	dinucleoside polyphosphate hydrolase	dinucleoside polyphosphate hydrolase
Cj0593c	C8J_0555	633	633	equal	pTSS	7	7	equal	putative integral membrane protein	hypothetical protein
Cj0595c	C8J_0557	627	627	equal	pTSS	0	0	equal	endonuclease III	endonuclease III
Cj0596	C8J_0558	822	822	equal	pTSS	28	28	equal	major antigenic peptide PEB-cell binding factor	major antigenic peptide PEB4
Cj0601c	C8J_0563	1344	1344	equal	pTSS	21	21	equal	putative sodium-dependent transmembrane transport protein	putative neurotransmitter:Na%2B symporter protein
Cj0605	C8J_0567	1191	1191	equal	pTSS	145	145	equal	putative amidohydrolase	carboxypeptidase
Cj0606	C8J_0568	1173	1173	equal	pTSS	26	26	equal	putative secretion protein HlyD	macrolide-specific efflux protein macA
Cj0612c	C8J_0574	504	504	equal	pTSS	29	29	equal	ferritin	nonheme iron-containing ferritin
Cj0613	C8J_0575	996	996	equal	pTSS	25	25	equal	putative periplasmic phosphate binding protein	phosphate transport system substrate-binding protein
Cj0619	C8J_0579	1317	1317	equal	pTSS	39	23	different	putative MATE family transport protein	MATE efflux family protein
Cj0621	C8J_0581	1521	1521	equal	pTSS	24	24	equal	hypothetical protein	hypothetical protein
Cj0623	C8J_0583	744	744	equal	pTSS	22	22	equal	hydrogenase isoenzymes formation protein	hydrogenase accessory protein HypB
Cj0630c	C8J_0589	966	966	equal	pTSS	22	22	equal	DNA polymerase III subunit delta	DNA polymerase III subunit delta
Cj0631c	C8J_0590	1935	1935	equal	pTSS	33	33	equal	putative ribonuclease	RNB-like protein
Cj0632	C8J_0591	1023	1023	equal	pTSS	29	29	equal	ketol-acid reductoisomerase	ketol-acid reductoisomerase
Cj0640c	C8J_0599	1752	1752	equal	pTSS	33	33	equal	aspartyl-tRNA synthetase	aspartyl-tRNA synthetase
Cj0641	C8J_0600	861	861	equal	pTSS	0	0	equal	inorganic polyphosphate%2FATP-NAD kinase	inorganic polyphosphate%2FATP-NAD kinase
Cj0643	C8J_0602	1245	1245	equal	pTSS	71	69	different	two-component response regulator	response regulator%2FGGDEF domain-containing protein
Cj0650	C8J_0609	597	597	equal	pTSS	78	78	equal	ribosome biogenesis GTP-binding protein YsxC	ribosome biogenesis GTP-binding protein YsxC
Cj0653c	C8J_0612	1791	1791	equal	pTSS	55	56	different	putative aminopeptidase	M24 family peptidase
Cj0665c	C8J_0621	1221	1221	equal	pTSS	33	33	equal	argininosuccinate synthase	argininosuccinate synthase
Cj0667	C8J_0622	246	246	equal	pTSS	0	0	equal	putative S4 domain protein	S4 domain-containing protein
Cj0671	C8J_0626	1425	1425	equal	pTSS	32	32	equal	anaerobic C4-dicarboxylate transporter	anaerobic C4-dicarboxylate transporter
Cj0678	C8J_0630	595	609	different	pTSS	65	65	equal	pseudo	potassium-transporting ATPase%2C C subunit%2C putative
Cj0681	C8J_0633	231	231	equal	pTSS	45	45	equal	hypothetical protein	hypothetical protein
Cj0686	C8J_0654	1074	1074	equal	pTSS	26	26	equal	4-hydroxy-3-methylbut-2-en-1-yl diphosphate synthase	4-hydroxy-3-methylbut-2-en-1-yl diphosphate synthase
Cj0687c	C8J_0655	699	699	equal	pTSS	159	159	equal	flagellar basal body L-ring protein	flagellar basal body L-ring protein
Cj0688	C8J_0656	1506	1506	equal	pTSS	42	42	equal	putative phosphate acetyltransferase	phosphate acetyltransferase
Cj0691	C8J_0658	492	492	equal	mixed_pTSS_sTSS	19	19	equal_mixed_TSS_types	hypothetical protein	hypothetical protein
Cj0694	C8J_0661	1491	1491	equal	pTSS	24	24	equal	putative periplasmic protein	putative periplasmic protein
Cj0696	C8J_0663	1113	1113	equal	pTSS	103	103	equal	cell division protein FtsZ	cell division protein FtsZ
Cj0700	C8J_0667	696	696	equal	pTSS	36	36	equal	hypothetical protein	hypothetical protein
Cj0706	C8J_0673	717	717	equal	pTSS	38	38	equal	hypothetical protein	hypothetical protein
Cj0709	C8J_0676	1338	1338	equal	pTSS	33	33	equal	signal recognition particle protein	signal recognition particle protein
Cj0712	C8J_0679	540	540	equal	pTSS	72	72	equal	putative 16S rRNA processing protein	16S rRNA processing protein RimM
Cj0714	C8J_0681	357	357	equal	pTSS	89	89	equal	50S ribosomal protein L19	50S ribosomal protein L19
Cj0715	C8J_0682	414	414	equal	pTSS	24	24	equal	transthyretin-like periplasmic protein	transthyretin-like periplasmic protein
Cj0720c	C8J_0687	750	750	equal	pTSS	28	28	equal	flagellin	flagellin subunit protein FlaC
Cj0721c	C8J_0688	471	471	equal	pTSS	17	17	equal	putative integral membrane protein	hypothetical protein
Cj0726c	C8J_0693	984	984	equal	pTSS	20	20	equal	magnesium and cobalt transport protein	magnesium%2Fcobalt transporter CorA
Cj0733	C8J_0700	639	639	equal	pTSS	218	218	equal	putative HAD-superfamily hydrolase	HAD family hydrolase
Cj0734c	C8J_0701	756	756	equal	pTSS	23	23	equal	histidine-binding protein precursor	CjaC
Cj0757	C8J_0708	795	792	different	pTSS	38	42	different	heat-inducible transcription repressor	heat-inducible transcription repressor
Cj0760	C8J_0711	1023	1023	equal	pTSS	18	18	equal	hypothetical protein	hypothetical protein
Cj0764c	C8J_0715	1836	1836	equal	pTSS	16	16	equal	arginine decarboxylase	arginine decarboxylase
Cj0769c	C8J_0720	663	663	equal	pTSS	30	30	equal	flagellar basal body P-ring biosynthesis protein FlgA	flagellar basal body P-ring biosynthesis protein FlgA
Cj0774c	C8J_0725	1011	1011	equal	pTSS	211	211	equal	ABC transporter ATP-binding protein	ABC transporter ATP-binding protein
Cj0776c	C8J_0727	1023	1020	different	pTSS	33	33	equal	putative periplasmic protein	hypothetical protein
Cj0777	C8J_0728	2031	2031	equal	pTSS	16	16	equal	putative ATP-dependent DNA helicase	putative ATP-dependent DNA helicase
Cj0777	C8J_0728	2031	2031	equal	sTSS	20	20	equal	putative ATP-dependent DNA helicase	putative ATP-dependent DNA helicase
Cj0778	C8J_0729	738	741	different	pTSS	25	36	different	major antigenic peptide PEB2	major antigenic peptide PEB2
Cj0779	C8J_0730	528	528	equal	pTSS	47	47	equal	thiol peroxidase	thiol peroxidase
Cj0780	C8J_0731	2775	2775	equal	pTSS	26	26	equal	nitrate reductase catalytic subunit	nitrate reductase catalytic subunit
Cj0790	C8J_0741	825	825	equal	pTSS	60	60	equal	formyltetrahydrofolate deformylase	formyltetrahydrofolate deformylase
Cj0791c	C8J_0742	1269	1269	equal	pTSS	22	22	equal	putative aminotransferase	aminotransferase%2C putative
Cj0792	C8J_0743	879	879	equal	pTSS	6	6	equal	hypothetical protein	hypothetical protein
Cj0797c	C8J_0748	216	216	equal	pTSS	29	29	equal	hypothetical protein	prevent-host-death family protein
Cj0800c	C8J_0751	1860	1860	equal	pTSS	25	25	equal	putative ATPase	hypothetical protein
Cj0801	C8J_0752	1452	1452	equal	pTSS	31	31	equal	putative integral membrane protein	integral membrane protein MviN
Cj0804	C8J_0755	1059	1059	equal	pTSS	15	15	equal	dihydroorotate dehydrogenase 2	dihydroorotate dehydrogenase 2
Cj0809c	C8J_0760	597	597	equal	pTSS	40	40	equal	putative hydrolase	metallo-beta-lactamase family protein
Cj0810	C8J_0761	741	741	equal	pTSS	25	25	equal	NAD synthetase	NAD synthetase
Cj0812	C8J_0763	1413	1413	equal	pTSS	122	122	equal	threonine synthase	threonine synthase
Cj0817	C8J_0766	771	771	equal	pTSS	23	23	equal	putative glutamine binding periplasmic protein	amino acid-binding protein
Cj0821	C8J_0768	1290	1290	equal	pTSS	30	30	equal	bifunctional N-acetylglucosamine-1-phosphate uridyltransferase%2Fglucosamine-1-phosphate acetyltransferase	bifunctional N-acetylglucosamine-1-phosphate uridyltransferase%2Fglucosamine-1-phosphate acetyltransferase
Cj0826	C8J_0773	1026	1026	equal	pTSS	56	56	equal	putative integral membrane protein	hypothetical protein
Cj0828c	C8J_0775	1212	1212	equal	pTSS	22	22	equal	threonine dehydratase	threonine dehydratase
Cj0829c	C8J_0776	414	414	equal	pTSS	13	13	equal	putative CoA binding domain containing protein	CoA-binding domain-containing protein
Cj0830	C8J_0777	417	417	equal	pTSS	29	29	equal	putative integral membrane protein	hypothetical protein
Cj0835c	C8J_0782	2547	2547	equal	pTSS	56	56	equal	bifunctional aconitate hydratase 2%2F2-methylisocitrate dehydratase	bifunctional aconitate hydratase 2%2F2-methylisocitrate dehydratase
Cj0836	C8J_0783	453	453	equal	pTSS	17	17	equal	methylated-DNA--protein-cysteine methyltransferase	methylated-DNA--protein-cysteine S-methyltransferase
Cj0845c	C8J_0792	1296	1296	equal	pTSS	27	27	equal	glutamylglutaminyl-tRNA synthetase	glutamylglutaminyl-tRNA synthetase
Cj0846	C8J_0793	1125	1125	equal	pTSS	0	0	equal	putative metallophosphoesterase	Ser%2FThr protein phosphatase family protein
Cj0850c	C8J_0797	1188	1188	equal	pTSS	189	189	equal	putative MFS transport protein	major facilitator family protein
Cj0852c	C8J_0799	330	330	equal	pTSS	38	38	equal	putative integral membrane protein	hypothetical protein
Cj0854c	C8J_0801	348	348	equal	pTSS	22	22	equal	putative periplasmic protein	hypothetical protein
Cj0855	C8J_0802	849	849	equal	pTSS	35	35	equal	bifunctional 5%2C10-methylene-tetrahydrofolate dehydrogenase%2F 5%2C10-methylene-tetrahydrofolate cyclohydrolase	bifunctional 5%2C10-methylene-tetrahydrofolate dehydrogenase%2F 5%2C10-methylene-tetrahydrofolate cyclohydrolase
Cj0855	C8J_0802	849	849	equal	sTSS	47	47	equal	bifunctional 5%2C10-methylene-tetrahydrofolate dehydrogenase%2F 5%2C10-methylene-tetrahydrofolate cyclohydrolase	bifunctional 5%2C10-methylene-tetrahydrofolate dehydrogenase%2F 5%2C10-methylene-tetrahydrofolate cyclohydrolase
Cj0855	C8J_0802	849	849	equal	sTSS	42	42	equal	bifunctional 5%2C10-methylene-tetrahydrofolate dehydrogenase%2F 5%2C10-methylene-tetrahydrofolate cyclohydrolase	bifunctional 5%2C10-methylene-tetrahydrofolate dehydrogenase%2F 5%2C10-methylene-tetrahydrofolate cyclohydrolase
Cj0858c	C8J_0805	1257	1257	equal	pTSS	26	26	equal	UDP-N-acetylglucosamine 1-carboxyvinyltransferase	UDP-N-acetylglucosamine 1-carboxyvinyltransferase
Cj0858c	C8J_0805	1257	1257	equal	sTSS	30	30	equal	UDP-N-acetylglucosamine 1-carboxyvinyltransferase	UDP-N-acetylglucosamine 1-carboxyvinyltransferase
Cj0859c	C8J_0806	429	429	equal	pTSS	27	27	equal	hypothetical protein	hypothetical protein
Cj0860	C8J_0807	873	873	equal	pTSS	23	23	equal	putative integral membrane protein	integral membrane protein
Cj0863c	C8J_0810	1065	1065	equal	pTSS	42	43	different	DNA recombinase	phage integrase family site specific recombinase
Cj0872	C8J_0814	642	642	equal	pTSS	29	29	equal	putative protein disulphide isomerase	thiol:disulfide interchange protein DsbA%2C putative
Cj0878	C8J_0816	147	141	different	pTSS	26	26	equal	hypothetical protein	hypothetical protein
Cj0881c	C8J_0819	1047	1047	equal	pTSS	92	92	equal	hypothetical protein	hypothetical protein
Cj0883c	C8J_0821	411	411	equal	pTSS	29	29	equal	putative transcriptional regulator	hypothetical protein
Cj0884	C8J_0822	273	273	equal	pTSS	38	38	equal	30S ribosomal protein S15	30S ribosomal protein S15
Cj0886c	C8J_0823	2841	2841	equal	pTSS	87	87	equal	putative cell division protein	putative cell division protein
Cj0886c	C8J_0823	2841	2841	equal	sTSS	92	92	equal	putative cell division protein	putative cell division protein
Cj0893c	C8J_0830	1671	1671	equal	pTSS	30	30	equal	30S ribosomal protein S1	30S ribosomal protein S1
Cj0897c	C8J_0834	993	993	equal	pTSS	28	28	equal	phenylalanyl-tRNA synthetase subunit alpha	phenylalanyl-tRNA synthetase subunit alpha
Cj0897c	C8J_0834	993	993	equal	sTSS	84	84	equal	phenylalanyl-tRNA synthetase subunit alpha	phenylalanyl-tRNA synthetase subunit alpha
Cj0898	C8J_0835	366	366	equal	pTSS	26	26	equal	putative histidine triad %28HIT%29 family protein	HIT family protein
Cj0899c	C8J_0836	570	570	equal	pTSS	159	159	equal	4-methyl-5%28beta-hydroxyethyl%29-thiazole monophosphate synthesis protein	4-methyl-5%28B-hydroxyethyl%29-thiazole monophosphate biosynthesis protein
Cj0901	C8J_0838	744	744	equal	pTSS	33	33	equal	putative amino acid ABC tansporter permease	amino acid ABC transporter permease
Cj0903c	C8J_0840	1467	1467	equal	pTSS	24	24	equal	putative amino-acid transport protein	putative amino-acid transport protein
Cj0904c	C8J_0841	468	468	equal	pTSS	28	28	equal	putative RNA methylase	RNA methyltransferase
Cj0906c	C8J_0843	978	978	equal	pTSS	42	43	different	putative periplasmic protein	hypothetical protein
Cj0908	C8J_0844	471	471	equal	pTSS	37	37	equal	putative periplasmic protein	hypothetical protein
Cj0909	C8J_0845	420	420	equal	pTSS	31	31	equal	putative periplasmic protein	hypothetical protein
Cj0913c	C8J_0849	297	297	equal	pTSS	26	26	equal	DNA-binding protein HU	DNA-binding protein HU
Cj0914c	C8J_0850	1833	1833	equal	pTSS	22	22	equal	CiaB protein	invasion antigen B
Cj0915	C8J_0851	414	414	equal	pTSS	22	22	equal	putative hydrolase	thioesterase family protein
Cj0918c	C8J_0855	930	930	equal	pTSS	33	33	equal	ribose-phosphate pyrophosphokinase	ribose-phosphate pyrophosphokinase
Cj0918c	C8J_0855	930	930	equal	sTSS	37	37	equal	ribose-phosphate pyrophosphokinase	ribose-phosphate pyrophosphokinase
Cj0918c	C8J_0855	930	930	equal	sTSS	165	165	equal	ribose-phosphate pyrophosphokinase	ribose-phosphate pyrophosphokinase
Cj0922c	C8J_0859	729	729	equal	pTSS	38	38	equal	amino-acid ABC transporter ATP-binding protein	amino acid ABC transporter ATP-binding protein
Cj0922c	C8J_0859	729	729	equal	sTSS	44	44	equal	amino-acid ABC transporter ATP-binding protein	amino acid ABC transporter ATP-binding protein
Cj0924c	C8J_0861	555	555	equal	pTSS	41	41	equal	putative MCP protein-glutamate methylesterase	protein-glutamate methylesterase CheB
Cj0925	C8J_0862	438	438	equal	pTSS	35	36	different	ribose 5-phosphate isomerase	ribose 5-phosphate isomerase B
Cj0925	C8J_0862	438	438	equal	sTSS	39	40	different	ribose 5-phosphate isomerase	ribose 5-phosphate isomerase B
Cj0935c	C8J_0872	1335	1335	equal	pTSS	35	35	equal	putative sodium:amino-acid symporter family protein	putative transmembrane transport protein
Cj0936	C8J_0873	339	339	equal	pTSS	84	85	different	F0F1 ATP synthase subunit C	F0F1 ATP synthase subunit C
Cj0941c	C8J_0884	1206	1206	equal	pTSS	68	68	equal	putative permease	permease%2C putative
Cj0941c	C8J_0884	1206	1206	equal	sTSS	269	269	equal	putative permease	permease%2C putative
Cj0942c	C8J_0885	2589	2589	equal	pTSS	25	25	equal	preprotein translocase subunit SecA	preprotein translocase subunit SecA
Cj0945c	C8J_0888	1344	1344	equal	sTSS	11	11	equal	putative helicase	hypothetical protein
Cj0946	C8J_0889	1347	1347	equal	pTSS	22	22	equal	putative lipoprotein	putative lipoprotein
Cj0947c	C8J_0890	873	873	equal	sTSS	133	133	equal	putative carbon-nitrogen hydrolase	carbon-nitrogen family hydrolase
Cj0949c	C8J_0892	978	978	equal	pTSS	28	28	equal	putative peptidyl-arginine deiminase family protein	peptidyl-arginine deiminase family protein
Cj0950c	C8J_0893	435	435	equal	pTSS	37	37	equal	putative lipoprotein	putative lipoprotein
Cj0954c	C8J_0896	771	771	equal	pTSS	168	168	equal	putative DnaJ-like protein	DnaJ domain protein
Cj0961c	C8J_0903	135	135	equal	pTSS	31	31	equal	50S ribosomal protein L34	50S ribosomal protein L34
Cj0962	C8J_0904	480	480	equal	pTSS	21	21	equal	putative acetyltransferase	GNAT family acetyltransferase
Cj0964	C8J_0906	1191	1191	equal	pTSS	228	228	equal	putative periplasmic protein	hypothetical protein
Cj0965c	C8J_0907	375	375	equal	pTSS	36	36	equal	putative acyl-CoA thioester hydrolase	thioesterase family protein
Cj0976	C8J_0915	876	876	equal	pTSS	26	26	equal	putative methyltransferase	methyltransferase%2C putative
Cj0977	C8J_0916	579	579	equal	pTSS	41	41	equal	hypothetical protein	hypothetical protein
Cj0977	C8J_0916	579	579	equal	sTSS	115	114	different	hypothetical protein	hypothetical protein
Cj0978c	C8J_0917	174	174	equal	pTSS	194	194	equal	putative lipoprotein	putative lipoprotein
Cj0979c	C8J_0918	528	528	equal	pTSS	36	36	equal	putative secreted nuclease	thermonuclease family protein
Cj0980	C8J_0919	1269	1269	equal	pTSS	17	17	equal	putative peptidase	aminoacyl-histidine dipeptidase
Cj0982c	C8J_0921	840	840	equal	pTSS	57	55	different	putative amino-acid transporter periplasmic solute-binding protein	surface antigen%2C CjaA
Cj0985c	C8J_0924	1152	1152	equal	pTSS	143	143	equal	hippurate hydrolase	hippurate hydrolase
Cj0985c	C8J_0924	1152	1152	equal	sTSS	148	148	equal	hippurate hydrolase	hippurate hydrolase
Cj0987c	C8J_0925	966	1221	different	pTSS	26	26	equal	putative MFS transport protein	hypothetical protein
Cj0989	C8J_0926	207	207	equal	pTSS	23	23	equal	hypothetical protein	hypothetical protein
Cj0996	C8J_0933	561	561	equal	pTSS	26	26	equal	GTP cyclohydrolase II	GTP cyclohydrolase II
Cj0998c	C8J_0935	573	573	equal	pTSS	31	31	equal	putative periplasmic protein	hypothetical protein
Cj1001	C8J_0938	1869	1869	equal	pTSS	59	59	equal	RNA polymerase sigma factor RpoD	RNA polymerase sigma factor RpoD
Cj1007c	C8J_0944	1572	1572	equal	pTSS	146	146	equal	putative mechanosensitive ion channel family protein	mechanosensitive ion channel family protein
Cj1009c	C8J_0946	1401	1401	equal	pTSS	20	20	equal	hypothetical protein	trkA domain protein
Cj1010	C8J_0947	1122	1122	equal	pTSS	52	52	equal	queuine tRNA-ribosyltransferase	queuine tRNA-ribosyltransferase
Cj1021c	C8J_0958	192	192	equal	pTSS	24	23	different	putative periplasmic protein	porin domain protein
Cj1021c	C8J_0958	192	192	equal	sTSS	182	181	different	putative periplasmic protein	porin domain protein
Cj1024c	C8J_0961	1302	1302	equal	pTSS	23	23	equal	sigma-54 associated transcriptional activator	sigma-54 dependent DNA-binding response regulator
Cj1026c	C8J_0963	516	516	equal	pTSS	26	26	equal	putative lipoprotein	putative lipoprotein
Cj1027c	C8J_0964	2592	2592	equal	pTSS	24	24	equal	DNA gyrase subunit A	DNA gyrase subunit A
Cj1029c	C8J_0966	645	645	equal	pTSS	21	21	equal	putative liproprotein	putative lipoprotein
Cj1029c	C8J_0966	645	645	equal	sTSS	32	32	equal	putative liproprotein	putative lipoprotein
Cj1030c	C8J_0967	1797	1797	equal	sTSS	68	68	equal	GTP-binding protein LepA	GTP-binding protein LepA
Cj1031	C8J_0968	1275	1275	equal	pTSS	0	0	equal	multidrug efflux system outer membrane protein	putative outer membrane component of efflux system
Cj1034c	C8J_0971	807	807	equal	pTSS	60	60	equal	adenylosuccinate lyase	adenylosuccinate lyase
Cj1037c	C8J_0974	1446	1446	equal	pTSS	28	28	equal	acetyl-CoA carboxylase subunit A	acetyl-CoA carboxylase subunit A
Cj1038	C8J_0975	1164	1164	equal	pTSS	42	42	equal	putative cell division%2Fpeptidoglycan biosynthesis protein	cell division protein%2C FtsW%2FRodA%2FSpoVE family
Cj1039	C8J_0976	1029	1029	equal	pTSS	110	110	equal	undecaprenyldiphospho-muramoylpentapeptide beta-N- acetylglucosaminyltransferase	undecaprenyldiphospho-muramoylpentapeptide beta-N- acetylglucosaminyltransferase
Cj1040c	C8J_0977	1164	1164	equal	pTSS	26	26	equal	putative MFS transport protein	putative transmembrane transport protein
Cj1040c	C8J_0977	1164	1164	equal	sTSS	234	234	equal	putative MFS transport protein	putative transmembrane transport protein
Cj1047c	C8J_0984	192	192	equal	pTSS	84	32	different	putative thiamine biosynthesis protein	thiamine biosynthesis protein ThiS
Cj1049c	C8J_0990	600	600	equal	pTSS	65	65	equal	putative LysE family transporter protein	transporter%2C LysE family
Cj1050c	C8J_0991	702	702	equal	pTSS	20	20	equal	NAD-dependent deacetylase	NAD-dependent deacetylase
Cj1052c	C8J_0994	2208	2208	equal	pTSS	112	112	equal	recombination and DNA strand exchange inhibitor protein	recombination and DNA strand exchange inhibitor protein
Cj1054c	C8J_0996	1296	1296	equal	pTSS	24	24	equal	UDP-N-acetylmuramate--L-alanine ligase	UDP-N-acetylmuramate--L-alanine ligase
Cj1054c	C8J_0996	1296	1296	equal	sTSS	30	30	equal	UDP-N-acetylmuramate--L-alanine ligase	UDP-N-acetylmuramate--L-alanine ligase
Cj1060c	C8J_1001	111	111	equal	pTSS	246	246	equal	hypothetical protein	hypothetical protein
Cj1061c	C8J_1002	2754	2754	equal	pTSS	24	24	equal	isoleucyl-tRNA synthetase	isoleucyl-tRNA synthetase
Cj1064	C8J_1005	620	459	different	pTSS	28	28	equal	pseudo	hypothetical protein
Cj1067	C8J_1008	537	537	equal	pTSS	35	35	equal	CDP-diacylglycerol--glycerol-3-phosphate 3-phosphatidyltransferase	CDP-diacylglycerol--glycerol-3-phosphate 3-phosphatidyltransferase
Cj1070	C8J_1011	378	378	equal	pTSS	60	60	equal	30S ribosomal protein S6	30S ribosomal protein S6
Cj1070	C8J_1011	378	378	equal	sTSS	65	65	equal	30S ribosomal protein S6	30S ribosomal protein S6
Cj1074c	C8J_1015	648	648	equal	sTSS	60	60	equal	putative lipoprotein	putative lipoprotein
Cj1074c	C8J_1015	648	648	equal	sTSS	113	113	equal	putative lipoprotein	putative lipoprotein
Cj1075	C8J_1016	390	390	equal	pTSS	33	33	equal	flagellar assembly protein FliW	flagellar assembly protein FliW
Cj1087c	C8J_1028	903	903	equal	pTSS	164	164	equal	putative peptidase	M24%2FM37 family peptidase
Cj1089c	C8J_1030	1398	1398	equal	pTSS	252	252	equal	hypothetical protein	hypothetical protein
Cj1093c	C8J_1034	1581	1581	equal	pTSS	115	115	equal	preprotein translocase subunit SecD	preprotein translocase subunit SecD
Cj1094c	C8J_1035	273	273	equal	pTSS	30	30	equal	preprotein translocase subunit YajC	preprotein translocase subunit YajC
Cj1095	C8J_1036	1326	1326	equal	pTSS	156	156	equal	apolipoprotein N-acyltransferase	apolipoprotein N-acyltransferase
Cj1096c	C8J_1037	1197	1197	equal	pTSS	24	24	equal	S-adenosylmethionine synthetase	S-adenosylmethionine synthetase
Cj1102	C8J_1043	819	819	equal	pTSS	30	30	equal	tRNA pseudouridine synthase B	tRNA pseudouridine synthase B
Cj1103	C8J_1044	228	228	equal	pTSS	175	175	equal	carbon storage regulator	carbon storage regulator
Cj1105	C8J_1046	453	453	equal	pTSS	60	60	equal	SsrA-binding protein	SsrA-binding protein
Cj1106	C8J_1047	603	603	equal	pTSS	157	157	equal	putative periplasmic thioredoxin	thioredoxin domain protein
Cj1109	C8J_1050	648	648	equal	pTSS	119	119	equal	leucyl%2Fphenylalanyl-tRNA--protein transferase	leucyl%2Fphenylalanyl-tRNA--protein transferase
Cj1112c	C8J_1053	360	360	equal	pTSS	21	21	equal	methionine sulfoxide reductase B	methionine sulfoxide reductase B
Cj1113	C8J_1054	798	798	equal	pTSS	46	46	equal	hypothetical protein	hypothetical protein
Cj1114c	C8J_1055	729	729	equal	pTSS	61	61	equal	CDP-diacylglycerol--serine O-phosphatidyltransferase	CDP-diacylglycerol--serine O-phosphatidyltransferase
Cj1116c	C8J_1057	1938	1938	equal	pTSS	127	127	equal	membrane bound zinc metallopeptidase	cell division protein FtsH
Cj1118c	C8J_1059	393	393	equal	pTSS	81	81	equal	chemotaxis regulatory protein	chemotaxis protein CheY
Cj1121c	C8J_1062	1161	1161	equal	pTSS	37	37	equal	UDP-4-keto-6-deoxy-GlcNAc C4 aminotransferase	DegT family aminotransferase
Cj1127c	C8J_1067	1098	1098	equal	pTSS	41	41	equal	GalNAc transferase	general glycosylation pathway protein
Cj1131c	C8J_1071	987	987	equal	pTSS	30	31	different	UDP-GlcNAc%2FGlc 4-epimerase	UDP-glucose 4-epimerase
Cj1146c	C8J_1091	825	819	different	pTSS	30	30	equal	putative glucosyltransferase	lipooligosaccharide biosynthesis glycosyltransferase
Cj1148	C8J_1092	960	951	different	pTSS	31	31	equal	heptosyltransferase II	ADP-heptose--LPS heptosyltransferase II
Cj1151c	C8J_1097	954	954	equal	pTSS	254	254	equal	ADP-glyceromanno-heptose 6-epimerase	ADP-L-glycero-D-mannoheptose-6-epimerase
Cj1153	C8J_1099	303	303	equal	pTSS	30	30	equal	putative periplasmic cytochrome C	cytochrome c553
Cj1156	C8J_1102	1299	1299	equal	pTSS	38	38	equal	transcription termination factor Rho	transcription termination factor Rho
Cj1156	C8J_1102	1299	1299	equal	sTSS	78	79	different	transcription termination factor Rho	transcription termination factor Rho
Cj1164c	C8J_1108	264	264	equal	pTSS	26	27	different	hypothetical protein	hypothetical protein
Cj1168c	C8J_1112	603	603	equal	pTSS	26	26	equal	putative integral membrane protein	putative integral membrane protein %28DedA-like protein%29
Cj1169c	C8J_1113	228	228	equal	pTSS	15	15	equal	putative periplasmic protein	putative periplasmic protein
Cj1170c	C8J_1114	1422	1410	different	pTSS	45	45	equal	50 kda outer membrane protein precursor	hypothetical protein
Cj1172c	C8J_1116	708	708	equal	pTSS	31	31	equal	hypothetical protein	hypothetical protein
Cj1172c	C8J_1116	708	708	equal	sTSS	71	71	equal	hypothetical protein	hypothetical protein
Cj1173	C8J_1117	342	342	equal	sTSS	56	56	equal	putative multidrug resistance protein	multidrug resistance protein%2C SMR family
Cj1173	C8J_1117	342	342	equal	sTSS	23	23	equal	putative multidrug resistance protein	multidrug resistance protein%2C SMR family
Cj1176c	C8J_1120	240	240	equal	pTSS	189	189	equal	Sec-independent protein translocase	twin-arginine translocation protein%2C TatA%2FE family
Cj1178c	C8J_1122	1629	1641	different	pTSS	23	23	equal	highly acidic protein	hypothetical protein
Cj1182c	C8J_1126	792	792	equal	pTSS	84	84	equal	30S ribosomal protein S2	30S ribosomal protein S2
Cj1182c	C8J_1126	792	792	equal	sTSS	89	89	equal	30S ribosomal protein S2	30S ribosomal protein S2
Cj1183c	C8J_1127	1164	1164	equal	pTSS	187	185	different	cyclopropane-fatty-acyl-phospholipid synthase	cyclopropane-fatty-acyl-phospholipid synthase%2C putative
Cj1183c	C8J_1127	1164	1164	equal	sTSS	32	30	different	cyclopropane-fatty-acyl-phospholipid synthase	cyclopropane-fatty-acyl-phospholipid synthase%2C putative
Cj1186c	C8J_1130	504	504	equal	pTSS	32	32	equal	putative ubiquinol-cytochrome C reductase iron-sulfur subunit	ubiquinol--cytochrome c reductase%2C iron-sulfur subunit
Cj1187c	C8J_1131	1287	1287	equal	pTSS	228	228	equal	arsenical pump membrane protein	putative arsenical pump membrane protein
Cj1188c	C8J_1132	1860	1860	equal	sTSS	266	31	different	tRNA uridine 5-carboxymethylaminomethyl modification enzyme GidA	tRNA uridine 5-carboxymethylaminomethyl modification enzyme GidA
Cj1190c	C8J_1134	1380	1380	equal	pTSS	81	81	equal	bipartate energy taxis response protein CetA	MCP-domain-containing signal transduction protein
Cj1191c	C8J_1135	495	495	equal	pTSS	39	39	equal	putative PAS domain containing signal-transduction sensor protein	putative signal-transduction sensor protein
Cj1193c	C8J_1137	807	807	equal	pTSS	32	32	equal	putative periplasmic protein	putative periplasmic protein
Cj1197c	C8J_1141	1419	1419	equal	pTSS	23	23	equal	aspartyl%2Fglutamyl-tRNA amidotransferase subunit B	aspartyl%2Fglutamyl-tRNA amidotransferase subunit B
Cj1198	C8J_1142	495	495	equal	pTSS	24	24	equal	S-ribosylhomocysteinase	S-ribosylhomocysteinase
Cj1202	C8J_1146	849	849	equal	pTSS	99	99	equal	5%2C10-methylenetetrahydrofolate reductase	5%2C10-methylenetetrahydrofolate reductase
Cj1204c	C8J_1147	681	681	equal	pTSS	27	27	equal	F0F1 ATP synthase subunit A	F0F1 ATP synthase subunit A
Cj1207c	C8J_1150	558	558	equal	pTSS	34	34	equal	putative lipoprotein thiredoxin	putative lipoprotein
Cj1207c	C8J_1150	558	558	equal	sTSS	42	42	equal	putative lipoprotein thiredoxin	putative lipoprotein
Cj1208	C8J_1151	627	627	equal	pTSS	34	34	equal	putative 5-formyltetrahydrofolate cyclo-ligase family protein	hypothetical protein
Cj1209	C8J_1152	1554	1554	equal	pTSS	292	292	equal	phosphodiesterase	phosphodiesterase
Cj1214c	C8J_1157	726	726	equal	pTSS	47	47	equal	putative exporting protein	hypothetical protein
Cj1215	C8J_1158	1161	1161	equal	pTSS	40	40	equal	putative peptidase M23 family protein	peptidase%2C M23%2FM37 family
Cj1219c	C8J_1162	2541	2541	equal	pTSS	229	229	equal	putative periplasmic protein	hypothetical protein
Cj1220	C8J_1163	261	261	equal	pTSS	49	49	equal	co-chaperonin GroES	co-chaperonin GroES
Cj1223c	C8J_1166	666	666	equal	pTSS	36	36	equal	two-component regulator	DNA-binding response regulator
Cj1224	C8J_1167	600	600	equal	pTSS	31	31	equal	putative iron-binding protein	hemerythrin family non-heme iron protein
Cj1227c	C8J_1170	675	675	equal	pTSS	22	22	equal	putative two-component regulator	DNA-binding response regulator
Cj1228c	C8J_1171	1419	1419	equal	pTSS	52	52	equal	serine protease	protease DO
Cj1229	C8J_1172	894	894	equal	pTSS	39	39	equal	putative curved-DNA binding protein	co-chaperone protein DnaJ
Cj1234	C8J_1177	1995	1995	equal	pTSS	23	23	equal	glycyl-tRNA synthetase subunit beta	glycyl-tRNA synthetase subunit beta
Cj1237c	C8J_1180	975	975	equal	pTSS	22	22	equal	putative phosphatase	phosphatase%2C Ppx%2FGppA family
Cj1238	C8J_1181	774	774	equal	pTSS	22	22	equal	pyridoxine 5%27-phosphate synthase	pyridoxine 5%27-phosphate synthase
Cj1240c	C8J_1183	603	603	equal	pTSS	208	209	different	putative periplasmic protein	putative periplasmic protein
Cj1240c	C8J_1183	603	603	equal	sTSS	64	65	different	putative periplasmic protein	putative periplasmic protein
Cj1241	C8J_1184	1200	1200	equal	pTSS	26	26	equal	putative MFS transport protein	putative transmembrane transport protein
Cj1242	C8J_1185	321	321	equal	pTSS	25	25	equal	hypothetical protein	hypothetical protein
Cj1243	C8J_1186	1023	1023	equal	pTSS	17	17	equal	uroporphyrinogen decarboxylase	uroporphyrinogen decarboxylase
Cj1245c	C8J_1188	1197	1197	equal	pTSS	228	228	equal	hypothetical protein	hypothetical protein
Cj1247c	C8J_1190	495	495	equal	pTSS	0	0	equal	hypothetical protein	hypothetical protein
Cj1249	C8J_1192	1461	1461	equal	pTSS	21	21	equal	hypothetical protein	hypothetical protein
Cj1257c	C8J_1201	1185	1185	equal	pTSS	0	0	equal	putative efflux pump	putative efflux pump
Cj1258	C8J_1202	456	456	equal	pTSS	30	30	equal	putative phosphotyrosine protein phosphatase	low molecular weight phosphotyrosine protein phosphatase family protein
Cj1259	C8J_1203	1275	1251	different	pTSS	31	31	equal	major outer membrane protein	major outer membrane protein
Cj1260c	C8J_1204	1122	1125	different	sTSS	81	84	different	chaperone protein DnaJ	chaperone protein DnaJ
Cj1261	C8J_1205	672	672	equal	pTSS	30	28	different	two-component regulator	DNA-binding response regulator
Cj1261	C8J_1205	672	672	equal	sTSS	42	40	different	two-component regulator	DNA-binding response regulator
Cj1274c	C8J_1218	720	720	equal	pTSS	18	18	equal	uridylate kinase	uridylate kinase
Cj1274c	C8J_1218	720	720	equal	sTSS	38	38	equal	uridylate kinase	uridylate kinase
Cj1277c	C8J_1221	666	666	equal	pTSS	29	29	equal	putative ABC transporter ATP-binding protein	lipoprotein releasing system ATP-binding protein LolD
Cj1278c	C8J_1222	1179	1179	equal	pTSS	251	251	equal	tRNA %28guanine-N%287%29-%29-methyltransferase	tRNA %28guanine-N%287%29-%29-methyltransferase
Cj1280c	C8J_1224	969	969	equal	pTSS	38	38	equal	putative ribosomal pseudouridine synthase	putative ribosomal pseudouridine synthase
Cj1280c	C8J_1224	969	969	equal	sTSS	48	48	equal	putative ribosomal pseudouridine synthase	putative ribosomal pseudouridine synthase
Cj1282	C8J_1225	1101	1101	equal	pTSS	26	26	equal	RodA protein	rod shape-determining protein RodA%2C putative
Cj1283	C8J_1226	1344	1344	equal	pTSS	27	27	equal	putative K%2B uptake protein	potassium uptake protein%2C TrkH family
Cj1287c	C8J_1230	1236	1236	equal	pTSS	231	231	equal	malate oxidoreductase	NADP-dependent malic enzyme%2C truncation
Cj1289	C8J_1232	816	816	equal	pTSS	25	25	equal	putative periplasmic protein	hypothetical protein
Cj1291c	C8J_1234	456	456	equal	pTSS	31	31	equal	putative biotin carboxyl carrier protein of acetyl-CoA carboxylase	acetyl-CoA carboxylase biotin carboxyl carrier protein
Cj1293	C8J_1236	1005	1005	equal	pTSS	26	26	equal	UDP-GlcNAc-specific C4%2C6 dehydratase%2FC5 epimerase	polysaccharide biosynthesis protein
Cj1311	C8J_1244	699	699	equal	pTSS	19	20	different	putative acylneuraminate cytidylyltransferase	acylneuraminate cytidylyltransferase
Cj1311	C8J_1244	699	699	equal	sTSS	29	30	different	putative acylneuraminate cytidylyltransferase	acylneuraminate cytidylyltransferase
Cj1316c	C8J_1250	1137	1137	equal	sTSS	43	41	different	pseudaminic acid biosynthesis PseA protein	flagellin modification protein%2C PseA
Cj1316c	C8J_1250	1137	1137	equal	sTSS	67	105	different	pseudaminic acid biosynthesis PseA protein	flagellin modification protein%2C PseA
Cj1317	C8J_1251	1032	1032	equal	pTSS	38	41	different	Pse synthetase	N-acetylneuraminic acid synthetase
Cj1338c	C8J_1255	1719	1731	different	pTSS	26	26	equal	flagellin	flagellin
Cj1339c	C8J_1256	1719	1731	different	pTSS	44	44	equal	flagellin	flagellin
Cj1348c	C8J_1264	339	339	equal	pTSS	140	140	equal	putative coiled-coil protein	hypothetical protein
Cj1349c	C8J_1265	1308	1308	equal	pTSS	0	0	equal	putative fibronectin%2Ffibrinogen-binding protein	fibronectin%2Ffibrinogen-binding protein
Cj1353	C8J_1269	939	939	equal	pTSS	287	287	equal	enterochelin uptake permease	enterochelin ABC transporter%2C permease protein
Cj1353	C8J_1269	939	939	equal	sTSS	95	95	equal	enterochelin uptake permease	enterochelin ABC transporter%2C permease protein
Cj1358c	C8J_1276	516	516	equal	pTSS	54	54	equal	putative periplasmic cytochrome C	cytochrome c-type protein nrfH
Cj1362	C8J_1280	1008	1008	equal	pTSS	30	30	equal	Holliday junction DNA helicase RuvB	Holliday junction DNA helicase RuvB
Cj1366c	C8J_1283	1797	1797	equal	pTSS	226	226	equal	glucosamine--fructose-6-phosphate aminotransferase	glucosamine--fructose-6-phosphate aminotransferase
Cj1367c	C8J_1284	2349	2349	equal	pTSS	32	31	different	putative nucleotidyltransferase	GlnD family protein
Cj1368	C8J_1287	1065	1065	equal	pTSS	30	30	equal	hypothetical protein	hypothetical protein
Cj1371	C8J_1290	699	699	equal	pTSS	25	25	equal	putative periplasmic protein	lipoprotein%2C VacJ family
Cj1374c	C8J_1293	603	603	equal	pTSS	36	36	equal	putative deoxyribonucleotide triphosphate pyrophosphatase	putative deoxyribonucleotide triphosphate pyrophosphatase
Cj1375	C8J_1294	1296	1302	different	pTSS	33	33	equal	putative multidrug efflux transporter	multidrug resistance efflux transporter%2C putative
Cj1377c	C8J_1295	1662	1674	different	pTSS	34	34	equal	putative ferredoxin	iron-sulfur cluster-binding domain-containing protein
Cj1378	C8J_1296	1323	1323	equal	pTSS	20	20	equal	selenocysteine synthase	selenocysteine synthase
Cj1380	C8J_1298	711	711	equal	pTSS	27	27	equal	putative periplasmic protein	hypothetical protein
Cj1387c	C8J_1305	657	657	equal	pTSS	31	31	equal	helix-turn-helix containing protein	hypothetical protein
Cj1387c	C8J_1305	657	657	equal	sTSS	38	38	equal	helix-turn-helix containing protein	hypothetical protein
Cj1388	C8J_1306	363	363	equal	pTSS	30	30	equal	putative endoribonuclease L-PSP	hypothetical protein
Cj1397	C8J_1311	225	225	equal	pTSS	21	21	equal	putative ferrous iron transport protein	hypothetical protein
Cj1403c	C8J_1317	999	999	equal	pTSS	25	25	equal	glyceraldehyde 3-phosphate dehydrogenase	glyceraldehyde 3-phosphate dehydrogenase A
Cj1405	C8J_1319	327	327	equal	pTSS	18	18	equal	hypothetical protein	hypothetical protein
Cj1406c	C8J_1320	351	378	different	pTSS	30	31	different	putative periplasmic protein	hypothetical protein
Cj1407c	C8J_1321	1371	1371	equal	pTSS	82	84	different	putative phospho-sugar mutase	phosphomannomutase%2Fphosphoglucomutase
Cj1408	C8J_1322	537	537	equal	pTSS	28	28	equal	flagellar basal body-associated protein FliL	flagellar basal body-associated protein FliL
Cj1409	C8J_1323	348	348	equal	pTSS	143	143	equal	4%27-phosphopantetheinyl transferase	4%27-phosphopantetheinyl transferase
Cj1411c	C8J_1325	1362	1362	equal	pTSS	249	249	equal	putative cytochrome P450	cytochrome P450 family protein
Cj1412c	C8J_1326	1122	1122	equal	pTSS	18	18	equal	putative integral membrane protein	hypothetical protein
Cj1413c	C8J_1327	1185	1185	equal	pTSS	104	104	equal	capsule polysaccharide modification protein	capsule polysaccharide export protein KpsS
Cj1416c	C8J_0637	762	759	different	pTSS	72	72	equal	putative sugar nucleotidyltransferase	putative sugar nucleotidyltransferase
Cj1418c	C8J_0639	2340	2340	equal	pTSS	215	217	different	hypothetical protein	hypothetical protein
Cj1418c	C8J_0639	2340	2340	equal	sTSS	44	44	equal	hypothetical protein	hypothetical protein
Cj1420c	C8J_0641	774	774	equal	pTSS	25	26	different	putative methyltransferase	hypothetical protein
Cj1420c	C8J_0641	774	774	equal	sTSS	201	154	different	putative methyltransferase	hypothetical protein
Cj1444c	C8J_1351	1659	1659	equal	pTSS	55	55	equal	capsule polysaccharide export system periplasmic protein	capsular polysaccharide ABC transporter%2C periplasmic polysaccharide-binding protein
Cj1445c	C8J_1352	1119	1119	equal	pTSS	73	73	equal	capsule polysaccharide export system inner membrane protein	capsular polysaccharide ABC transporter
Cj1448c	C8J_1354	783	783	equal	pTSS	31	31	equal	capsule polysaccharide export system inner membrane protein	capsular polysaccharide ABC transporter%2C permease protein
Cj1449c	C8J_1355	408	408	equal	pTSS	3	3	equal	hypothetical protein	hypothetical protein
Cj1450	C8J_1356	564	564	equal	pTSS	24	24	equal	putative ATP%2FGTP-binding protein	hypothetical protein
Cj1450	C8J_1356	564	564	equal	sTSS	28	28	equal	putative ATP%2FGTP-binding protein	hypothetical protein
Cj1454c	C8J_1360	1320	1320	equal	pTSS	52	52	equal	putative radical SAM domain family protein	MiaB-like tRNA modifying protein
Cj1455	C8J_1361	1098	1098	equal	pTSS	33	33	equal	peptide chain release factor 2	peptide chain release factor 2
Cj1456c	C8J_1362	315	393	different	pTSS	30	27	different	putative periplasmic protein	hypothetical protein
Cj1458c	C8J_1364	822	822	equal	pTSS	3	3	equal	thiamine monophosphate kinase	thiamine monophosphate kinase
Cj1458c	C8J_1364	822	822	equal	sTSS	7	7	equal	thiamine monophosphate kinase	thiamine monophosphate kinase
Cj1459	C8J_1365	1074	1074	equal	pTSS	18	18	equal	hypothetical protein	hypothetical protein
Cj1462	C8J_1368	1047	1047	equal	pTSS	24	24	equal	flagellar basal body P-ring protein	flagellar basal body P-ring protein
Cj1468	C8J_1374	765	765	equal	pTSS	128	128	equal	putative integral membrane protein	hypothetical protein
Cj1468	C8J_1374	765	765	equal	sTSS	267	267	equal	putative integral membrane protein	hypothetical protein
Cj1476c	C8J_1381	3561	3561	equal	pTSS	40	40	equal	pyruvate-flavodoxin oxidoreductase	pyruvate ferredoxin%2Fflavodoxin oxidoreductase
Cj1478c	C8J_1383	960	960	equal	pTSS	42	42	equal	outer membrane fibronectin-binding protein	fibronectin-binding protein
Cj1480c	C8J_1385	426	426	equal	pTSS	29	29	equal	50S ribosomal protein L13	50S ribosomal protein L13
Cj1483c	C8J_1388	522	522	equal	pTSS	26	26	equal	putative lipoprotein	putative lipoprotein
Cj1490c	C8J_1395	1467	1467	equal	pTSS	30	30	equal	cbb3-type cytochrome c oxidase subunit I	cbb3-type cytochrome c oxidase subunit I
Cj1490c	C8J_1395	1467	1467	equal	sTSS	43	43	equal	cbb3-type cytochrome c oxidase subunit I	cbb3-type cytochrome c oxidase subunit I
Cj1491c	C8J_1396	681	672	different	pTSS	163	163	equal	putative two-component regulator	DNA-binding response regulator
Cj1492c	C8J_1397	1212	1212	equal	pTSS	40	40	equal	putative two-component sensor	putative two-component sensor
Cj1495c	C8J_1400	552	552	equal	pTSS	24	24	equal	hypothetical protein	hypothetical protein
Cj1497c	C8J_1402	429	429	equal	pTSS	78	78	equal	hypothetical protein	hypothetical protein
Cj1500	C8J_1404	1209	1440	different	pTSS	46	47	different	putative inner membrane protein	putative inner membrane protein
Cj1503c	C8J_1406	3489	3489	equal	pTSS	17	17	equal	putative proline dehydrogenase%2Fdelta-1-pyrroline-5-carboxylate dehydrogenase	bifunctional PutA protein%2C putative
Cj1504c	C8J_1407	927	927	equal	pTSS	56	56	equal	putative selenide%2Cwater dikinase	putative selenide%2Cwater dikinase
Cj1506c	C8J_1409	2103	2103	equal	pTSS	27	30	different	putative MCP-type signal transduction protein	methyl-accepting chemotaxis protein
Cj1508c	C8J_1411	783	783	equal	pTSS	23	23	equal	formate dehydrogenase accessory protein	formate dehydrogenase accessory protein
Cj1510c	C8J_1413	642	642	equal	pTSS	54	54	equal	putative formate dehydrogenase iron-sulfur subunit	formate dehydrogenase%2C iron-sulfur subunit
Cj1514c	C8J_1417	714	714	equal	pTSS	94	94	equal	hypothetical protein	hypothetical protein
Cj1515c	C8J_1418	1149	1149	equal	pTSS	20	20	equal	putative decarboxylase	carboxynorspermidine decarboxylase
Cj1523c	C8J_1425	2955	2955	equal	pTSS	30	30	equal	putative CRISPR-associated protein	hypothetical protein
Cj1523c	C8J_1425	2955	2955	equal	sTSS	153	152	different	putative CRISPR-associated protein	hypothetical protein
Cj1529c	C8J_1428	990	990	equal	pTSS	24	24	equal	phosphoribosylaminoimidazole synthetase	phosphoribosylaminoimidazole synthetase
Cj1531	C8J_1430	750	750	equal	pTSS	22	22	equal	diaminopimelate epimerase	diaminopimelate epimerase
Cj1533c	C8J_1432	1038	1038	equal	pTSS	20	22	different	putative helix-turn-helix containing protein	hypothetical protein
Cj1537c	C8J_1436	1974	1974	equal	pTSS	25	25	equal	acetyl-CoA synthetase	acetyl-CoA synthetase
Cj1537c	C8J_1436	1974	1974	equal	sTSS	297	297	equal	acetyl-CoA synthetase	acetyl-CoA synthetase
Cj1539c	C8J_1438	405	687	different	pTSS	213	18	different	putative anion-uptake ABC-transport system permease	tungsten ABC transporter%2C permease protein%2C putative
Cj1539c	C8J_1438	405	687	different	sTSS	217	22	different	putative anion-uptake ABC-transport system permease	tungsten ABC transporter%2C permease protein%2C putative
Cj1540	C8J_1439	810	810	equal	pTSS	27	27	equal	putative periplasmic protein	putative sulfate transport system substrate-binding protein
Cj1541	C8J_1440	768	768	equal	pTSS	26	26	equal	LamB%2FYcsF family protein	LamB%2FYcsF family protein
Cj1541	C8J_1440	768	768	equal	sTSS	30	30	equal	LamB%2FYcsF family protein	LamB%2FYcsF family protein
Cj1542	C8J_1441	741	741	equal	pTSS	111	111	equal	putative allophanate hydrolase subunit 1	hypothetical protein
Cj1545c	C8J_1444	579	579	equal	pTSS	23	23	equal	MdaB protein	flavodoxin-like fold domain protein
Cj1545c	C8J_1444	579	579	equal	sTSS	35	35	equal	MdaB protein	flavodoxin-like fold domain protein
Cj1546	C8J_1445	348	342	different	pTSS	62	62	equal	putative transcriptional regulator	hypothetical protein
Cj1564	C8J_1461	1956	1956	equal	pTSS	48	48	equal	putative methyl-accepting chemotaxis signal transduction protein	putative methyl-accepting chemotaxis signal transduction protein
Cj1565c	C8J_1462	2367	2367	equal	pTSS	0	0	equal	paralysed flagellum protein	paralyzed flagella protein PflA
Cj1565c	C8J_1462	2367	2367	equal	sTSS	25	29	different	paralysed flagellum protein	paralyzed flagella protein PflA
Cj1579c	C8J_1476	390	390	equal	pTSS	64	64	equal	NADH dehydrogenase subunit A	NADH dehydrogenase subunit A
Cj1579c	C8J_1476	390	390	equal	sTSS	173	173	equal	NADH dehydrogenase subunit A	NADH dehydrogenase subunit A
Cj1580c	C8J_1477	666	666	equal	pTSS	274	274	equal	putative peptide ABC transporter ATP-binding protein	peptide ABC transporter%2C ATP-binding protein
Cj1587c	C8J_1488	1632	1632	equal	pTSS	21	21	equal	multidrug transporter membrane component%2FATP-binding component	multidrug transporter membrane component%2FATP-binding component
Cj1590	C8J_1492	219	219	equal	pTSS	27	27	equal	translation initiation factor IF-1	translation initiation factor IF-1
Cj1591	C8J_1493	114	114	equal	pTSS	132	132	equal	50S ribosomal protein L36	50S ribosomal protein L36
Cj1591	C8J_1493	114	114	equal	sTSS	137	137	equal	50S ribosomal protein L36	50S ribosomal protein L36
Cj1594	C8J_1496	627	627	equal	pTSS	50	50	equal	30S ribosomal protein S4	30S ribosomal protein S4
Cj1596	C8J_1498	354	354	equal	pTSS	213	213	equal	50S ribosomal protein L17	50S ribosomal protein L17
Cj1597	C8J_1499	900	900	equal	pTSS	29	29	equal	ATP phosphoribosyltransferase	ATP phosphoribosyltransferase
Cj1606c	C8J_1507	1107	1107	equal	pTSS	25	25	equal	putative ATP%2FGTP-binding protein	ATP%2FGTP-binding protein
Cj1607	C8J_1508	1116	1116	equal	pTSS	34	34	equal	bifunctional 2-C-methyl-D-erythritol 4-phosphate cytidylyltransferase%2F2-C-methyl-D-erythritol 2%2C4-cyclodiphosphate synthase protein	bifunctional 2-C-methyl-D-erythritol 4-phosphate cytidylyltransferase%2F2-C-methyl-D-erythritol 2%2C4-cyclodiphosphate synthase protein
Cj1607	C8J_1508	1116	1116	equal	sTSS	65	65	equal	bifunctional 2-C-methyl-D-erythritol 4-phosphate cytidylyltransferase%2F2-C-methyl-D-erythritol 2%2C4-cyclodiphosphate synthase protein	bifunctional 2-C-methyl-D-erythritol 4-phosphate cytidylyltransferase%2F2-C-methyl-D-erythritol 2%2C4-cyclodiphosphate synthase protein
Cj1607	C8J_1508	1116	1116	equal	sTSS	42	42	equal	bifunctional 2-C-methyl-D-erythritol 4-phosphate cytidylyltransferase%2F2-C-methyl-D-erythritol 2%2C4-cyclodiphosphate synthase protein	bifunctional 2-C-methyl-D-erythritol 4-phosphate cytidylyltransferase%2F2-C-methyl-D-erythritol 2%2C4-cyclodiphosphate synthase protein
Cj1609	C8J_1510	1161	1161	equal	pTSS	81	81	equal	putative sulfate adenylyltransferase	ATP-sulfurylase family protein
Cj1611	C8J_1512	264	264	equal	pTSS	27	27	equal	30S ribosomal protein S20	30S ribosomal protein S20
Cj1613c	C8J_1514	756	756	equal	pTSS	33	33	equal	putative pyridoxamine 5%27-phosphate oxidase	hypothetical protein
Cj1620c	C8J_1521	1020	1020	equal	pTSS	0	0	equal	A%2FG-specific adenine glycosylase	A%2FG-specific adenine glycosylase
Cj1621	C8J_1522	753	753	equal	pTSS	23	23	equal	putative periplasmic protein	putative periplasmic protein
Cj1623	C8J_1525	522	522	equal	pTSS	44	44	equal	hypothetical protein	hypothetical protein
Cj1625c	C8J_1527	1251	1251	equal	pTSS	28	28	equal	amino acid transporter	serine transporter
Cj1626c	C8J_1528	417	417	equal	pTSS	23	24	different	putative periplasmic protein	putative periplasmic protein
Cj1627c	C8J_1529	744	744	equal	pTSS	23	23	equal	hypothetical protein	hypothetical protein
Cj1633	C8J_1535	984	984	equal	pTSS	51	51	equal	putative ATP-binding protein	hypothetical protein
Cj1636c	C8J_1538	441	441	equal	pTSS	200	200	equal	ribonuclease H	ribonuclease H
Cj1637c	C8J_1539	987	987	equal	pTSS	22	22	equal	putative periplasmic protein	hypothetical protein
Cj1637c	C8J_1539	987	987	equal	sTSS	46	46	equal	putative periplasmic protein	hypothetical protein
Cj1638	C8J_1540	1818	1818	equal	pTSS	12	12	equal	DNA primase	DNA primase
Cj1638	C8J_1540	1818	1818	equal	sTSS	111	111	equal	DNA primase	DNA primase
Cj1642	C8J_1544	312	312	equal	pTSS	105	105	equal	hypothetical protein	hypothetical protein
Cj1642	C8J_1544	312	312	equal	sTSS	252	252	equal	hypothetical protein	hypothetical protein
Cj1650	C8J_1552	501	501	equal	pTSS	24	24	equal	hypothetical protein	hypothetical protein
Cj1655c	C8J_1557	1149	1149	equal	pTSS	49	48	different	Na%28%2B%29%2FH%28%2B%29 antiporter	Na%2B%2FH%2B antiporter NhaA
Cj1656c	C8J_1558	183	183	equal	pTSS	30	31	different	hypothetical protein	hypothetical protein
Cj1658	C8J_1560	2091	2091	equal	pTSS	54	54	equal	putative iron permease	FTR1 family iron permease
Cj1665	C8J_1567	504	504	equal	pTSS	89	89	equal	putative lipoprotein thiredoxin	thioredoxin family protein
Cj1666c	C8J_1568	438	438	equal	pTSS	23	23	equal	putative periplasmic protein	hypothetical protein
Cj1673c	C8J_1574	1032	1032	equal	pTSS	28	28	equal	recombinase A	recombinase A
Cj1674	C8J_1575	861	861	equal	pTSS	21	21	equal	hypothetical protein	hypothetical protein
Cj1680c	C8J_1578	768	765	different	pTSS	19	25	different	putative periplasmic protein	hypothetical protein
Cj1680c	C8J_1578	768	765	different	sTSS	31	37	different	putative periplasmic protein	hypothetical protein
Cj1682c	C8J_1580	1269	1269	equal	pTSS	27	27	equal	citrate synthase	citrate synthase
Cj1686c	C8J_1583	2103	2103	equal	sTSS	97	97	equal	DNA topoisomerase I	DNA topoisomerase I
Cj1706c	C8J_1610	615	615	equal	pTSS	23	23	equal	50S ribosomal protein L4	50S ribosomal protein L4
Cj1708c	C8J_1612	312	312	equal	pTSS	58	57	different	30S ribosomal protein S10	30S ribosomal protein S10
Cj1711c	C8J_1615	801	801	equal	pTSS	2	2	equal	dimethyladenosine transferase	dimethyladenosine transferase
Cj1719c	C8J_1625	1536	1536	equal	pTSS	218	218	equal	2-isopropylmalate synthase	2-isopropylmalate synthase
Cj1719c	C8J_1625	1536	1536	equal	sTSS	222	222	equal	2-isopropylmalate synthase	2-isopropylmalate synthase
Cj1720	C8J_1626	630	630	equal	pTSS	24	24	equal	hypothetical protein	hypothetical protein
Cj1721c	C8J_1627	645	645	equal	pTSS	46	47	different	putative outer membrane protein	hypothetical protein
Cj1731c	C8J_1630	483	477	different	sTSS	27	34	different	Holliday junction resolvase	Holliday junction resolvase
Cjp03	C8J_t0003	75	75	equal	pTSS	28	28	equal	tRNA-Glu	tRNA-Glu
Cjp03	C8J_t0003	75	75	equal	sTSS	34	34	equal	tRNA-Glu	tRNA-Glu
Cjp06	C8J_t0006	76	76	equal	pTSS	10	10	equal	tRNA-Thr	tRNA-Thr
Cjp06	C8J_t0006	76	76	equal	sTSS	114	114	equal	tRNA-Thr	tRNA-Thr
Cjp06	C8J_t0006	76	76	equal	sTSS	0	14	different	tRNA-Thr	tRNA-Thr
Cjp07	C8J_t0007	86	86	equal	pTSS	0	0	equal	tRNA-Tyr	tRNA-Tyr
Cjp08	C8J_t0008	77	77	equal	pTSS	0	0	equal	tRNA-Gly	tRNA-Gly
Cjp09	C8J_t0010	76	76	equal	pTSS	0	0	equal	tRNA-Trp	tRNA-Trp
Cjp10	C8J_t0011	77	77	equal	pTSS	0	0	equal	tRNA-Arg	tRNA-Arg
Cjp12	C8J_t0012	76	76	equal	pTSS	0	0	equal	tRNA-Met	tRNA-Met
Cjp13	C8J_t0013	75	75	equal	sTSS	18	18	equal	tRNA-Gln	tRNA-Gln
Cjp14	C8J_t0014	76	76	equal	sTSS	0	0	equal	tRNA-Ala	tRNA-Ala
Cjp16	C8J_t0016	87	87	equal	pTSS	18	18	equal	tRNA-Leu	tRNA-Leu
Cjp21	C8J_t0026	77	77	equal	sTSS	8	8	equal	tRNA-Arg	tRNA-Arg
Cjp22	C8J_t0027	75	75	equal	pTSS	17	17	equal	tRNA-Asn	tRNA-Asn
Cjp23	C8J_t0028	77	77	equal	pTSS	19	19	equal	tRNA-Met	tRNA-Met
[truncated: 2,047 more rows]
