# Supplementary material for: High-Resolution Transcriptome Maps Reveal Strain-Specific Regulatory Features of Multiple Campylobacter jejuni Isolates
Source: PLoS Genet. 2013 May 16;9(5):e1003495. doi: 10.1371/journal.pgen.1003495 (PMC3656092; doi:10.1371/journal.pgen.1003495)
Supplement: Table S11 — sRNA candidates in the chromosomes of four C. jejuni strains. This table lists sRNA candidates in the chromosomes of C. jejuni strains NCTC11168, RM1221, 81116, and 81–176 in separate Excel sheets. (XLSX) [file pgen.1003495.s011.xlsx]

## Sheet: NCTC11168
Table S11. sRNA candidates in the chromosomes of four C. jejuni strains - NCTC11168.
This table lists sRNA candidates in strain NCTC11168.
sRNA	Strand	Start	End	Length	Orientation	LFG	RFG	LFG Description	RFG Description	Comments
SRP RNA	+	66641	66748	108	<>>	Cj0045c	Cj0046	putative iron-binding protein	transport protein pseudogene	Detected on Northern blot
CJnc10	+	94344	94249	96	>><	Cj0082	Cj0085c	cydB	aspartate racemase	Detected on Northern blot
CJnc11	-	237792	237728	65	><<	Cj0259	Cj0261c	dihydroorotase (pyrC)	putative SAM-dependent methyltransferase	Detected in dRNA-seq data. Not probed on Northern blot. Derived from 3’ end of Cj0260c.
CJnc20	-	245380	245225	156	<<<	Cj0265c	Cj0266c	putative cytochrome C-type haem-binding periplasmic protein	putative integral membrane protein	Detected on Northern blot
TPP	+	418415	418550	136	>>>	Cj0452	Cj0453	DNA polymerase III subunit epsilon	thiamine biosynthesis protein (thiC)	Detected in dRNA-seq data. Not probed on Northern blot.
CJnc22	+	430270	430366	97	>><	Cj0463	Cj0465c	zinc protease-like protein	group III truncated haemoglobin	Detected in dRNA-seq data. Not detected on Northern blot
RnpB	-	513453	513137	317	><>	Cj0550	Cj0551	hypothetical protein	elongation factor P	Detected on Northern blot
CJnc21	+	543101	543269	169	>>>	Cj0582	Cj0584	aspartate kinase (lysC)	DNA polymerase III subunit delta	Detected on Northern blot
CJnc30	+	591313	591426	99	>><	Cj0628	Cj0630c	putative lipoprotein	DNA polymerase III subunit delta	Detected on Northern blot
CJnc40	-	591456	591356	101	><<	Cj0628	Cj0630c	putative lipoprotein	DNA polymerase III subunit delta	Detected in dRNA-seq data. Not probed on Northern blot. (low reads)
CJnc60	-	671798	671518	281	><>	Cj0717	Cj0718	putative ArsC family protein	DNA polymerase III subunit alpha	Detected on Northern blot. Note: Probably corresponds to a small mRNA. Contains non-annotated selW ORF [1].
CJnc110	+	1127994	1128130	137	>>>	Cj1198	Cj1199	S-ribosylhomocysteinase	putative iron/ascorbate-dependent oxidoreductase	Detected on Northern blot
CJnc120	+	1151053	1151149	97	>><	Cj1220	Cj1222c	groES	sensor histidine kinase (dccS)	Detected on Northern blot (processed from 3’ end of Cj1221)
6S RNA (CJnc130)	+	1179587	1179772	186	>>>	Cj1249	Cj1250	hypothetical protein	phosphoribosylamine--glycine ligase	Detected on Northern blot.
pRNA	-	1179623	1179610	14	><>	Cj1249	Cj1250	hypothetical protein	phosphoribosylamine-glycine ligase	Detected in dRNA-seq data. Not probed on Northern blot.
CJnc140	+	1188925	1188997	73	>>>	Cj1258	Cj1259	putative phosphotyrosine protein phosphatase	major outer membrane protein (porA)	Detected on Northern blot
tmRNA	-	1293658	1293300	359	><<	Cj1359	Cj1361c	polyphosphate kinase (ppk)	hypothetical protein	Detected on Northern blot
crRNA1	+	1455167	1455204	38	>>>	Cj1519	crRNA2	putative molybdopterin biosynthesis protein (moeA2)	crRNA2	Detected in dRNA-seq data. Not probed on Northern blot.
crRNA2	+	1455232	1455269	38	>>>	crRNA1	crRNA3	crRNA1	crRNA3	Detected on Northern blot
crRNA3	+	1455299	1455336	38	>>>	crRNA2	crRNA4	crRNA2	crRNA4	Detected in dRNA-seq data. Not probed on Northern blot.
crRNA4	+	1455363	1455400	38	>>>	crRNA3	crRNA5	crRNA3	TracrRNA	Detected on Northern blot
TracrRNA	+	1455497	1455570	74	>><	crRNA4	Cj1521c	crRNA4	CRISPR-associated protein 2 (cas2)	Detected on Northern blot
CJnc150	-	1393825	1393745	81	><<	Cj1455	Cj1456c	peptide chain release factor 2	putative periplasmic protein	Detected in dRNA-seq data. Not probed on Northern blot. (low reads)
CJnc160	+	1554542	1554568	27	<><	Cj1625c	Cj1626c	amino acid transporter	putative periplasmic protein	Detected in dRNA-seq data. Not probed on Northern blot. (low reads)
CJnc170	+	1559676	1559722	47	>><	Cj1633	Cj1634c	putative ATP-binding protein	chorismate synthase (aroC)	Detected on Northern blot
CJnc180	+	1575014	1575112	99	>><	Cj1650	Cj1651c	hypothetical protein	methionine aminopeptidase	Detected on Northern blot. Also antisense to CJnc190
CJnc190	-	1575257	1575042	216	><<	Cj1650	Cj1651c	hypothetical protein	methionine aminopeptidase	Detected on Northern blot. Also antisense to CJnc180
CJnc210	+	1600382	1600468	87	>>>	Cj1677	Cj1679	putative lipoprotein	hypothetical protein	Detected in dRNA-seq data
CJnc230	-	1638039	1637942	98	<<<	Cj1727c	Cj1729c	putative O-acetylhomoserine (thiol)-lyase	flagellar hook protein (flgE)	Detected on Northern blot (processed)
IGR_906748_ 907066	-	907066	906748	319	><>	Cj0967	Cj0969	putative periplasmic protein	probable periplasmic protein	Detected in dRNA-seq data. Not probed on Northern blot. (low reads)
CJas_Cj0168c	+	165893	-	>100	>>>	Cjp03	Cj0169	tRNA-Glu	superoxide dismutase	Detected in dRNA-seq data. Antisense to Cj0168c (putative periplasmic protein). Not detected on Northern blot.
CJas_Cj0363c	+	329341	329423	83	>>>	Cj0361	Cj0364	lipoprotein signal peptidase	hypothetical protein	Detected in dRNA-seq data. Transcribed from the 3’ end of Cj0362. Antisense to Cj0363c (coproporphyrinogen III oxidase). Not detected on Northern blot.
CJas_Cj0566	-	528700	-	>100	><>	Cj0565	Cj0567	probable pseudogene	hypothetical protein	Detected in dRNA-seq data. Antisense to Cj0566 (hypothetical protein). Not detected on Northern blot.
CJas_Cj0704	-	661794	-	>100	><>	Cj0703	Cj0705	hypothetical protein	hypothetical protein	Detected on Northern blot. Antisense to Cj0704 (glycyl-tRNA synthetase subunit alpha)
CJas_Cj1667c	+	1589598	1589666	69	<><	Cj1666c	Cj1668c	putative periplasmic protein	putative periplasmic protein	Detected on Northern blot. Antisense to Cj1667c (repA).
[1] Gursinsky, T. et al. Factors and selenocysteine insertion sequence requirements for the synthesis of selenoproteins from a gram-positive anaerobe in Escherichia coli. Appl Environ Microbiol 74, 1385-1393 (2008).

## Sheet: RM1221
Table S11. sRNA candidates in the chromosomes of four C. jejuni strains - RM1221.
This table lists sRNA candidates in strain RM1221.
sRNA	Strand	Start	End	Length	Orientation	LFG	RFG	LFG Description	RFG Description	Comments
SRP RNA	+	65630	65737	108	<>>	CJE0044	CJE0045	hypothetical protein	hypothetical protein	Detected on Northern blot.
CJnc10	+	93253	93348	96	>><	CJE0079	CJE0080	hypothetical protein	aspartate racemase, putative	Detected on Northern blot.
TPP	+	456573	456708	136	>>>	CJE0502	CJE0503	DNA polymerase III subunit epsilon	thiamine biosynthesis protein (thiC)	Detected on dRNA-seq data. Not probed on Northern blot.
CJnc22	+	468429	-	>100	>><	CJE0513	CJE0515	zinc protease-like protein	group III truncated haemoglobin	Detected in dRNA-seq data. Not detected on Northern blot.
RnpB	-	591873	591557	317	><>	CJE0654	CJE0655	hypothetical protein	elongation factor P	Detected on Northern blot.
Cjnc60	-	750538	750258	281	><>	CJE0817	CJE0818	hypothetical protein	DNA polymerase III subunit alpha	Detected on Northern blot. Note: Probably corresponds to a small mRNA. Contains non-annotated selW ORF [1].
CJnc90	-	1071289	1071193	96	><>	CJE1154	CJE1155	hypothetical protein	hypothetical protein	Detected on Northern blot.
CJnc110	+	1248773	1248909	137	>>>	CJE1332	CJE1333	S-ribosylhomocysteinase	2OG-Fe(II) oxygenase family oxidoreductase	Detected on Northern blot.
CJnc120	+	1271831	1271927	97	>>>	CJ1355	CJ1357	groES	sensor histidine kinase	Detected on Northern blot (processed from 3’ end of CJE1356)
6S RNA (CJnc130)	+	1300366	1300551	186	>>>	CJE1386	CJE1386	hypothetical protein	phosphoribosylamine-glycine ligase	Detected on Northern blot.
pRNA	-	1300402	1300389	14	><>	CJE1386	CJE1386	hypothetical protein	phosphoribosylamine-glycine ligase	Detected on dRNA-seq data. Not probed on Northern blot.
CJnc140	+	1309487	1309559	73	>>>	CJE1394	CJE1395	putative phosphotyrosine protein phosphatase	major outer membrane protein	Detected on Northern blot.
tmRNA	-	1448922	1448564	359	<<<	CJE1552	CJE1553	hypothetical protein	hypothetical protein	Detected on Northern blot.
crRNA1	+	1594145	1594182	38	>>>	CJE1693	crRNA2	Putative molybdopterin biosynthesis MoeA protein	crRNA2	Detected on dRNA-seq data. Not probed on Northern blot.
crRNA2	+	1594211	1594248	38	>>>	crRNA1	crRNA3	crRNA1	crRNA3	Detected on dRNA-seq data. Not probed on Northern blot.
crRNA3	+	1594277	1594314	38	>>>	crRNA2	TracrRNA	crRNA2	TracrRNA	Detected on dRNA-seq data. Not probed on Northern blot.
TracrRNA	+	1594409	1594482	74	>><	crRNA3	CJE1694	crRNA3	CRISPR-associated protein 2 (cas2)	Detected on Northern blot.
CJnc160	+	1695716	1695742	27	<><	CJE1797	CJE1798	serine transporter	hypothetical protein	Detected in dRNA-seq data. Not probed on Northern blot. (low reads)
CJnc170	+	1700974	1701021	48	>><	CJE1805	CJE1806	hypothetical protein	chorismate synthase	Detected on dRNA-seq data. Oligo did not bind to RM1221 CJnc170 in Northern blot.
CJnc180	+	1716312	1716466	99	>><	CJE1822	CJE1823	hypothetical protein	methionine aminopeptidase	Detected on Northern blot. Also antisense to CJnc190
CJnc190	-	1716340	1716556	217	><<	CJE1822	CJE1823	hypothetical protein	methionine aminopeptidase	Detected on Northern blot. Also antisense to CJnc180
CJnc230	-	1774449	1774352	98	<<<	CJE1895	CJE1896	homoserine O-acetyltransferase	flagellar hook protein (flgE)	Detected on Northern blot (processed)
CJnc160	+	1695716	1695742	27	<><	CJE1797	CJE1798	serine transporter	hypothetical protein	Detected in dRNA-seq data. Not probed on Northern blot. (low reads)
CJas_Cj0363c	+	367027	367109	83	>>>	CJE0410	CJE0413	lipoprotein signal peptidase	hypothetical protein	Detected in dRNA-seq data. Transcribed from the 3’ end of CJE0411. Antisense to CJE0412 (coproporphyrinogen III oxidase). Not detected on Northern blot.
CJas_Cj0704	-	740532	-	>100	><>	CJE0803	CJE0805	hypothetical protein	hypothetical protein	Detected on Northern blot. Antisense to CJE0804 (glycyl-tRNA synthetase subunit alpha).
CJas_Cj1667c	+	1730939	-	>100	<><	CJE1838	CJE_tRNA-Leu-4	hypothetical protein	tRNA-Leu	Detected on Northern blot. Antisense to 5’ end of CJE1839 and 3’ of CJE1840.
CJas_Cj0168c	+	164655	-	>100	>>>	CJE_tRNA-Glu-1	CJE0164	tRNA-Glu	superoxide dismutase	Detected in dRNA-seq data. Antisense to CJE0163. Not detected on Northern blot.
[1] Gursinsky, T. et al. Factors and selenocysteine insertion sequence requirements for the synthesis of selenoproteins from a gram-positive anaerobe in Escherichia coli. Appl Environ Microbiol 74, 1385-1393 (2008).

## Sheet: 81116
Table S11. sRNA candidates in the chromosomes of four C. jejuni strains - 81116.
This table lists sRNA candidates in strain 81116.
sRNA	Strand	Start	End	Length	Orientation	LFG	RFG	LFG Description	RFG Description	Comments
SRP RNA	+	75877	75984	108	<>>	C8J_0048	C8J_0049	hypothetical protein	hypothetical protein	Detected on Northern blot
CJnc10	+	100738	100833	96	>><	C8J_0076	C8J_0077	hypothetical protein	putative aspartate racemase	Detected on Northern blot
CJnc20	-	248257	248102	156	<<<	C8J_0242	C8J_0243	putative cytochrome C-type haem-binding periplasmic protein	hypothetical protein	Detected on Northern blot
TPP	+	427729	427864	136	>>>	C8J_0425	C8J_0426	DNA polymerase III subunit epsilon	thiamine biosynthesis protein (thiC)	Detected in dRNA-seq data. Not probed on Northern blot.
CJnc22	+	439584	-	>100	>><	C8J_0436	C8J_0438	zinc protease-like protein	group III truncated haemoglobin	Detected in dRNA-seq data. Not Detected on Northern blot.
RnpB	-	518664	518348	317	><>	C8J_0511	C8J_0512	hypothetical protein	elongation factor P	Detected on Northern blot
CJnc50	+	650864	650959	96	>>>	C8J_0651	C8J_0652	hypothetical protein	invasion phenotype protein	Detected in dRNA-seq data. Not probed on Northern blot.
Cjnc60	-	681305	681025	281	><>	C8J_0684	C8J_0685	hypothetical protein	DNA polymerase III subunit alpha	Detected on Northern blot. Note: Probably corresponds to a small mRNA. Contains non-annotated selW ORF [1].
CJnc70	+	879931	880026	96	>>>	C8J_t0018	C8J_0874	tRNA-Leu	hypothetical protein	Detected in dRNA-seq data. Also antisense to CJnc50. Not Detected on Northern blot.
CJnc80	-	880052	879955	>100	><>	C8J_t0018	C8J_0874	tRNA-Leu	hypothetical protein	Detected on Northern blot. Also antisense to CJnc70
CJnc100	+	996243	996319	77	<><	C8J_0985	C8J_0986	hypothetical protein	hypothetical protein	Detected on Northern blot.
CJnc110	+	1148713	1148849	137	>>>	C8J_1142	C8J_1143	S-ribosylhomocysteinase	2OG-Fe(II) oxygenase family oxidoreductase	Detected on Northern blot
6S RNA (CJnc130)	+	1200515	1200700	186	>>>	C8J_1192	C8J_1194	hypothetical protein	phosphoribosylamine-glycine ligase	Detected on Northern blot
CJnc140	+	1209854	1209926	73	>>>	C8J_1202	C8J_1203	putative phosphotyrosine protein phosphatase	major outer membrane protein	Detected on Northern blot
tmRNA	-	1293552	1293194	359	<<<	C8J_1278	C8J_1279	hypothetical protein	hypothetical protein	Detected on Northern blot. Not probed on Northern blot.
crRNA1	+	1440760	1440797	38	>>>	C8J_1422	crRNA2	Putative molybdopterin biosynthesis MoeA protein	crRNA2	Detected in dRNA-seq data. Not probed on Northern blot.
crRNA2	+	1440826	1440863	38	>>>	crRNA1	crRNA3	crRNA1	crRNA3	Detected in dRNA-seq data. Not probed on Northern blot.
crRNA3	+	1440893	1440930	38	>>>	crRNA2	crRNA4	crRNA2	crRNA4	Detected in dRNA-seq data. Not probed on Northern blot.
crRNA4	+	1440958	1440995	38	>>>	crRNA3	crRNA5	crRNA3	crRNA5	Detected in dRNA-seq data. Not probed on Northern blot.
crRNA5	+	1441025	1441062	38	>>>	crRNA4	crRNA6	crRNA4	crRNA6	Detected in dRNA-seq data. Not probed on Northern blot.
crRNA6	+	1441090	1441127	38	>>>	crRNA5	crRNA7	crRNA5	crRNA7	Detected in dRNA-seq data. Not probed on Northern blot.
crRNA7	+	1441156	1441193	38	>>>	crRNA6	Tracr RNA	crRNA6	TracrRNA	Detected in dRNA-seq data. Not probed on Northern blot.
TracrRNA	+	1441289	1441362	74	>><	crRNA7	C8J_1423	crRNA7	CRISPR-associated protein 2 (cas2)	Detected on Northern blot
CJnc170	+	1542619	1542645	27	<><	C8J_1527	C8J_1528	serine transporter	putative periplasmic protein	Detected in dRNA-seq data. Not probed on Northern blot. (low reads)
CJnc180	+	1563092	1563246	155	>><	C8J_1552	C8J_1553	hypothetical protein	methionine aminopeptidase	Detected on Northern blot. Also antisense to CJnc190
CJnc190	-	1563337	1563121	217	><<	C8J_1552	C8J_1553	hypothetical protein	methionine aminopeptidase	Detected on Northern blot. Also antisense to CJnc180
CJnc200	+	1568600	1568750	151	>>>	C8J_1559	C8J_1560	hypothetical protein	FTR1 family iron permease	Detected in dRNA-seq data. Not probed on Northern blot.
CJnc230	-	1624711	1624613	99	<<<	C8J_1628	C8J_1629	7-cyano-7-deazaguanine reductase	flagellar hook protein (flgE)	Detected on Northern blot (processed)
CJas_Cj0704	-	671301	-	>100	><>	C8J_0670	C8J_0672	hypothetical protein	NGG1p interacting factor 3	Detected on Northern blot. Antisense to C8J_0671 (glycyl-tRNA synthetase subunit alpha)
CJas_Cj0168c	+	174436	-	>100	>>>	C8J_t0003	C8J_0165	tRNA-Glu	superoxide dismutase	Detected in dRNA-seq data. Antisense to C8J_0164. Not Detected on Northern blot.
CJas_CJJ81176_1020	+	947560	-	>100	>><	C8J_0938	C8J_0940	RNA polymerase sigma factor (rpoD)	rhomboid family protein	Detected in dRNA-seq data. Antisense to C8J_0939 (phosphohistidine phosphatase SixA). Not Detected on Northern blot.
[1] Gursinsky, T. et al. Factors and selenocysteine insertion sequence requirements for the synthesis of selenoproteins from a gram-positive anaerobe in Escherichia coli. Appl Environ Microbiol 74, 1385-1393 (2008).

## Sheet: 81-176
Table S11. sRNA candidates in the chromosomes of four C. jejuni strains - 81-176.
This table lists sRNA candidates in strain 81-176.
sRNA	Strand	Start	End	Length	Orientation	LFG	RFG	LFG Description	RFG Description	Comments
SRP RNA	+	77292	77399	108	<>>	CJJ81176_0083	CJJ81176_0084	hypothetical protein	hypothetical protein	Detected on Northern blot
CJnc10	+	104892	104987	96	>><	CJJ81176_0119	CJJ81176_0120	cydB	putative aspartate racemase	Detected on Northern blot
CJnc20	-	251065	250910	156	<<<	CJJ81176_0292	CJJ81176_0292	putative cytochrome C-type haem-binding periplasmic protein	hypothetical protein	Detected on Northern blot
TPP	+	420087	420222	136	>>>	CJJ81176_0477	CJJ81176_0478	DNA polymerase III subunit epsilon	thiamine biosynthesis protein (thiC)	Detected in dRNA-seq data. Not Probed on Northern blot.
RnpB	-	510809	510493	317	><>	CJJ81176_0575	CJJ81176_0576	hypothetical protein	elongation factor P	Detected on Northern blot
Cjnc60	-	667532	667252	281	><>	CJJ81176_0740	CJJ81176_0741	hypothetical protein	DNA polymerase III subunit alpha	Detected on Northern blot. Note: Probably corresponds to a small mRNA. Contains non-annotated selW ORF [1].
CJnc70	+	873863	873958	96	>>>	CJJ81176_1733	CJJ81176_0945	tRNA-Leu	hypothetical protein	Detected in dRNA-seq data. Also antisense to CJnc50. Not Probed on Northern blot.
CJnc80	-	873984	873887	98	><>	CJJ81176_1733	CJJ81176_0945	tRNA-Leu	hypothetical protein	Detected on Northern blot. Also antisense to CJnc70
CJnc110	+	1129654	1129790	137	>>>	CJJ81176_1213	CJJ81176_1214	S-ribosylhomocysteinase	2OG-Fe(II) oxygenase family oxidoreductase	Detected on Northern blot
CJnc120	+	1152714	1152810	97	>><	CJJ81176_1233	CJJ81176_1235	groES	sensor histidine kinase	Detected on Northern blot (processed from 3’ end of CJJ81176_1234)
6S RNA (CJnc130)	+	1181243	1181428	186	>>>	CJJ81176_1265	CJJ81176_1266	hypothetical protein	phosphoribosylamine--glycine ligase	Detected on Northern blot
pRNA	-	1181279	1181266	14	><>	CJJ81176_1265	CJJ81176_1266	hypothetical protein	phosphoribosylamine--glycine ligase	Detected in dRNA-seq data. Not Probed on Northern blot.
CJnc140	+	1190581	1190653	73	>>>	CJJ81176_1274	CJJ81176_1275	putative phosphotyrosine protein phosphatase	major outer membrane protein (porA)	Detected on Northern blot
tmRNA	-	1278617	1278259	359	><<	CJJ81176_1361	CJJ81176_1363	polyphosphate kinase (ppk)	hypothetical protein	Detected on Northern blot
CJnc150	-	1371923	1371843	81	><<	CJJ81176_1448	CJJ81176_1449	peptide chain release factor 2	hypothetical protein	Detected in dRNA-seq data. Not probed on Northern blot. (low reads)
CJnc160	+	1531082	1531108	27	<><	CJJ81176_1616	CJJ81176_1617	serine transporter	hypothetical protein	Detected in dRNA-seq data. Not probed on Northern blot. (low reads)
CJnc170	+	1536225	1536271	47	>><	CJJ81176_1624	CJJ81176_1625	hypothetical protein	chorismate synthase (aroC)	Detected on Northern blot
CJnc180	+	1551563	1551717	100	>><	CJJ81176_1641	CJJ81176_1642	hypothetical protein	methionine aminopeptidase	Detected on Northern blot. Also antisense to CJnc190
CJnc190	-	1551808	1551592	217	><<	CJJ81176_1641	CJJ81176_1642	hypothetical protein	methionine aminopeptidase	Detected on Northern blot. Also antisense to CJnc180.
CJnc230	-	1613203	1613106	98	<<<	CJJ81176_0023	CJJ81176_0025	homoserine O-acetyltransferase	flagellar hook protein (flgE)	Detected in dRNA-seq data. Processed sRNA sense to CJJ81176_0024. Not Probed on Northern blot.
CJas_Cj0363c	+	333353	333435	83	>>>	CJJ81176_0384	CJJ81176_0387	lipoprotein signal peptidase	hypothetical protein	Detected in dRNA-seq data. Transcribed from the 3’ end of CJJ81176_0385. Antisense to CJJ81176_0386 (coproporphyrinogen III oxidase). Not Detected on Northern blot.
CJas_Cj0704	-	657528	-	>100	><>	CJJ81176_0726	CJJ81176_0728	hypothetical protein	hypothetical protein	Detected on Northern blot. Antisense to CJJ81176_0727 (glycyl-tRNA synthetase subunit alpha)
CJas_Cj1667c	+	1566196	-	>100	<><	CJJ81176_1657	CJJ81176_1659	hypothetical protein	hypothetical protein	Detected on Northern blot. Antisense to CJJ81176_1658 (hypothetical protein)
CJas_Cj0168c	+	176666	-	>100	>>>	CJJ81176_1710	CJJ81176_0205	tRNA-Glu	superoxide dismutase	Detected in dRNA-seq data. Antisense to Cj0168c (putative periplasmic protein). Not Detected on Northern blot.
CJas_CJJ81176_1020	+	940021	-	>100	>><	CJJ81176_1019	CJJ81176_1021	RNA polymerase sigma factor (rpoD)	rhomboid family protein	Detected in dRNA-seq data. Antisense to CJJ81176_1020 (phosphohistidine phosphatase SixA). Not Detected on Northern blot.
[1] Gursinsky, T. et al. Factors and selenocysteine insertion sequence requirements for the synthesis of selenoproteins from a gram-positive anaerobe in Escherichia coli. Appl Environ Microbiol 74, 1385-1393 (2008).
